# Supplementary material for: Differential response of soil microbial and animal communities along the chronosequence of Cunninghamia lanceolata at different soil depth levels in subtropical forest ecosystem
Source: J Adv Res. 2021 Aug 11;38:41–54. doi: 10.1016/j.jare.2021.08.005 (PMC9091736; doi:10.1016/j.jare.2021.08.005)
Supplement: Supplementary data 2 [file mmc2.xlsx]

## Sheet: Sheet1
SAMPLE_ID	C	Total_N	C_TNRat	TP	AP	PH	WC	BLK_DNS	NO3	TK	AK
CF01_P1_AA.A5_D0.10_SSS_A1.D1	20.6	1.56	13.22	384	2.4	4.8	382.6	0.95	3.65	16	164
CF02_P1_AA.A5_D10.20_SSS_A1.D2	17.76	1.25	14.19	400	1.8	4.82	318.42	0.84	1.79	16.2	164
CF03_P1_AA.A5_D20.40_SSS_A1.D3	13.66	0.96	14.2	340	1.2	4.71	325.89	1.19	1.43	15.6	55
CF04_P2_AA.A5_D0.10_SSS_A1.D1	20.28	1.47	13.75	572	6	4.45	417.48	1.04	14.17	8.71	33.8
CF05_P2_AA.A5_D10.20_SSS_A1.D2	17.25	1.05	16.4	428	2.2	4.6	314.98	1.12	6.31	10.1	233
CF06_P2_AA.A5_D20.40_SSS_A1.D3	10.11	0.81	12.53	452	2	4.41	452.28	1.29	5.98	16.8	57.6
CF07_P3_AA.A5_D0.10_SSS_A1.D1	19.52	1.56	12.55	484	4.6	4.66	318.06	1.13	10.07	17.3	188
CF08_P3_AA.A5_D10.20_SSS_A1.D2	15.7	1.2	13.13	488	4.2	4.64	390.24	0.99	5.39	25	133
CF09_P3_AA.A5_D20.40_SSS_A1.D3	10.37	0.85	12.14	440	2.6	4.55	542.5	1.08	3.89	7.98	66.7
CF10_P5_AB.A8_D0.10_SSS_A2.D1	11.53	0.95	12.07	656	1.8	4.64	383.18	0.84	6.81	12.4	24.9
CF11_P5_AB.A8_D10.20_SSS_A2.D2	8.72	0.81	10.75	508	1.6	4.67	433.7	0.98	6.25	14.2	11.5
CF12_P5_AB.A8_D20.40_SSS_A2.D3	8.13	0.86	9.42	540	1.2	4.58	328.4	0.96	4.89	7.37	2.44
CF13_P6_AB.A8_D0.10_SSS_A2.D1	23.61	1.74	13.59	544	2.2	4.46	379.06	0.74	1.32	9.2	69
CF14_P6_AB.A8_D10.20_SSS_A2.D2	19.41	1.26	15.43	464	1.8	4.45	375.18	0.86	1.1	7.83	20.6
CF15_P6_AB.A8_D20.40_SSS_A2.D3	11.78	0.88	13.36	432	1.6	4.51	522.62	1.06	1.16	11.2	229
CF16_P7_AB.A8_D0.10_SSS_A2.D1	18.93	1.25	15.1	484	2.2	4.76	333.33	1.09	0.37	7.63	21.5
CF17_P7_AB.A8_D10.20_SSS_A2.D2	14.82	0.93	15.94	472	2	4.69	279.79	1.14	0.77	10.6	24.1
CF18_P7_AB.A8_D20.40_SSS_A2.D3	10.22	0.77	13.24	456	1.8	4.66	437.41	1.16	0.8	10.4	28
CF19_P9_AC.A21_D0.10_SSS_A3.D1	15.39	1.28	12.06	416	2.2	4.78	367.46	1.06	1.2	11	46.7
CF20_P9_AC.A21_D10.20_SSS_A3.D2	12.26	1.06	11.59	384	1.8	4.72	296.4	1.23	0.93	13	40.7
CF21_P9_AC.A21_D20.40_SSS_A3.D3	10.14	0.87	11.69	392	1.8	4.69	365.03	1.11	1.31	12.3	50.3
CF22_P10_AC.A21_D0.10_SSS_A3.D1	20.63	1.51	13.64	444	2.4	4.88	338.42	1.14	2.62	13.2	43.2
CF23_P10_AC.A21_D10.20_SSS_A3.D2	15.76	1.15	13.67	432	1	4.63	421.51	1.15	1.54	13	121
CF24_P10_AC.A21_D20.40_SSS_A3.D3	9.51	0.72	13.29	396	1	4.63	376.44	1.33	1.16	9.84	64
CF25_P11_AC.A21_D0.10_SSS_A3.D1	25.03	1.76	14.25	416	3.4	4.32	390.42	1	6.12	11.4	55.9
CF26_P11_AC.A21_D10.20_SSS_A3.D2	20.32	1.29	15.73	344	1.6	4.36	325.58	1.02	4.51	11.5	33.1
CF27_P11_AC.A21_D20.40_SSS_A3.D3	16.76	1.04	16.16	348	1.4	4.44	478.2	1.04	4.02	8.94	43.6
CF28_P13_AD.A27_D0.10_SSS_A4.D1	16.53	1.27	13.07	548	2.2	4.56	354.66	1.11	2.06	8.91	123
CF29_P13_AD.A27_D10.20_SSS_A4.D2	13.34	0.91	14.66	512	1.8	4.47	379.45	1.06	1.49	12.3	124
CF30_P13_AD.A27_D20.40_SSS_A4.D3	10.47	0.84	12.46	624	1.6	4.51	462.11	1.24	1.58	15.5	142
CF31_P14_AD.A27_D0.10_SSS_A4.D1	29.66	2.25	13.16	456	2.6	4.35	513.59	0.57	1.51	7.03	55.3
CF32_P14_AD.A27_D10.20_SSS_A4.D2	17.97	1.35	13.28	340	2.2	4.33	400	0.87	1.18	5.5	32.8
CF33_P14_AD.A27_D20.40_SSS_A4.D3	14.26	1.07	13.32	288	1.8	4.25	307.28	1.11	1.2	6.55	232
CF34_P15_AD.A27_D0.10_SSS_A4.D1	21.47	1.47	14.59	384	2.6	4.55	471.41	0.98	1.35	5.27	54.8
CF35_P15_AD.A27_D10.20_SSS_A4.D2	15.39	0.88	17.48	356	2	4.42	329.28	1.06	1.38	5.56	182
CF36_P15_AD.A27_D20.40_SSS_A4.D3	10.54	0.83	12.62	324	1.6	4.42	394.44	1.04	0.95	5.68	130
CF37_P17_AE.A40_D0.10_SSS_A5.D1	20.63	1.4	14.73	504	2	4.9	376.98	1.17	5.45	11.3	34
CF38_P17_AE.A40_D10.20_SSS_A5.D2	14.07	0.98	14.32	440	1.6	4.76	340.75	1.27	2.95	12.9	28.9
CF39_P17_AE.A40_D20.40_SSS_A5.D3	11.47	0.88	12.97	456	1.4	4.64	310.17	1.21	1.78	14.3	38.2
CF40_P18_AE.A40_D0.10_SSS_A5.D1	16.69	1.29	12.91	388	1.4	4.79	381.28	1.09	1.22	11.8	64.9
CF41_P18_AE.A40_D10.20_SSS_A5.D2	14.78	0.93	15.88	396	1	4.62	388.89	1.19	0.67	13.9	82.9
CF42_P18_AE.A40_D20.40_SSS_A5.D3	10	0.64	15.6	380	1.8	4.66	561.85	1.2	0.62	9.15	62.6
CF43_P19_AE.A40_D0.10_SSS_A5.D1	24.4	1.94	12.55	544	2.8	4.66	415.78	1.02	5.04	14	102
CF44_P19_AE.A40_D10.20_SSS_A5.D2	17.64	1.34	13.18	504	2	4.64	378	1.23	3.09	12.8	25.9
CF45_P19_AE.A40_D20.40_SSS_A5.D3	12.53	1.05	11.99	516	1.6	4.74	265.74	1.39	1.57	10.7	43.9
