# Supplementary material for: Differential response of soil microbial and animal communities along the chronosequence of Cunninghamia lanceolata at different soil depth levels in subtropical forest ecosystem
Source: J Adv Res. 2021 Aug 11;38:41–54. doi: 10.1016/j.jare.2021.08.005 (PMC9091736; doi:10.1016/j.jare.2021.08.005)
Supplement: Supplementary data 3 [file mmc3.xlsx]

## Sheet: protists
OTUs	EKingdom	Kingdom	Phylum	Class	Order	Family	Genus	Species	M01_P1_AA.A5_D0.10_SSS_A1.D1	M02_P1_AA.A5_D10.20_SSS_A1.D2	M03_P1_AA.A5_D20.40_SSS_A1.D3	M04_P2_AA.A5_D0.10_SSS_A1.D1	M05_P2_AA.A5_D10.20_SSS_A1.D2	M06_P2_AA.A5_D20.40_SSS_A1.D3	M07_P3_AA.A5_D0.10_SSS_A1.D1	M08_P3_AA.A5_D10.20_SSS_A1.D2	M09_P3_AA.A5_D20.40_SSS_A1.D3	M10_P5_AB.A8_D0.10_SSS_A2.D1	M11_P5_AB.A8_D10.20_SSS_A2.D2	M12_P5_AB.A8_D20.40_SSS_A2.D3	M13_P6_AB.A8_D0.10_SSS_A2.D1	M14_P6_AB.A8_D10.20_SSS_A2.D2	M15_P6_AB.A8_D20.40_SSS_A2.D3	M16_P7_AB.A8_D0.10_SSS_A2.D1	M17_P7_AB.A8_D10.20_SSS_A2.D2	M18_P7_AB.A8_D20.40_SSS_A2.D3	M19_P9_AC.A21_D0.10_SSS_A3.D1	M20_P9_AC.A21_D10.20_SSS_A3.D2	M21_P9_AC.A21_D20.40_SSS_A3.D3	M22_P10_AC.A21_D0.10_SSS_A3.D1	M23_P10_AC.A21_D10.20_SSS_A3.D2	M24_P10_AC.A21_D20.40_SSS_A3.D3	M25_P11_AC.A21_D0.10_SSS_A3.D1	M26_P11_AC.A21_D10.20_SSS_A3.D2	M27_P11_AC.A21_D20.40_SSS_A3.D3	M28_P13_AD.A27_D0.10_SSS_A4.D1	M29_P13_AD.A27_D10.20_SSS_A4.D2	M30_P13_AD.A27_D20.40_SSS_A4.D3	M31_P14_AD.A27_D0.10_SSS_A4.D1	M32_P14_AD.A27_D10.20_SSS_A4.D2	M33_P14_AD.A27_D20.40_SSS_A4.D3	M34_P15_AD.A27_D0.10_SSS_A4.D1	M35_P15_AD.A27_D10.20_SSS_A4.D2	M36_P15_AD.A27_D20.40_SSS_A4.D3	M37_P17_AE.A40_D0.10_SSS_A5.D1	M38_P17_AE.A40_D10.20_SSS_A5.D2	M39_P17_AE.A40_D20.40_SSS_A5.D3	M40_P18_AE.A40_D0.10_SSS_A5.D1	M41_P18_AE.A40_D10.20_SSS_A5.D2
OTU1001	Eukaryota	Protists	Unclassified	Unclassified	Glissomonadida	Unclassified	Heteromita	Unclassified	6	2	0	9	8	6	6	3	0	6	8	0	16	3	23	20	13	13	12	18	3	13	0	0	9	0	11	19	4	0	14	3	0	5	9	0	6	0	0	1	4
OTU1005	Eukaryota	Protists	Unclassified	Peronosporomycetes	Unclassified	Unclassified	Unclassified	Haliphthoros_sp._NJM_0034	5	4	0	4	1	0	2	12	0	11	0	17	5	0	4	1	2	0	1	0	0	2	4	0	2	0	19	1	7	0	3	0	0	3	0	0	3	0	0	20	5
OTU1014	Eukaryota	Protists	Unclassified	Unclassified	Unclassified	Cercomonadidae	Eocercomonas	Eocercomonas_tribula	2	1	5	3	11	0	7	6	8	6	2	0	0	2	5	5	4	0	1	0	7	0	0	0	7	12	0	7	0	0	3	0	0	1	3	0	8	11	22	2	17
OTU1023	Eukaryota	Protists	Unclassified	Unclassified	Unclassified	Unclassified	Arboramoeba	metagenome	1	0	0	0	0	0	3	0	0	0	0	0	7	1	0	1	18	0	10	0	0	0	4	0	5	3	0	5	9	19	44	5	0	28	7	4	1	0	0	1	0
OTU1024	Eukaryota	Protists	Unclassified	Unclassified	Unclassified	Cercomonadidae	Unclassified	metagenome	6	1	0	4	0	0	2	6	0	1	0	0	3	0	3	8	4	0	21	0	9	18	0	0	9	0	0	16	0	0	6	0	0	3	0	0	2	7	7	8	0
OTU1025	Eukaryota	Protists	Unclassified	Unclassified	Euglyphida	Unclassified	Unclassified	metagenome	4	6	0	6	0	0	2	0	0	0	0	0	8	0	0	0	0	0	9	10	0	9	13	0	12	3	1	6	6	4	13	1	0	8	2	1	13	0	0	7	8
OTU104	Eukaryota	Protists	Unclassified	Unclassified	Cryomonadida	Unclassified	Rhogostoma	Unclassified	316	173	34	343	183	130	308	231	141	164	38	46	197	142	20	146	26	19	248	136	37	288	68	115	344	187	32	63	34	42	111	38	75	57	18	38	138	125	92	218	109
OTU1059	Eukaryota	Protists	Unclassified	Unclassified	Choanoflagellida	Salpingoecidae	Salpingoeca	uncultured_eukaryote	4	2	1	16	1	0	9	3	0	10	0	0	4	3	3	8	1	0	7	1	0	7	13	0	8	10	0	3	0	0	3	0	0	8	0	8	5	6	0	8	0
OTU1075	Eukaryota	Protists	Unclassified	Unclassified	Unclassified	Cercomonadidae	Unclassified	uncultured_Cercomonas	13	2	3	2	6	0	3	10	0	4	3	2	12	7	0	5	4	0	8	3	14	15	8	23	3	4	0	8	4	0	13	0	0	2	1	0	3	16	2	8	16
OTU1122	Eukaryota	Protists	Apicomplexa	Conoidasida	Eugregarinorida	Unclassified	Paraschneideria	uncultured_alveolate	0	6	0	2	0	0	0	1	0	2	2	23	0	0	0	0	0	0	4	0	0	14	1	13	44	1	0	5	2	0	0	0	0	5	0	0	6	10	0	17	1
OTU1137	Eukaryota	Protists	Apicomplexa	Conoidasida	Archigregarinorida	Unclassified	Selenidium	uncultured_Coccidia	4	2	0	5	14	0	8	4	0	7	4	0	19	1	0	6	3	0	11	6	1	9	0	0	6	0	0	9	0	11	2	0	9	5	1	0	20	3	0	11	4
OTU116	Eukaryota	Protists	Unclassified	Chrysophyceae	Chromulinales	Unclassified	Unclassified	Ochromonadaceae_environmental_sample	129	57	6	174	67	47	114	85	40	116	28	29	139	57	15	109	14	10	71	45	17	71	16	5	66	22	4	63	24	9	56	4	8	36	19	0	42	30	36	52	19
OTU1187	Eukaryota	Protists	Apicomplexa	Conoidasida	Archigregarinorida	Unclassified	Selenidium	uncultured_Coccidia	20	14	0	31	1	0	31	5	3	3	0	0	2	1	0	1	0	0	4	0	0	7	0	0	1	3	0	9	2	0	5	0	0	6	0	0	10	1	0	21	7
OTU120	Eukaryota	Protists	Unclassified	Unclassified	Euglyphida	Paulinellidae	Paulinella	uncultured_eukaryote	70	98	31	96	53	60	64	49	18	14	28	0	47	14	0	23	33	69	100	55	0	91	30	46	67	41	72	35	2	25	86	15	11	39	11	1	63	109	23	54	36
OTU123	Eukaryota	Protists	Unclassified	Unclassified	Unclassified	Vampyrellidae	Unclassified	Platyreta_germanica	58	20	37	103	22	55	48	46	63	166	35	18	149	65	11	101	67	67	81	37	22	103	78	60	121	47	14	62	77	0	210	32	90	62	22	7	77	72	34	79	33
OTU128	Eukaryota	Protists	Unclassified	Unclassified	Unclassified	Vampyrellidae	Unclassified	Unclassified	31	23	29	39	18	4	28	32	9	89	43	44	167	54	4	80	48	87	44	22	68	46	14	38	58	30	44	56	81	92	101	54	62	53	60	50	40	92	28	55	71
OTU1307	Eukaryota	Protists	Unclassified	Unclassified	Bicosoecida	Unclassified	Unclassified	uncultured_bicosoecid	6	1	4	6	5	6	3	5	3	12	2	16	8	4	0	5	2	0	7	0	78	10	0	0	7	0	0	5	0	0	1	1	5	1	1	0	6	0	2	19	0
OTU133	Eukaryota	Protists	Unclassified	Unclassified	Euglyphida	Trinematidae	Trinema	Unclassified	62	42	54	99	33	25	59	93	91	117	45	34	195	72	0	176	27	0	82	100	35	157	51	15	115	64	25	48	26	27	44	89	20	54	20	16	38	75	15	29	18
OTU144	Eukaryota	Protists	Intramacronucleata	Colpodea	Unclassified	Unclassified	Platyophrya	Unclassified	52	11	37	61	34	31	41	36	82	62	17	116	72	9	0	54	29	0	98	19	1	137	32	0	93	39	0	58	23	63	63	137	6	35	26	8	62	33	72	58	21
OTU1444	Unassigned	Protists	Unassigned	Unassigned	Unassigned	Unassigned	Unassigned	Unassigned	1	3	0	10	0	0	3	8	1	4	10	0	0	0	0	2	3	0	2	7	0	8	2	4	9	0	0	8	2	0	18	10	0	22	0	0	1	1	2	5	0
OTU1449	Eukaryota	Protists	Unclassified	Unclassified	Unclassified	Cercomonadidae	Cercomonas	Unclassified	3	4	0	1	7	2	4	5	0	0	5	0	0	5	0	7	0	10	3	0	19	3	14	0	3	0	0	2	17	34	0	36	0	2	24	31	8	32	0	16	13
OTU155	Eukaryota	Protists	Intramacronucleata	Colpodea	Colpodida	Unclassified	Pseudoplatyophrya	Pseudoplatyophrya_nana	16	22	74	37	49	46	15	29	14	27	8	41	25	11	9	50	31	45	71	65	12	20	105	0	60	78	15	34	55	33	54	40	52	45	29	27	41	112	26	68	124
OTU1560	Eukaryota	Protists	Unclassified	Unclassified	Arcellinida	Unclassified	Unclassified	metagenome	6	3	4	3	5	1	0	3	3	6	1	0	2	1	0	9	1	16	4	5	15	6	2	0	3	5	0	6	4	0	2	2	0	3	2	4	3	5	0	1	3
OTU157	Eukaryota	Protists	Unclassified	Unclassified	Unclassified	Vampyrellidae	Unclassified	Cercozoa_sp._1_YG-2013	7	6	4	2	13	27	0	9	0	10	14	30	10	0	23	11	23	61	11	44	19	8	30	24	23	36	38	20	14	38	38	48	6	17	29	13	32	43	37	42	82
OTU1575	Eukaryota	Protists	Unclassified	Unclassified	Unclassified	Cercomonadidae	Unclassified	metagenome	2	0	4	11	2	0	9	0	0	30	5	0	16	6	0	22	2	0	6	8	0	18	1	0	5	5	0	2	13	10	11	7	0	13	4	0	11	5	8	7	7
OTU158	Unassigned	Protists	Unassigned	Unassigned	Unassigned	Unassigned	Unassigned	Unassigned	8	1	1	3	3	0	8	11	4	0	0	0	1	0	0	0	1	1	1	1	743	0	0	209	0	0	360	0	0	0	0	0	0	0	0	0	4	2	0	4	0
OTU160	Eukaryota	Protists	Unclassified	Peronosporomycetes	Unclassified	Unclassified	Myzocytiopsis	Unclassified	6	6	205	8	1	30	1	1	15	5	2	55	2	28	23	8	80	66	9	57	124	2	95	124	5	48	86	5	7	30	7	26	16	4	5	15	2	82	370	3	48
OTU170	Eukaryota	Protists	Unclassified	Unclassified	Unclassified	Unclassified	Flamella	Flamella_balnearia	0	0	0	2	13	2	2	3	0	0	1	0	0	2	0	2	42	119	40	34	14	26	38	77	22	22	42	23	7	7	43	8	13	25	16	5	5	5	53	0	10
OTU172	Eukaryota	Protists	Intramacronucleata	Colpodea	Colpodida	Unclassified	Unclassified	Unclassified	4	50	0	30	13	28	16	30	104	5	16	37	43	27	0	1	13	0	67	0	4	23	10	10	12	74	74	12	0	0	10	2	0	0	0	0	1	45	34	11	77
OTU173	Eukaryota	Protists	Unclassified	Unclassified	Euglyphida	Trinematidae	Trinema	Unclassified	3	19	4	9	18	22	7	33	41	15	24	25	61	8	7	27	4	31	27	49	31	21	44	15	33	61	15	13	23	14	13	28	1	18	8	9	13	22	28	20	22
OTU1808	Eukaryota	Protists	Unclassified	Unclassified	Unclassified	Unclassified	Unclassified	Tubulinea_group_04_sp._CAL7	23	15	4	20	16	12	12	17	11	13	7	0	6	6	6	6	0	0	13	4	8	14	4	0	1	21	2	6	2	0	5	2	0	2	1	0	2	2	0	7	0
OTU186	Eukaryota	Protists	Apicomplexa	Conoidasida	Eugregarinorida	Unclassified	Gregarina	Heterocapsaceae_environmental_sample	35	13	74	32	84	15	5	13	9	17	5	37	31	18	168	15	31	23	25	53	95	14	9	14	42	17	42	127	17	15	42	61	3	44	30	33	32	85	58	28	45
OTU1984	Eukaryota	Protists	Unclassified	Unclassified	Euglyphida	Trinematidae	Unclassified	Cercomonadida_environmental_sample	4	0	0	1	4	0	0	1	0	3	0	0	7	1	0	15	0	0	2	22	0	13	13	0	6	0	0	20	5	0	20	18	0	6	0	1	9	3	0	5	1
OTU199	Eukaryota	Protists	Unclassified	Unclassified	Arcellinida	Unclassified	Unclassified	metagenome	51	35	27	53	38	59	50	54	81	50	8	43	60	32	11	44	18	0	91	80	25	96	61	19	76	59	48	52	22	30	78	43	48	30	29	12	45	88	39	76	55
OTU201	Eukaryota	Protists	Apicomplexa	Conoidasida	Archigregarinorida	Unclassified	Selenidium	uncultured_Coccidia	189	19	24	190	61	11	149	18	0	12	17	0	9	9	17	7	12	4	0	0	0	1	0	0	1	5	0	1	8	0	2	2	0	0	3	1	11	16	0	21	9
OTU202	Eukaryota	Protists	Unclassified	Chrysophyceae	Chromulinales	Unclassified	Poterioochromonas	Poterioochromonas_malhamensis	21	12	10	32	29	9	14	28	28	16	6	7	4	29	1	22	12	0	21	112	0	30	7	33	21	23	15	16	5	5	29	24	8	19	8	4	7	30	18	9	17
OTU203	Eukaryota	Protists	Apicomplexa	Conoidasida	Eimeriorina	Unclassified	Goussia	Unclassified	110	82	20	15	38	117	68	29	9	74	31	33	50	107	168	17	27	1	61	7	0	49	39	0	101	41	0	0	0	0	0	0	0	10	0	0	12	0	0	7	0
OTU2050	Eukaryota	Protists	Unclassified	Unclassified	Euglyphida	Trinematidae	Trinema	Unclassified	18	18	8	15	7	0	17	7	0	12	0	0	14	0	0	10	5	0	29	0	9	32	0	0	20	7	7	14	0	0	20	0	0	5	8	7	13	14	0	19	14
OTU207	Eukaryota	Protists	Unclassified	Unclassified	Euglyphida	Trinematidae	Trinema	Unclassified	59	31	39	42	14	0	58	55	13	16	0	0	25	20	0	30	0	0	19	4	18	31	4	12	19	17	2	19	28	5	42	52	9	32	0	0	20	28	0	36	17
OTU214	Eukaryota	Protists	Unclassified	Unclassified	Unclassified	Unclassified	Telonema	uncultured_eukaryote	10	115	182	12	123	247	18	156	249	38	44	1	35	56	6	42	30	0	1	11	0	0	4	0	1	11	0	66	53	33	80	37	52	33	72	22	0	2	0	2	0
OTU22	Unassigned	Protists	Unassigned	Unassigned	Unassigned	Unassigned	Unassigned	Unassigned	2	18	994	16	17	1021	3	27	676	0	102	830	1	49	672	2	30	536	2	116	1253	0	28	1365	1	18	2020	3	0	97	1	1	130	1	0	116	0	3	329	0	0
OTU220	Eukaryota	Protists	Unclassified	Unclassified	Unclassified	Cercomonadidae	Paracercomonas	Paracercomonas_sp._HFCC_913	32	20	20	12	21	41	37	17	25	9	15	13	15	19	0	36	0	0	17	53	14	23	14	7	21	30	18	10	0	12	30	0	13	15	9	0	9	32	20	6	7
OTU231	Eukaryota	Protists	Unclassified	Unclassified	Unclassified	Apusomonadidae	Amastigomonas	uncultured_Apusomonadidae	28	11	8	26	10	0	28	19	2	43	24	0	30	12	1	22	10	0	17	0	18	55	14	9	39	32	4	5	4	0	12	0	4	3	0	0	11	25	9	26	6
OTU232	Eukaryota	Protists	Unclassified	Unclassified	Euglyphida	Trinematidae	Trinema	Unclassified	29	25	19	40	27	9	35	48	21	29	29	0	41	60	53	29	6	0	53	45	7	86	22	10	69	58	19	15	37	6	56	36	59	13	6	21	23	49	4	48	35
OTU2347	Eukaryota	Protists	Unclassified	Unclassified	Thaumatomonadida	Unclassified	Gyromitus	Thaumatomastigidae_environmental_sample	10	0	0	9	0	0	2	1	0	2	0	0	11	1	0	4	0	0	14	14	6	11	3	0	14	2	0	11	0	0	1	1	0	4	1	0	9	0	4	7	10
OTU238	Eukaryota	Protists	Unclassified	Unclassified	Glissomonadida	Unclassified	Unclassified	metagenome	33	29	10	44	35	20	27	20	1	14	18	0	31	9	0	44	0	1	56	16	26	123	4	0	84	22	6	66	28	16	76	32	12	34	7	17	31	24	48	29	13
OTU240	Eukaryota	Protists	Unclassified	Unclassified	Euglyphida	Unclassified	Unclassified	Unclassified	50	93	61	16	68	0	28	33	0	58	8	0	17	16	0	91	3	0	43	28	0	63	12	6	11	1	0	18	4	5	52	0	0	14	0	0	10	56	0	34	22
OTU241	Eukaryota	Protists	Unclassified	Unclassified	Unclassified	Cercomonadidae	Cercomonas	metagenome	28	37	9	48	20	22	37	18	26	11	10	0	3	11	0	9	0	0	20	0	0	53	6	9	28	0	0	7	0	6	8	0	0	4	0	8	31	37	8	42	15
OTU245	Unassigned	Protists	Unassigned	Unassigned	Unassigned	Unassigned	Unassigned	Unassigned	0	0	0	0	11	0	0	0	0	0	0	0	0	0	0	1	0	0	41	0	0	35	4	65	33	47	0	18	0	0	14	0	0	0	0	0	35	10	0	51	0
OTU247	Eukaryota	Protists	Intramacronucleata	Oligohymenophorea	Unclassified	Unclassified	Metaracoelophrya	Metaracoelophrya_sp._1_MCSK-2011	2	1	0	8	11	0	6	0	0	47	28	0	77	42	0	25	0	0	42	0	0	36	18	0	41	28	1	15	0	0	15	3	3	7	15	0	29	5	4	39	6
OTU248	Eukaryota	Protists	Unclassified	Unclassified	Unclassified	Unclassified	Pseudodifflugia	Unclassified	31	14	0	28	1	3	10	7	0	53	85	2	0	17	0	135	17	39	9	59	0	18	40	0	8	3	0	11	15	29	0	9	2	2	5	0	5	4	14	50	7
OTU253	Eukaryota	Protists	Unclassified	Unclassified	Euglyphida	Unclassified	Unclassified	metagenome	35	4	0	42	22	0	19	8	14	15	6	0	17	18	5	23	16	43	51	18	6	53	2	19	66	8	0	12	17	11	25	0	0	16	0	11	51	13	8	67	18
OTU254	Unassigned	Protists	Unassigned	Unassigned	Unassigned	Unassigned	Unassigned	Unassigned	31	39	15	54	47	21	34	41	1	17	13	20	20	17	19	18	33	69	8	34	7	7	28	6	6	3	13	27	4	28	26	1	16	6	9	7	48	38	17	38	46
OTU255	Eukaryota	Protists	Apicomplexa	Conoidasida	Unclassified	Unclassified	Unclassified	uncultured_eukaryote	0	0	0	0	0	0	4	0	0	0	0	0	9	3	0	0	0	0	36	34	0	36	0	0	34	61	0	135	0	36	10	3	0	30	1	0	13	0	0	0	0
OTU267	Eukaryota	Protists	Unclassified	Unclassified	Euglyphida	Euglyphidae	Euglypha	Euglypha_rotunda	4	13	20	6	36	6	0	12	18	15	51	13	13	30	6	8	1	5	33	31	56	28	12	30	5	92	45	23	30	75	31	87	0	16	9	27	12	11	5	3	3
OTU268	Eukaryota	Protists	Apicomplexa	Conoidasida	Eugregarinorida	Unclassified	Paraschneideria	Paraschneideria_metamorphosa	25	2	0	3	0	0	13	0	15	19	0	0	0	2	0	0	0	0	31	33	0	5	26	0	15	2	3	86	0	0	99	10	0	30	0	0	19	18	17	17	3
OTU274	Eukaryota	Protists	Unclassified	Unclassified	Euglyphida	Unclassified	Trachelocorythion	Trachelocorythion_pulchellum	24	20	0	27	21	0	18	24	13	36	10	0	15	7	0	13	16	18	44	66	26	43	25	0	28	5	53	27	23	32	29	10	27	15	7	12	34	38	0	23	17
OTU283	Eukaryota	Protists	Apicomplexa	Conoidasida	Eugregarinorida	Unclassified	Gregarina	Gregarina_chortiocetes	57	25	21	48	16	4	37	24	0	52	0	11	6	10	14	21	26	1	59	49	5	78	14	2	113	24	9	45	2	3	95	6	6	13	8	22	65	28	12	116	22
OTU285	Eukaryota	Protists	Unclassified	Unclassified	Unclassified	Unclassified	Ptolemeba	Ptolemeba_noxubium	2	14	6	2	10	20	0	8	8	0	3	0	3	6	11	6	21	13	8	46	23	13	14	30	8	26	32	0	0	0	3	9	8	1	8	3	4	29	13	14	11
OTU288	Eukaryota	Protists	Unclassified	Unclassified	Glissomonadida	Unclassified	Unclassified	metagenome	1	18	11	3	8	21	9	6	30	20	27	11	12	18	0	17	4	15	7	20	4	12	10	31	5	13	13	3	4	0	19	9	2	8	26	1	9	6	8	17	11
OTU290	Eukaryota	Protists	Apicomplexa	Conoidasida	Eugregarinorida	Unclassified	Gregarina	Gregarina_caledia	23	4	0	58	7	14	28	9	1	32	5	0	25	14	0	10	1	0	66	0	1	86	8	0	59	26	0	34	1	8	20	0	5	26	5	8	29	5	0	58	52
OTU291	Eukaryota	Protists	Intramacronucleata	Spirotrichea	Unclassified	Unclassified	Pseudourostyla	Pseudourostyla_cristata	23	19	7	9	10	0	3	35	11	21	8	0	17	28	58	14	9	24	44	29	7	61	10	1	32	7	6	7	9	14	37	3	5	6	15	4	12	31	0	33	14
OTU293	Eukaryota	Protists	Unclassified	Unclassified	Arcellinida	Unclassified	Unclassified	metagenome	54	29	14	87	41	35	30	38	14	23	6	2	29	24	8	19	8	0	32	31	11	47	22	28	43	13	16	39	19	45	32	27	48	21	15	17	35	9	9	51	21
OTU294	Unassigned	Protists	Unassigned	Unassigned	Unassigned	Unassigned	Unassigned	Unassigned	0	0	14	0	0	0	0	0	0	0	0	17	0	0	325	0	0	12	0	0	0	0	0	0	0	0	0	0	0	0	0	0	0	0	0	0	0	0	0	0	0
OTU295	Eukaryota	Protists	Unclassified	Unclassified	Euglyphida	Trinematidae	Trinema	Unclassified	19	12	11	36	20	37	12	19	0	36	11	7	18	6	7	50	2	20	20	10	8	46	8	7	34	17	4	14	9	23	43	26	13	14	21	0	5	22	27	18	35
OTU296	Eukaryota	Protists	Unclassified	Unclassified	Glissomonadida	Unclassified	Unclassified	metagenome	13	6	16	2	0	13	1	4	24	17	8	22	5	22	0	15	6	1	18	35	0	10	16	4	23	20	14	23	8	1	5	2	0	5	7	4	11	39	15	6	15
OTU297	Eukaryota	Protists	Unclassified	Unclassified	Arcellinida	Unclassified	Unclassified	metagenome	19	5	0	22	15	8	13	6	32	16	16	0	6	7	0	10	9	0	19	20	3	10	9	1	24	10	0	5	5	18	25	5	0	9	2	15	17	27	23	8	0
OTU299	Eukaryota	Protists	Unclassified	Unclassified	Euglyphida	Trinematidae	Trinema	Unclassified	55	19	8	82	16	1	34	44	29	28	4	0	88	12	1	45	0	0	55	27	18	52	22	39	62	37	0	26	15	19	28	25	20	22	16	9	31	12	5	58	1
OTU3038	Eukaryota	Protists	Unclassified	Unclassified	Euglyphida	Trinematidae	Trinema	Unclassified	7	7	0	16	23	18	4	14	0	0	0	0	9	5	0	0	0	0	9	19	8	6	62	0	15	3	0	3	12	0	2	0	0	3	5	9	3	1	0	16	2
OTU309	Eukaryota	Protists	Unclassified	Unclassified	Unclassified	Cercomonadidae	Cercomonas	uncultured_cercomonad	17	21	36	32	40	83	8	32	23	18	9	8	24	17	11	32	16	23	26	40	60	33	31	14	32	55	19	14	48	15	32	21	2	13	22	8	19	27	27	13	18
OTU313	Eukaryota	Protists	Unclassified	Unclassified	Unclassified	Cercomonadidae	Unclassified	metagenome	36	19	11	37	31	5	27	28	5	19	12	3	27	21	14	34	23	0	22	8	22	20	6	4	21	9	2	13	7	11	33	5	6	14	8	12	16	20	2	13	16
OTU321	Eukaryota	Protists	Unclassified	Unclassified	Unclassified	Cercomonadidae	Unclassified	metagenome	17	7	4	14	24	10	10	16	44	19	16	11	24	17	25	18	4	31	32	46	7	28	28	28	25	15	9	21	3	17	32	23	3	8	7	8	26	10	8	9	14
OTU322	Unassigned	Protists	Unassigned	Unassigned	Unassigned	Unassigned	Unassigned	Unassigned	20	16	0	5	19	13	5	27	60	6	1	23	0	0	0	0	0	0	1	9	0	12	2	0	7	5	54	8	1	30	11	11	14	12	26	0	8	4	0	3	7
OTU324	Eukaryota	Protists	Unclassified	Unclassified	Euglyphida	Trinematidae	Unclassified	Cercomonadida_environmental_sample	34	11	2	36	6	0	16	25	7	22	15	23	25	26	2	12	8	14	30	12	8	43	23	13	32	11	10	30	17	0	41	32	0	19	4	11	18	25	9	13	35
OTU326	Eukaryota	Protists	Unclassified	Unclassified	Unclassified	Unclassified	Nematostelium	Nematostelium_ovatum	2	0	1	4	0	3	0	1	15	0	5	0	2	0	8	4	4	39	17	17	9	10	0	29	15	18	6	4	14	11	21	4	0	8	19	18	14	4	3	6	3
OTU327	Eukaryota	Protists	Unclassified	Unclassified	Arcellinida	Unclassified	Unclassified	Unclassified	9	0	45	11	0	0	0	0	0	0	0	0	9	0	0	0	0	0	0	0	0	0	0	0	0	0	0	59	0	0	0	0	183	3	0	1	0	0	0	0	1
OTU328	Eukaryota	Protists	Unclassified	Unclassified	Euglyphida	Euglyphidae	Euglypha	Euglypha_rotunda	25	5	60	9	11	46	8	13	18	68	1	9	79	2	9	72	2	0	12	0	0	48	13	25	13	0	0	7	15	7	13	6	1	9	6	0	4	9	13	18	4
OTU329	Eukaryota	Protists	Intramacronucleata	Spirotrichea	Unclassified	Unclassified	Pseudourostyla	Pseudourostyla_cristata	0	0	0	7	0	0	0	4	0	7	0	0	1	0	0	13	0	0	30	0	8	26	10	0	11	0	0	0	0	0	0	0	0	0	0	0	22	0	0	0	0
OTU3398	Eukaryota	Protists	Unclassified	Unclassified	Glissomonadida	Unclassified	Unclassified	metagenome	57	8	26	28	65	22	23	12	14	43	26	27	39	12	0	64	14	0	44	13	42	48	3	15	34	20	12	39	22	29	44	6	15	15	13	31	44	37	17	33	23
OTU34	Eukaryota	Protists	Unclassified	Unclassified	Unclassified	Vampyrellidae	Vampyrella	Vampyrella_lateritia	44	51	88	40	37	122	28	67	72	117	174	189	126	184	489	88	453	685	119	182	135	77	727	314	90	393	144	70	58	96	82	60	93	107	57	68	48	173	672	52	79
OTU342	Eukaryota	Protists	Unclassified	Unclassified	Unclassified	Cercomonadidae	Unclassified	metagenome	13	3	10	23	12	0	17	11	37	4	0	0	8	8	0	7	0	19	16	0	0	6	37	0	20	18	0	2	1	0	0	8	0	3	4	9	1	7	3	4	6
OTU345	Eukaryota	Protists	Unclassified	Unclassified	Unclassified	Unclassified	Ceratiomyxella	Ceratiomyxella_tahitiensis	16	9	14	17	20	0	18	21	21	8	5	0	9	11	0	16	5	0	4	0	0	1	2	0	6	0	0	14	2	0	20	0	0	5	4	10	14	12	0	14	14
OTU3470	Unassigned	Protists	Unassigned	Unassigned	Unassigned	Unassigned	Unassigned	Unassigned	1	1	0	7	0	0	11	2	0	0	0	0	10	4	1	9	4	0	8	21	0	2	3	0	14	2	7	10	6	21	0	0	3	0	0	0	9	5	0	12	0
OTU3501	Eukaryota	Protists	Unclassified	Unclassified	Glissomonadida	Unclassified	Heteromita	Unclassified	1	0	0	2	0	0	2	3	0	7	0	0	0	0	0	0	0	15	0	0	8	6	9	0	4	5	0	5	18	0	9	19	0	2	9	8	9	1	8	4	1
OTU354	Eukaryota	Protists	Intramacronucleata	Spirotrichea	Unclassified	Unclassified	Unclassified	Unclassified	63	5	32	10	1	5	28	15	8	13	0	14	14	3	5	2	8	28	21	13	5	112	0	9	273	23	8	0	10	38	10	0	2	3	165	0	30	32	7	18	14
OTU355	Unassigned	Protists	Unassigned	Unassigned	Unassigned	Unassigned	Unassigned	Unassigned	1	0	23	0	2	17	1	5	3	0	0	0	0	0	0	3	2	0	1	0	0	1	96	7	1	2	5	0	0	0	2	15	5	4	20	0	0	1	159	1	9
OTU358	Eukaryota	Protists	Unclassified	Unclassified	Arcellinida	Unclassified	Unclassified	metagenome	9	2	0	9	0	38	6	7	0	6	5	0	18	0	5	7	5	0	101	31	0	36	31	13	101	23	0	33	2	6	17	19	0	14	4	7	47	20	0	23	19
OTU359	Eukaryota	Protists	Unclassified	Unclassified	Euglyphida	Unclassified	Unclassified	Unclassified	6	22	13	17	11	0	13	3	0	0	0	13	0	28	0	14	0	0	19	5	16	11	13	11	7	23	26	16	0	32	56	0	6	17	9	0	36	9	0	25	1
OTU3599	Eukaryota	Protists	Unclassified	Unclassified	Unclassified	Unclassified	Unclassified	Unclassified	8	19	3	5	7	16	9	5	6	1	7	0	1	5	0	12	12	21	3	40	41	12	5	25	2	13	0	0	0	0	0	4	0	1	0	0	10	8	8	7	9
OTU363	Eukaryota	Protists	Unclassified	Chrysophyceae	Chromulinales	Unclassified	Spumella	Spumella_sp._CH3	21	6	8	31	16	11	18	26	23	34	1	0	44	8	9	41	0	1	20	3	43	32	8	7	24	26	0	18	3	3	12	9	2	6	7	0	34	14	56	24	4
OTU365	Eukaryota	Protists	Unclassified	Unclassified	Unclassified	Unclassified	Telonema	uncultured_eukaryote	0	0	0	0	0	0	0	0	6	1	0	0	4	0	0	2	0	0	2	4	0	0	0	9	0	0	0	0	4	0	8	19	11	1	18	0	0	168	6	0	2
OTU366	Eukaryota	Protists	Chlorophyta	Trebouxiophyceae	Unclassified	Unclassified	Unclassified	Unclassified	4	0	28	0	11	0	5	0	0	7	7	3	8	0	8	5	2	0	11	42	8	7	7	6	12	5	6	32	23	0	6	20	8	7	10	0	14	19	6	5	8
OTU370	Eukaryota	Protists	Unclassified	Unclassified	Unclassified	Unclassified	Arboramoeba	metagenome	2	1	3	2	3	0	1	2	0	0	0	0	8	0	6	3	10	26	4	35	5	2	9	16	10	19	10	3	5	41	3	22	21	4	13	11	2	11	0	5	4
OTU373	Unassigned	Protists	Unassigned	Unassigned	Unassigned	Unassigned	Unassigned	Unassigned	0	0	0	0	0	0	0	1	0	0	0	271	2	0	10	17	0	0	1	0	0	0	2	0	0	0	0	6	0	3	0	0	0	0	0	0	0	0	0	0	0
OTU377	Eukaryota	Protists	Unclassified	Unclassified	Euglyphida	Paulinellidae	Paulinella	Cercozoa_sp._YPF501	12	3	0	10	5	0	22	17	6	2	0	0	8	0	0	5	0	0	13	3	0	21	7	9	22	20	0	7	6	0	14	4	0	11	3	7	4	10	0	6	1
OTU379	Eukaryota	Protists	Unclassified	Unclassified	Glissomonadida	Unclassified	Heteromita	Cercozoa_sp._OfKV	7	19	4	7	1	0	5	6	4	16	15	15	17	11	34	8	10	12	30	0	16	64	9	22	72	35	0	24	23	17	37	42	0	16	15	4	0	3	26	0	4
OTU380	Unassigned	Protists	Unassigned	Unassigned	Unassigned	Unassigned	Unassigned	Unassigned	7	5	0	6	0	0	0	0	0	6	0	0	10	3	0	34	42	88	0	1	0	0	0	0	0	0	0	2	21	0	13	0	0	4	0	0	2	0	0	2	0
OTU3867	Eukaryota	Protists	Unclassified	Unclassified	Cryomonadida	Unclassified	Rhogostoma	Unclassified	9	0	0	8	6	4	4	0	0	2	2	0	6	6	0	5	0	0	5	7	0	10	0	0	0	1	0	0	0	0	22	1	0	4	1	5	10	8	8	5	1
OTU387	Unassigned	Protists	Unassigned	Unassigned	Unassigned	Unassigned	Unassigned	Unassigned	2	0	19	3	2	3	0	0	31	0	9	9	0	0	0	0	1	18	0	0	11	2	5	91	0	16	7	2	0	0	1	0	0	0	0	0	0	0	10	0	46
OTU391	Eukaryota	Protists	Unclassified	Unclassified	Unclassified	Unclassified	Unclassified	uncultured_eukaryote	14	9	9	18	5	10	8	30	18	9	6	0	2	6	0	14	1	0	31	9	0	36	25	20	38	30	10	5	3	0	8	7	0	2	3	0	25	18	7	28	22
OTU394	Eukaryota	Protists	Unclassified	Peronosporomycetes	Unclassified	Unclassified	Unclassified	Unclassified	8	3	0	5	0	12	5	0	0	62	0	0	1	0	0	0	0	0	6	1	6	26	0	16	13	0	30	0	0	0	0	11	0	0	0	1	3	9	12	8	0
OTU399	Unassigned	Protists	Unassigned	Unassigned	Unassigned	Unassigned	Unassigned	Unassigned	19	2	0	23	4	0	12	4	22	4	0	0	8	0	0	1	0	0	18	1	15	50	5	0	43	3	0	0	0	0	3	0	0	1	0	0	5	3	0	18	5
OTU400	Eukaryota	Protists	Unclassified	Unclassified	Euglyphida	Trinematidae	Trinema	Unclassified	90	10	12	33	5	2	27	13	0	1	1	0	11	6	0	8	7	0	60	0	0	26	33	11	30	9	0	11	4	0	60	0	4	11	14	0	1	34	0	4	0
OTU401	Eukaryota	Protists	Unclassified	Unclassified	Unclassified	Unclassified	Nematostelium	Nematostelium_ovatum	9	6	0	9	5	0	3	1	9	2	4	0	1	0	0	6	14	0	21	4	10	4	5	0	28	10	3	27	5	3	25	1	2	6	4	8	8	0	6	8	4
OTU402	Eukaryota	Protists	Unclassified	Labyrinthulomycetes	Unclassified	Unclassified	Sorodiplophrys	metagenome	21	0	3	11	10	5	15	10	0	12	4	8	33	4	0	1	3	0	8	6	0	25	10	0	10	4	0	4	0	5	3	0	0	0	0	0	5	0	3	13	2
OTU4027	Eukaryota	Protists	Unclassified	Unclassified	Euglyphida	Trinematidae	Trinema	Unclassified	34	27	0	51	20	8	27	38	0	20	0	1	21	15	7	23	1	0	7	36	0	8	2	20	26	4	3	0	2	0	5	0	1	4	7	0	5	15	0	53	0
OTU405	Unassigned	Protists	Unassigned	Unassigned	Unassigned	Unassigned	Unassigned	Unassigned	2	7	0	17	3	0	15	1	0	50	0	0	12	0	0	4	15	0	21	15	4	18	17	12	25	11	7	12	1	0	5	3	0	3	0	1	11	3	0	27	0
OTU406	Eukaryota	Protists	Unclassified	Unclassified	Unclassified	Cercomonadidae	Cercomonas	Cercomonas_sp._SmallSA	9	11	4	13	1	0	19	10	12	1	0	0	5	9	8	6	3	0	10	2	0	15	2	0	9	30	3	0	9	1	1	4	0	0	9	24	6	20	17	6	20
OTU410	Eukaryota	Protists	Unclassified	Unclassified	Unclassified	Unclassified	Pseudodifflugia	Unclassified	2	16	0	2	18	6	0	0	0	28	0	16	11	4	0	4	0	19	0	17	0	0	0	0	0	21	0	33	9	0	3	26	25	3	21	0	0	1	0	2	0
OTU411	Unassigned	Protists	Unassigned	Unassigned	Unassigned	Unassigned	Unassigned	Unassigned	26	6	0	40	68	0	23	12	0	0	0	9	0	0	0	0	0	0	0	0	0	1	0	0	0	0	9	22	6	11	2	2	0	5	2	3	4	1	3	21	9
OTU412	Eukaryota	Protists	Unclassified	Peronosporomycetes	Unclassified	Unclassified	Unclassified	Unclassified	76	1	15	67	0	9	45	3	14	0	0	0	0	0	0	0	0	0	21	1	0	0	0	0	1	0	0	0	0	0	1	0	0	0	0	0	1	0	0	8	0
OTU416	Unassigned	Protists	Unassigned	Unassigned	Unassigned	Unassigned	Unassigned	Unassigned	0	0	0	0	0	0	0	0	0	0	0	0	0	0	0	0	0	0	0	0	0	0	0	0	0	0	0	0	0	0	0	0	0	0	0	0	0	0	0	0	0
OTU417	Eukaryota	Protists	Apicomplexa	Conoidasida	Eimeriorina	Unclassified	Goussia	Unclassified	21	0	0	19	0	0	42	0	0	0	0	0	0	0	0	0	0	0	6	0	0	0	0	0	0	123	0	4	0	0	1	0	0	0	0	0	0	0	0	1	0
OTU4184	Eukaryota	Protists	Unclassified	Unclassified	Euglyphida	Trinematidae	Trinema	Unclassified	32	16	19	57	12	11	32	28	15	48	10	7	44	1	0	32	3	0	32	12	26	38	1	3	44	23	18	7	7	0	27	2	0	32	45	1	16	13	0	15	6
OTU419	Eukaryota	Protists	Unclassified	Unclassified	Unclassified	Unclassified	Unclassified	metagenome	11	1	7	22	3	5	16	13	0	24	16	0	2	5	32	12	6	0	30	8	6	21	23	19	24	0	5	0	3	0	5	2	12	4	0	8	10	11	18	11	0
OTU422	Eukaryota	Protists	Unclassified	Unclassified	Unclassified	Unclassified	Kraken	Unclassified	25	32	23	45	30	7	30	32	13	24	3	8	26	11	6	21	9	1	47	29	25	44	16	27	37	8	8	27	4	1	20	0	12	15	2	7	22	16	8	20	17
OTU424	Eukaryota	Protists	Unclassified	Unclassified	Glissomonadida	Unclassified	Heteromita	Unclassified	7	0	0	1	0	13	0	6	0	3	1	0	1	3	15	13	3	0	11	1	4	6	7	5	14	3	24	25	12	3	42	2	0	6	5	7	14	0	0	4	3
OTU429	Eukaryota	Protists	Unclassified	Unclassified	Unclassified	Unclassified	Colpodella	uncultured_Colpodellidae	77	0	0	113	0	0	24	1	0	0	0	0	0	0	0	0	0	0	0	0	0	0	0	0	0	0	0	0	0	0	0	0	0	0	0	0	0	0	0	0	0
OTU4292	Eukaryota	Protists	Unclassified	Unclassified	Euglyphida	Trinematidae	Trinema	Unclassified	20	15	1	13	18	2	17	14	0	5	15	5	10	0	0	13	3	53	14	13	9	20	7	11	29	19	13	6	23	0	15	29	0	3	9	1	6	13	9	8	0
OTU430	Eukaryota	Protists	Unclassified	Unclassified	Unclassified	Cercomonadidae	Cercomonas	metagenome	19	5	5	18	10	0	11	27	17	17	10	0	8	10	0	10	3	0	16	18	0	8	11	0	18	5	8	3	9	0	10	5	0	13	4	4	9	17	1	30	24
OTU431	Eukaryota	Protists	Unclassified	Unclassified	Euglyphida	Unclassified	Unclassified	Unclassified	12	2	9	8	15	8	7	6	0	5	2	0	4	11	0	14	4	0	9	4	0	16	7	1	6	22	0	18	13	0	38	8	8	7	6	0	3	16	0	12	0
OTU432	Unassigned	Protists	Unassigned	Unassigned	Unassigned	Unassigned	Unassigned	Unassigned	0	0	52	0	0	5	0	0	11	0	2	0	0	0	4	0	0	31	0	10	84	0	0	0	0	0	0	0	1	0	0	0	0	0	1	0	0	0	1	0	0
OTU433	Unassigned	Protists	Unassigned	Unassigned	Unassigned	Unassigned	Unassigned	Unassigned	0	0	0	0	7	0	0	0	0	4	2	5	14	9	10	10	10	58	2	9	10	0	0	0	0	22	10	6	0	0	0	9	0	1	9	0	0	3	0	0	2
OTU435	Eukaryota	Protists	Intramacronucleata	Spirotrichea	Unclassified	Unclassified	Pseudourostyla	Pseudourostyla_cristata	12	0	11	37	0	2	17	1	0	8	0	0	3	24	0	26	0	0	11	0	0	4	0	0	5	5	1	8	0	0	7	0	0	14	3	0	8	0	0	5	0
OTU436	Eukaryota	Protists	Unclassified	Unclassified	Unclassified	Vampyrellidae	Unclassified	Unclassified	18	10	0	27	7	0	16	0	2	39	8	0	14	3	0	20	2	0	29	0	0	24	0	0	34	5	0	7	7	0	10	19	0	6	7	0	26	5	10	32	0
OTU437	Eukaryota	Protists	Unclassified	Unclassified	Unclassified	Unclassified	Kraken	metagenome	13	11	0	16	4	0	12	15	15	13	3	0	12	11	0	15	0	39	33	9	0	27	11	2	17	15	18	3	7	6	19	0	0	5	0	0	11	8	6	7	6
OTU439	Eukaryota	Protists	Unclassified	Unclassified	Unclassified	Unclassified	Spongomonas	Unclassified	48	20	27	46	15	3	18	21	23	30	9	0	32	17	13	38	14	11	31	11	0	44	13	0	37	17	2	32	7	5	31	11	5	37	3	6	58	20	0	30	27
OTU440	Eukaryota	Protists	Apicomplexa	Conoidasida	Archigregarinorida	Unclassified	Selenidium	uncultured_Coccidia	13	5	0	19	4	0	17	15	0	0	0	0	0	0	0	4	0	0	32	2	1	16	21	0	91	10	0	3	0	0	0	0	0	0	0	0	14	16	0	30	12
OTU441	Unassigned	Protists	Unassigned	Unassigned	Unassigned	Unassigned	Unassigned	Unassigned	9	7	0	5	0	0	12	5	0	2	2	0	26	37	0	13	7	55	4	0	0	26	0	0	22	2	0	12	14	0	4	0	0	9	0	0	7	0	22	14	7
OTU443	Eukaryota	Protists	Unclassified	Unclassified	Arcellinida	Unclassified	Unclassified	metagenome	15	9	9	15	10	4	15	9	3	8	4	0	9	4	2	4	5	0	13	26	34	24	13	0	25	13	0	9	6	8	9	5	0	7	1	7	15	7	3	18	7
OTU4459	Eukaryota	Protists	Intramacronucleata	Colpodea	Unclassified	Unclassified	Platyophrya	Platyophrya_bromelicola	20	5	6	28	5	0	5	0	3	22	0	0	21	6	0	22	5	0	9	0	0	8	10	0	12	1	0	9	5	0	10	3	22	4	5	4	10	19	0	18	12
OTU446	Unassigned	Protists	Unassigned	Unassigned	Unassigned	Unassigned	Unassigned	Unassigned	1	2	11	0	0	11	4	1	7	1	0	16	16	0	9	3	1	23	1	3	0	4	0	0	3	8	0	6	4	0	14	11	3	23	11	9	6	0	0	11	16
OTU448	Eukaryota	Protists	Chlorophyta	Trebouxiophyceae	Unclassified	Unclassified	Parachloroidium	Parachloroidium_lobatum	11	8	3	9	0	3	1	2	20	0	0	0	0	0	9	1	0	0	5	0	50	11	3	57	25	6	20	8	1	6	2	0	18	6	6	18	4	0	30	0	0
OTU449	Eukaryota	Protists	Apicomplexa	Conoidasida	Eugregarinorida	Unclassified	Geneiorhynchus	Geneiorhynchus_manifestus	3	0	0	6	1	0	5	1	0	0	0	0	0	0	0	0	0	0	3	0	0	40	0	0	70	2	0	0	4	0	4	0	0	4	0	0	18	0	69	62	29
OTU4500	Eukaryota	Protists	Unclassified	Unclassified	Glissomonadida	Unclassified	Unclassified	Unclassified	5	3	0	1	12	15	6	4	4	3	6	3	12	15	3	2	4	0	14	7	13	11	16	7	10	21	15	13	8	11	5	17	0	2	6	6	3	23	5	8	19
OTU451	Eukaryota	Protists	Unclassified	Unclassified	Unclassified	Cercomonadidae	Unclassified	metagenome	20	10	4	28	14	0	23	5	9	11	1	0	6	14	0	10	2	0	17	13	1	18	27	10	21	4	5	9	6	0	2	0	0	6	3	0	11	3	0	15	0
OTU452	Eukaryota	Protists	Unclassified	Unclassified	Unclassified	Vampyrellidae	Vampyrella	Vampyrella_lateritia	11	0	0	12	28	12	8	7	3	12	0	0	11	0	7	27	8	0	13	0	0	8	6	29	13	9	0	11	0	21	7	0	24	11	1	4	12	13	0	15	11
OTU455	Eukaryota	Protists	Unclassified	Unclassified	Unclassified	Cercomonadidae	Cercomonas	Unclassified	0	0	13	1	0	0	1	0	0	2	0	2	0	0	0	0	2	0	5	23	0	1	5	0	3	21	0	2	1	6	2	0	0	0	0	0	2	11	52	0	4
OTU456	Eukaryota	Protists	Intramacronucleata	Spirotrichea	Unclassified	Unclassified	Pseudourostyla	Pseudourostyla_cristata	0	0	15	1	0	0	0	0	143	1	0	0	0	0	0	0	1	0	1	0	0	10	0	0	10	2	0	1	0	0	0	0	0	0	0	0	0	0	0	4	0
OTU457	Eukaryota	Protists	Unclassified	Unclassified	Thaumatomonadida	Thaumatomonadidae	Unclassified	metagenome	9	3	0	8	7	0	3	0	0	9	3	0	19	0	6	9	6	0	8	2	0	17	0	8	14	5	0	7	14	0	5	15	0	3	4	15	13	1	0	10	5
OTU458	Unassigned	Protists	Unassigned	Unassigned	Unassigned	Unassigned	Unassigned	Unassigned	6	6	6	11	5	0	4	4	1	0	3	0	4	2	0	7	7	23	10	6	5	10	18	19	15	16	11	16	0	0	10	4	1	1	0	4	15	8	1	12	9
OTU460	Eukaryota	Protists	Unclassified	Unclassified	Unclassified	Cercomonadidae	Paracercomonas	uncultured_cercomonad	8	6	11	8	13	11	13	12	3	23	6	0	5	3	4	10	8	14	12	21	11	10	17	0	6	2	0	3	5	0	7	0	0	4	6	0	6	10	0	1	0
OTU461	Eukaryota	Protists	Unclassified	Unclassified	Glissomonadida	Unclassified	Allantion	soil_flagellate_AND11	5	4	9	4	9	0	0	3	1	2	2	13	6	5	5	3	1	0	1	4	8	1	0	13	1	2	14	8	3	9	7	0	19	7	3	5	1	7	0	2	2
OTU463	Unassigned	Protists	Unassigned	Unassigned	Unassigned	Unassigned	Unassigned	Unassigned	0	0	0	0	0	0	0	0	0	0	0	0	0	0	0	0	0	0	0	0	0	0	0	0	0	0	0	5	0	0	0	0	0	0	0	0	8	0	0	0	0
OTU466	Eukaryota	Protists	Unclassified	Unclassified	Arcellinida	Unclassified	Unclassified	Unclassified	0	0	0	2	0	0	2	0	0	0	0	144	0	0	0	23	0	0	0	0	0	0	0	0	0	0	0	0	0	0	3	0	17	18	0	0	0	0	0	0	0
OTU4684	Eukaryota	Protists	Unclassified	Unclassified	Unclassified	Unclassified	Kraken	Unclassified	14	5	0	5	10	4	2	3	3	4	1	0	0	17	3	4	0	0	3	2	13	12	12	5	4	18	4	2	0	5	3	0	15	1	0	0	3	19	13	6	8
OTU4685	Eukaryota	Protists	Unclassified	Unclassified	Unclassified	Unclassified	Kraken	Unclassified	77	29	1	66	34	25	38	32	33	34	25	4	61	18	6	47	10	1	34	14	8	37	25	17	51	33	16	18	9	6	16	1	0	23	11	0	22	33	12	32	42
OTU472	Eukaryota	Protists	Unclassified	Unclassified	Glissomonadida	Unclassified	Unclassified	metagenome	43	10	0	35	7	7	17	7	0	14	0	0	16	0	0	23	2	0	27	17	2	38	5	10	47	0	0	10	4	0	22	1	0	9	0	2	47	0	0	22	0
OTU4725	Eukaryota	Protists	Unclassified	Unclassified	Glissomonadida	Unclassified	Heteromita	Unclassified	3	0	1	1	6	0	0	5	22	3	3	0	7	0	0	2	8	0	6	6	3	8	0	13	7	9	18	12	3	0	19	17	0	9	3	4	4	7	0	11	0
OTU475	Eukaryota	Protists	Unclassified	Unclassified	Unclassified	Cercomonadidae	Unclassified	uncultured_Eimeriidae	13	8	13	13	2	5	14	4	0	18	0	0	25	1	0	8	2	0	9	19	4	6	0	0	7	15	0	8	2	0	10	4	0	6	0	0	4	3	5	13	2
OTU476	Eukaryota	Protists	Unclassified	Unclassified	Unclassified	Cercomonadidae	Unclassified	Unclassified	20	10	7	14	11	16	10	6	0	21	3	27	19	10	0	17	16	0	16	0	7	22	23	0	24	21	0	10	3	2	9	0	0	4	0	0	12	4	0	13	0
OTU478	Eukaryota	Protists	Unclassified	Unclassified	Glissomonadida	Unclassified	Allantion	Allapsa_vibrans	0	1	13	0	2	0	1	4	12	0	4	0	3	3	33	2	9	8	0	1	0	2	1	31	0	10	0	0	9	8	2	1	0	1	1	19	1	7	6	0	5
OTU4798	Eukaryota	Protists	Unclassified	Unclassified	Euglyphida	Trinematidae	Trinema	Unclassified	3	15	20	8	1	9	9	19	10	0	5	0	6	0	0	9	2	0	2	3	0	3	0	11	18	3	0	4	2	2	9	28	0	1	0	11	6	10	6	3	9
OTU482	Eukaryota	Protists	Unclassified	Unclassified	Arcellinida	Unclassified	Unclassified	metagenome	0	11	3	0	0	9	1	0	5	4	11	5	9	3	3	4	10	22	7	0	2	9	12	0	3	13	16	3	2	8	14	9	11	6	2	9	4	4	11	8	6
OTU484	Unassigned	Protists	Unassigned	Unassigned	Unassigned	Unassigned	Unassigned	Unassigned	8	0	0	0	0	0	2	0	0	0	0	0	7	0	0	0	0	0	10	0	0	3	0	0	39	0	0	0	0	0	1	1	0	0	0	0	16	0	18	44	0
OTU4844	Eukaryota	Protists	Unclassified	Unclassified	Unclassified	Cercomonadidae	Unclassified	metagenome	19	5	1	23	5	0	19	4	1	12	4	10	12	5	0	13	3	0	15	16	2	34	11	5	15	21	6	11	0	0	9	13	0	9	5	5	18	6	1	14	22
OTU485	Eukaryota	Protists	Unclassified	Unclassified	Glissomonadida	Unclassified	Heteromita	Cercozoa_sp._OfKV	1	0	1	0	0	0	6	1	0	0	0	1	3	0	0	2	3	1	10	22	0	7	0	0	10	16	9	12	0	11	12	5	0	3	0	0	11	4	0	11	6
OTU490	Unassigned	Protists	Unassigned	Unassigned	Unassigned	Unassigned	Unassigned	Unassigned	0	4	6	0	3	0	2	5	0	10	0	0	4	0	0	1	3	0	3	45	0	6	5	0	9	0	16	21	7	25	5	0	0	7	5	0	1	0	14	3	3
OTU491	Eukaryota	Protists	Unclassified	Unclassified	Unclassified	Unclassified	Arboramoeba	metagenome	0	0	0	0	0	0	0	0	11	0	1	0	0	0	4	0	6	79	4	6	0	3	0	0	1	7	0	4	0	2	4	0	0	0	4	0	1	14	0	4	8
OTU4919	Eukaryota	Protists	Unclassified	Unclassified	Glissomonadida	Unclassified	Bodomorpha	Unclassified	21	19	2	16	33	18	18	27	15	34	16	66	29	16	2	51	44	62	46	26	26	64	6	12	46	42	13	8	3	7	17	6	23	11	0	3	25	26	7	21	31
OTU495	Eukaryota	Protists	Unclassified	Unclassified	Euglyphida	Unclassified	Unclassified	uncultured_eukaryote	16	2	0	8	3	0	18	5	16	11	1	0	12	6	0	21	3	0	17	16	0	11	15	1	23	1	7	7	0	0	6	0	8	3	18	0	7	14	0	10	3
OTU496	Eukaryota	Protists	Unclassified	Unclassified	Euglyphida	Unclassified	Unclassified	metagenome	3	15	0	13	13	26	5	6	0	11	12	10	15	1	0	10	9	0	4	6	0	15	10	0	13	7	5	15	15	0	20	9	0	11	3	4	9	14	2	5	3
OTU498	Eukaryota	Protists	Unclassified	Unclassified	Euglyphida	Euglyphidae	Euglypha	Unclassified	1	17	13	0	31	11	5	4	8	4	17	27	9	29	5	9	4	123	36	3	28	3	3	16	2	61	0	2	6	6	14	7	26	2	12	5	2	2	0	7	0
OTU504	Unassigned	Protists	Unassigned	Unassigned	Unassigned	Unassigned	Unassigned	Unassigned	0	0	0	0	0	0	0	0	0	0	0	0	0	0	0	0	0	0	0	0	0	6	0	0	10	0	0	0	0	0	0	0	0	0	0	0	25	0	0	13	0
OTU505	Eukaryota	Protists	Unclassified	Unclassified	Unclassified	Cercomonadidae	Cercomonas	Unclassified	10	18	15	10	0	14	4	17	0	2	0	0	1	7	0	1	0	0	3	0	7	5	10	0	2	29	8	8	2	0	11	4	5	2	2	0	1	3	0	1	8
OTU507	Eukaryota	Protists	Intramacronucleata	Colpodea	Colpodida	Unclassified	Bromeliothrix	Unclassified	35	5	27	4	5	11	4	24	29	0	13	0	10	0	5	2	20	0	6	0	0	16	12	0	15	16	4	5	0	2	0	0	0	4	0	0	6	0	0	9	6
OTU508	Unassigned	Protists	Unassigned	Unassigned	Unassigned	Unassigned	Unassigned	Unassigned	1	0	0	2	3	22	2	8	0	4	0	13	5	0	0	3	8	0	16	0	0	3	5	0	11	0	0	5	4	0	15	14	0	6	0	16	0	1	8	1	0
OTU510	Eukaryota	Protists	Unclassified	Unclassified	Unclassified	Unclassified	Unclassified	uncultured_Lobosea	0	1	1	1	4	6	2	2	15	4	0	0	2	0	0	6	0	25	5	7	0	4	0	7	1	0	9	6	1	0	1	14	19	3	0	0	0	7	8	2	0
OTU5105	Eukaryota	Protists	Unclassified	Unclassified	Unclassified	Cercomonadidae	Cercomonas	metagenome	0	5	5	5	6	0	9	4	0	1	0	0	0	0	0	0	0	0	9	10	0	9	0	0	6	13	0	2	1	1	5	7	0	3	1	1	5	9	10	8	8
OTU512	Eukaryota	Protists	Intramacronucleata	Oligohymenophorea	Unclassified	Unclassified	Tetrahymena	Unclassified	5	0	0	2	13	0	4	2	0	24	0	0	0	0	0	19	0	0	25	0	0	0	0	0	10	16	0	1	0	0	16	0	5	2	5	0	16	0	13	7	0
OTU513	Unassigned	Protists	Unassigned	Unassigned	Unassigned	Unassigned	Unassigned	Unassigned	1	4	0	16	1	0	7	3	5	8	0	0	4	17	0	6	0	0	10	3	2	8	2	0	12	3	3	0	1	0	12	0	2	2	0	0	3	7	13	17	12
OTU515	Unassigned	Protists	Unassigned	Unassigned	Unassigned	Unassigned	Unassigned	Unassigned	0	1	0	0	0	0	5	0	0	0	0	0	3	0	0	0	6	0	0	0	0	0	0	0	0	7	0	149	22	0	87	39	0	68	3	0	0	0	0	0	0
OTU518	Unassigned	Protists	Unassigned	Unassigned	Unassigned	Unassigned	Unassigned	Unassigned	9	0	0	19	1	0	8	0	0	30	5	0	4	3	0	23	0	33	20	0	0	14	5	11	23	7	0	0	0	0	0	0	0	0	0	0	9	0	0	6	0
OTU519	Eukaryota	Protists	Chlorophyta	Trebouxiophyceae	Chlorellales	Unclassified	Heveochlorella	Heveochlorella_hainangensis	4	0	15	4	0	28	2	0	0	0	0	0	0	0	0	0	0	0	6	4	4	4	3	0	24	14	82	1	0	0	0	0	0	0	0	0	0	0	0	0	4
OTU520	Eukaryota	Protists	Unclassified	Unclassified	Unclassified	Unclassified	Unclassified	metagenome	0	0	0	0	0	0	4	0	0	59	0	20	0	38	0	0	35	0	0	0	0	0	0	0	0	0	0	0	0	0	9	0	0	22	0	5	1	0	0	36	0
OTU521	Eukaryota	Protists	Apicomplexa	Conoidasida	Eimeriorina	Unclassified	Goussia	Goussia_pannonica	0	0	0	0	0	0	0	0	0	1	0	0	0	0	0	7	33	0	109	0	0	57	0	0	9	5	9	21	0	9	0	0	0	6	1	0	0	0	0	0	0
OTU5226	Eukaryota	Protists	Unclassified	Unclassified	Unclassified	Vampyrellidae	Unclassified	Leptophryidae_sp._BAra1	17	15	14	13	2	3	8	8	12	29	15	37	19	16	45	26	17	8	39	27	0	61	17	29	59	14	2	15	23	21	24	26	16	19	6	16	33	64	20	40	32
OTU525	Eukaryota	Protists	Unclassified	Unclassified	Arcellinida	Unclassified	Unclassified	Unclassified	0	3	0	0	2	0	0	0	0	0	0	0	9	1	1	0	13	0	10	19	0	1	3	0	3	11	0	0	14	0	0	0	0	0	0	5	16	18	0	0	8
OTU5283	Eukaryota	Protists	Unclassified	Unclassified	Unclassified	Cercomonadidae	Unclassified	metagenome	2	3	0	3	4	7	5	13	14	8	0	0	19	2	0	3	2	0	3	10	0	10	3	0	2	10	0	0	0	0	0	0	0	1	1	0	7	4	0	13	2
OTU531	Eukaryota	Protists	Unclassified	Unclassified	Unclassified	Cercomonadidae	Paracercomonas	Paracercomonas_elongata	9	13	18	9	15	0	5	15	24	13	0	13	21	5	1	14	9	0	8	2	8	3	6	15	14	0	0	10	3	0	9	2	0	5	4	8	4	9	0	0	0
OTU533	Eukaryota	Protists	Chlorophyta	Ulvophyceae	Trentepohliales	Unclassified	Trentepohlia	Printzina_cf._lagenifera_TreFl_137	0	0	0	3	5	0	2	11	14	10	0	0	4	4	0	0	0	0	3	27	6	4	5	6	9	26	31	14	3	0	13	2	0	3	8	12	4	1	49	4	10
OTU534	Eukaryota	Protists	Intramacronucleata	Oligohymenophorea	Unclassified	Unclassified	Cardiostomatella	uncultured_marine_eukaryote	6	0	3	8	7	0	2	7	0	10	0	42	11	10	0	15	0	0	3	0	0	5	0	0	3	24	0	6	0	0	10	4	0	3	3	0	1	1	0	22	9
OTU535	Eukaryota	Protists	Intramacronucleata	Oligohymenophorea	Unclassified	Unclassified	Apocarchesium	uncultured_eukaryote	15	0	9	0	0	38	1	0	50	0	0	0	0	0	0	0	0	0	0	0	0	0	17	36	0	0	0	0	0	0	0	0	0	0	0	0	0	0	0	0	0
OTU5351	Eukaryota	Protists	Unclassified	Unclassified	Glissomonadida	Unclassified	Bodomorpha	metagenome	4	2	0	4	3	2	2	1	2	1	0	2	0	0	0	1	1	1	8	5	0	10	1	0	6	6	1	40	1	0	6	1	0	6	1	0	4	2	1	6	6
OTU537	Unassigned	Protists	Unassigned	Unassigned	Unassigned	Unassigned	Unassigned	Unassigned	18	6	10	22	4	0	14	10	0	0	0	0	5	0	0	4	4	0	7	0	0	6	0	1	3	0	0	0	0	0	0	0	0	0	0	0	23	22	0	25	16
OTU538	Unassigned	Protists	Unassigned	Unassigned	Unassigned	Unassigned	Unassigned	Unassigned	2	0	0	0	0	0	1	0	0	0	0	0	0	0	0	0	0	0	31	12	1	74	2	9	56	8	4	0	0	0	0	0	0	0	0	0	0	0	0	0	0
OTU544	Unassigned	Protists	Unassigned	Unassigned	Unassigned	Unassigned	Unassigned	Unassigned	9	10	0	13	17	1	3	3	41	5	9	0	0	0	0	10	0	0	0	0	0	2	0	1	0	0	0	9	0	0	0	0	0	0	0	1	5	0	95	9	10
OTU548	Eukaryota	Protists	Apicomplexa	Conoidasida	Archigregarinorida	Unclassified	Selenidium	uncultured_Coccidia	16	1	0	15	2	0	12	0	0	9	8	0	17	12	0	25	0	0	2	0	0	0	0	0	0	0	0	14	5	0	14	0	0	3	0	0	0	0	0	1	0
OTU549	Eukaryota	Protists	Unclassified	Unclassified	Euglyphida	Euglyphidae	Euglypha	Euglypha_rotunda	2	0	0	3	7	0	0	0	0	6	0	0	15	0	0	106	0	0	0	0	0	4	0	0	0	2	0	8	0	5	4	0	0	8	0	0	5	4	0	2	0
OTU550	Eukaryota	Protists	Unclassified	Unclassified	Unclassified	Vampyrellidae	Unclassified	uncultured_Eimeriidae	2	0	0	2	0	0	1	2	0	5	5	0	9	1	0	7	3	11	6	2	0	10	0	11	11	0	0	0	0	0	0	0	0	2	0	0	10	0	4	1	0
OTU551	Unassigned	Protists	Unassigned	Unassigned	Unassigned	Unassigned	Unassigned	Unassigned	5	0	4	0	0	0	2	2	0	0	0	0	0	1	0	0	0	0	0	43	0	0	1	0	6	0	0	0	0	0	0	0	0	0	0	0	2	29	11	5	0
OTU553	Eukaryota	Protists	Unclassified	Unclassified	Euglyphida	Unclassified	Unclassified	Unclassified	8	0	0	16	2	0	6	8	0	5	0	0	7	0	0	3	7	0	27	52	0	27	13	0	8	0	0	5	0	0	9	10	0	4	7	0	13	2	0	12	8
OTU554	Eukaryota	Protists	Unclassified	Unclassified	Unclassified	Cercomonadidae	Unclassified	uncultured_cercomonad	12	7	2	5	9	1	2	3	5	18	4	13	5	0	0	16	0	0	5	4	0	12	6	0	19	5	0	6	3	0	15	0	0	2	8	3	3	20	0	8	4
OTU556	Eukaryota	Protists	Unclassified	Unclassified	Arcellinida	Unclassified	Vermamoeba	uncultured_amoeba	16	0	21	18	0	0	13	0	81	15	0	0	6	18	0	8	0	0	0	0	0	0	0	0	0	0	0	0	9	0	0	0	0	0	0	0	0	0	0	0	0
OTU560	Eukaryota	Protists	Unclassified	Unclassified	Arcellinida	Unclassified	Unclassified	metagenome	5	1	0	1	0	0	5	12	18	2	0	0	20	0	0	1	0	0	27	2	0	8	0	0	9	0	0	6	6	0	27	0	0	9	0	0	22	13	0	9	13
OTU561	Eukaryota	Protists	Intramacronucleata	Oligohymenophorea	Unclassified	Unclassified	Vaginicola	Vaginicola_sp._PS-2016a	0	0	0	12	0	0	0	0	0	0	0	0	0	0	0	4	0	0	0	0	0	1	0	0	76	3	0	0	34	0	0	0	0	18	5	0	0	0	0	0	0
OTU562	Unassigned	Protists	Unassigned	Unassigned	Unassigned	Unassigned	Unassigned	Unassigned	3	0	0	2	5	0	4	0	0	0	0	0	0	0	0	0	4	12	1	16	0	0	6	0	5	0	0	12	0	11	20	1	0	8	4	0	4	4	9	4	0
OTU563	Eukaryota	Protists	Apicomplexa	Conoidasida	Archigregarinorida	Unclassified	Selenidium	uncultured_Coccidia	4	7	0	0	16	0	1	3	10	0	2	0	5	0	0	0	0	0	0	23	19	3	8	0	2	3	22	1	0	12	2	0	0	1	0	3	0	8	0	0	2
OTU564	Eukaryota	Protists	Unclassified	Unclassified	Glissomonadida	Unclassified	Unclassified	uncultured_Eimeriidae	1	0	0	4	3	0	3	8	0	8	1	1	1	0	0	5	0	0	0	0	0	0	0	1	15	0	0	3	1	0	0	1	5	1	0	0	1	2	0	78	0
OTU566	Eukaryota	Protists	Unclassified	Unclassified	Unclassified	Cercomonadidae	Cercomonas	Cercomonas_rotunda	7	6	0	14	0	5	8	11	0	6	0	11	11	0	0	23	3	0	9	22	1	6	3	0	7	2	0	6	1	6	9	1	2	6	3	0	7	4	0	12	0
OTU568	Eukaryota	Protists	Intramacronucleata	Spirotrichea	Unclassified	Unclassified	Birojimia	Birojimia_soyaensis	21	1	0	10	0	0	6	6	0	25	0	15	15	0	0	4	0	0	28	0	0	2	0	0	16	1	0	0	2	0	2	0	0	3	0	0	3	29	0	2	0
OTU569	Eukaryota	Protists	Unclassified	Unclassified	Unclassified	Cercomonadidae	Cercomonas	uncultured_cercomonad	15	14	13	27	15	0	18	6	1	21	11	26	17	36	8	37	8	0	15	21	0	9	5	3	7	9	0	7	2	9	9	9	0	4	8	5	7	11	0	10	3
OTU570	Eukaryota	Protists	Unclassified	Peronosporomycetes	Unclassified	Unclassified	Haptoglossa	Haptoglossa_zoospora	0	2	0	3	5	0	5	1	6	1	0	9	1	0	0	2	1	0	6	12	0	5	0	8	2	11	0	6	6	0	5	4	0	1	3	0	10	15	3	10	1
OTU572	Eukaryota	Protists	Unclassified	Unclassified	Euglyphida	Euglyphidae	Euglypha	Euglypha_rotunda	6	0	9	0	5	14	3	11	6	3	0	0	1	4	0	7	3	9	3	0	0	3	1	45	2	0	0	0	0	0	6	19	24	12	3	0	5	22	0	2	0
OTU573	Eukaryota	Protists	Unclassified	Unclassified	Unclassified	Unclassified	Kraken	metagenome	16	9	0	21	6	0	6	7	2	2	0	0	9	3	0	6	5	0	8	9	8	14	4	3	12	2	0	5	4	2	2	0	8	4	0	0	1	3	15	11	0
OTU575	Eukaryota	Protists	Intramacronucleata	Oligohymenophorea	Unclassified	Unclassified	Vorticella	Unclassified	0	0	0	11	0	0	0	0	0	20	0	57	65	0	0	0	0	0	0	0	13	3	39	0	0	12	0	12	0	0	0	0	0	0	0	0	8	0	0	0	0
OTU577	Eukaryota	Protists	Unclassified	Unclassified	Unclassified	Cercomonadidae	Unclassified	metagenome	26	14	10	27	12	11	14	8	0	7	0	0	7	5	0	5	0	18	7	10	14	11	0	2	19	7	0	1	1	0	3	0	4	1	5	0	5	1	17	4	3
OTU580	Unassigned	Protists	Unassigned	Unassigned	Unassigned	Unassigned	Unassigned	Unassigned	0	0	0	0	0	7	0	0	0	31	0	0	0	0	0	0	0	0	0	68	0	1	4	0	0	0	0	0	0	14	0	0	16	0	0	0	0	0	0	0	0
OTU581	Unassigned	Protists	Unassigned	Unassigned	Unassigned	Unassigned	Unassigned	Unassigned	0	0	0	0	0	0	0	0	0	0	0	0	0	0	0	0	0	0	0	0	0	3	0	0	0	1	37	0	0	0	96	0	0	4	0	0	0	0	0	0	0
OTU582	Eukaryota	Protists	Unclassified	Unclassified	Unclassified	Vampyrellidae	Unclassified	Kumanoa_intorta	12	3	0	10	0	2	7	3	0	7	0	0	10	5	3	9	8	0	7	3	0	21	7	0	10	5	0	7	3	9	6	19	0	8	2	0	12	8	0	11	11
OTU583	Eukaryota	Protists	Unclassified	Unclassified	Unclassified	Cercomonadidae	Unclassified	metagenome	4	10	0	3	5	0	3	1	0	3	0	18	5	2	7	15	7	0	4	0	0	3	0	0	2	0	0	0	5	0	7	0	0	4	2	4	2	11	0	2	3
OTU584	Eukaryota	Protists	Unclassified	Unclassified	Unclassified	Unclassified	Gymnophrys	Cercomonas_fastiga	3	0	9	0	2	0	6	1	13	1	0	0	3	0	7	0	10	39	12	6	10	2	5	0	3	14	3	16	5	0	19	12	0	13	3	3	0	5	22	2	2
OTU587	Eukaryota	Protists	Unclassified	Ichthyosporea	Unclassified	Unclassified	Anurofeca	uncultured_eukaryote	3	0	14	1	5	0	0	1	0	5	0	0	9	2	2	9	11	0	10	19	0	16	2	4	18	38	9	21	0	6	9	1	0	3	0	0	7	0	6	3	3
OTU589	Eukaryota	Protists	Unclassified	Chrysophyceae	Synurales	Unclassified	Mallomonas	Mallomonas_sp._1_BYJ-2013	0	10	0	3	8	0	0	11	6	0	10	12	3	0	0	7	3	29	2	10	0	0	0	0	2	8	10	2	0	0	1	0	5	1	2	0	0	16	0	0	10
OTU594	Eukaryota	Protists	Unclassified	Unclassified	Euglyphida	Unclassified	Unclassified	Unclassified	33	0	0	30	1	0	5	11	0	14	0	0	0	0	0	6	0	0	31	0	0	43	0	0	2	0	0	5	0	0	1	0	0	7	0	0	5	0	0	5	0
OTU595	Eukaryota	Protists	Chlorophyta	Trebouxiophyceae	Unclassified	Unclassified	Unclassified	Coccomyxa_sp._Brodo_31515	14	7	24	19	8	0	7	15	10	4	2	0	6	0	0	3	0	6	9	1	25	12	0	20	15	1	10	6	0	8	16	4	0	4	6	0	7	14	9	3	0
OTU596	Unassigned	Protists	Unassigned	Unassigned	Unassigned	Unassigned	Unassigned	Unassigned	0	3	0	1	0	5	0	0	0	1	5	0	1	0	0	13	5	0	8	8	0	4	44	17	8	14	19	4	0	0	11	0	5	13	5	9	2	26	9	8	11
OTU600	Eukaryota	Protists	Unclassified	Unclassified	Euglyphida	Unclassified	Unclassified	uncultured_Euglyphidae_sp.	16	0	4	9	34	7	14	1	0	40	55	0	46	0	1	2	5	0	2	0	0	60	2	0	24	0	0	0	0	0	4	5	3	0	0	0	46	2	0	17	0
OTU602	Eukaryota	Protists	Unclassified	Unclassified	Unclassified	Unclassified	Ceratiomyxella	Ceratiomyxella_tahitiensis	4	13	0	4	0	0	6	2	1	0	0	0	2	0	0	8	3	0	11	2	0	7	0	0	22	0	0	3	0	0	2	0	0	3	4	0	16	5	0	7	4
OTU603	Unassigned	Protists	Unassigned	Unassigned	Unassigned	Unassigned	Unassigned	Unassigned	4	7	11	7	5	16	3	6	5	5	16	25	9	13	14	5	5	0	4	16	6	1	4	0	2	9	20	0	0	0	3	3	8	4	5	8	4	16	9	7	8
OTU604	Eukaryota	Protists	Unclassified	Unclassified	Euglyphida	Euglyphidae	Euglypha	Euglypha_rotunda	0	0	0	1	11	0	4	6	0	3	13	0	2	0	0	0	0	0	5	0	0	2	34	0	18	0	0	2	7	39	1	0	13	10	0	0	4	2	0	5	0
OTU605	Unassigned	Protists	Unassigned	Unassigned	Unassigned	Unassigned	Unassigned	Unassigned	0	0	0	0	2	0	1	2	0	1	0	0	0	0	1	0	20	54	2	25	12	7	9	11	5	16	8	4	2	3	6	1	10	0	1	0	5	9	1	3	2
OTU610	Eukaryota	Protists	Unclassified	Unclassified	Euglyphida	Unclassified	Sphenoderia	Sphenoderia_pseudominuta	19	7	0	27	2	0	15	7	8	4	1	0	3	3	0	9	7	0	19	8	7	31	30	0	36	3	0	16	15	5	19	12	4	12	0	0	16	7	3	38	19
OTU611	Eukaryota	Protists	Unclassified	Unclassified	Unclassified	Unclassified	Gymnophrys	Athalamea_environmental_sample	12	0	0	21	6	9	8	7	0	4	6	0	7	1	0	15	4	0	7	8	0	12	3	0	18	0	0	0	0	0	4	3	0	5	7	0	8	3	0	5	1
OTU612	Eukaryota	Protists	Apicomplexa	Conoidasida	Eugregarinorida	Unclassified	Gregarina	Heterocapsaceae_environmental_sample	41	0	0	73	0	7	28	2	0	26	0	0	15	0	0	9	4	0	25	0	0	51	12	0	56	18	0	11	0	0	7	0	0	6	0	12	17	3	0	26	9
OTU613	Unassigned	Protists	Unassigned	Unassigned	Unassigned	Unassigned	Unassigned	Unassigned	14	4	1	7	7	12	11	5	0	2	8	0	4	0	0	4	0	0	16	0	24	3	7	0	5	6	1	1	0	0	1	0	0	1	5	0	2	8	0	4	0
OTU616	Eukaryota	Protists	Unclassified	Unclassified	Thaumatomonadida	Unclassified	Gyromitus	Thaumatomastigidae_environmental_sample	12	3	0	18	0	0	6	2	0	0	0	0	0	0	0	0	0	0	9	0	0	13	1	0	1	1	0	12	0	5	11	0	0	2	3	0	3	12	0	1	24
OTU62	Eukaryota	Protists	Unclassified	Peronosporomycetes	Unclassified	Unclassified	Phytophthora	Phytophthora_cinnamomi	12	51	1	20	65	31	23	22	53	44	19	87	149	50	0	214	15	0	203	470	12	162	28	2	311	147	11	109	26	43	108	95	7	32	3	8	55	422	1	137	86
OTU620	Eukaryota	Protists	Unclassified	Unclassified	Unclassified	Unclassified	Telonema	uncultured_eukaryote	1	16	13	0	5	27	1	19	29	2	11	0	9	2	0	3	5	0	0	0	0	0	0	0	0	0	0	4	7	1	3	6	0	9	5	0	0	0	0	0	3
OTU623	Eukaryota	Protists	Unclassified	Unclassified	Unclassified	Unclassified	Gymnophrys	metagenome	16	8	0	11	8	8	13	4	0	7	13	0	20	0	0	11	6	1	9	0	0	21	13	16	27	4	4	5	0	0	3	0	0	1	2	0	8	4	0	10	0
OTU624	Eukaryota	Protists	Intramacronucleata	Oligohymenophorea	Unclassified	Unclassified	Epicarchesium	Pseudovorticella_sp._slender	0	1	0	2	0	0	10	17	0	0	0	0	18	0	0	3	0	0	24	27	0	5	0	0	0	0	9	1	6	0	13	8	0	6	0	0	4	0	0	5	9
OTU626	Eukaryota	Protists	Chlorophyta	Trebouxiophyceae	Unclassified	Unclassified	Unclassified	Unclassified	5	0	6	8	1	20	1	0	0	3	5	0	4	0	0	3	0	0	14	21	8	7	8	24	12	0	20	26	0	36	33	9	15	11	0	7	3	0	0	3	0
OTU629	Eukaryota	Protists	Unclassified	Unclassified	Unclassified	Cercomonadidae	Cercomonas	Cercomonas_plasmodialis	11	4	6	8	11	0	10	4	21	2	0	0	6	5	0	2	1	0	11	0	8	6	0	0	9	4	0	1	0	0	3	0	0	3	0	0	9	3	0	9	9
OTU635	Eukaryota	Protists	Unclassified	Unclassified	Thaumatomonadida	Thaumatomonadidae	Thaumatomonas	uncultured_eukaryote	6	2	8	11	12	5	3	7	9	10	4	1	16	11	0	8	0	0	8	14	6	12	4	0	26	10	0	25	2	0	18	2	0	6	5	0	17	5	2	15	0
OTU636	Eukaryota	Protists	Unclassified	Unclassified	Bicosoecida	Unclassified	Unclassified	uncultured_eukaryote	2	0	0	6	0	0	5	0	11	11	0	0	0	1	0	6	0	0	4	0	0	3	9	0	3	0	0	3	5	0	2	0	13	2	3	32	0	0	11	6	4
OTU638	Eukaryota	Protists	Unclassified	Unclassified	Glissomonadida	Unclassified	Heteromita	Heteromita_sp._PRA-74	3	0	7	8	3	9	2	3	4	9	2	0	0	14	0	5	0	0	3	0	0	7	0	0	6	1	0	4	0	0	12	0	0	1	0	0	3	6	16	5	2
OTU640	Unassigned	Protists	Unassigned	Unassigned	Unassigned	Unassigned	Unassigned	Unassigned	0	0	0	0	0	0	0	0	0	0	0	0	0	0	0	2	0	0	1	0	0	1	0	0	0	137	0	0	0	0	0	0	0	0	0	0	0	0	0	0	0
OTU643	Eukaryota	Protists	Unclassified	Unclassified	Glissomonadida	Unclassified	Heteromita	Cercozoa_sp._W36p59t2LS	16	1	0	8	6	0	12	9	8	4	4	0	2	0	5	3	2	46	4	0	2	14	3	0	11	0	10	1	1	0	4	0	0	1	2	0	1	2	0	3	1
OTU648	Eukaryota	Protists	Unclassified	Unclassified	Euglyphida	Euglyphidae	Euglypha	Euglypha_rotunda	0	3	0	1	0	0	1	2	0	0	0	0	0	0	0	0	0	0	1	1	6	6	0	97	4	0	0	1	3	10	0	2	0	0	0	0	2	4	0	0	0
OTU650	Eukaryota	Protists	Unclassified	Unclassified	Glissomonadida	Unclassified	Heteromita	Unclassified	11	8	0	7	11	21	9	13	0	3	3	0	5	5	0	6	14	0	12	13	17	7	0	0	6	12	24	10	0	0	6	5	0	2	6	0	10	14	0	7	2
OTU655	Unassigned	Protists	Unassigned	Unassigned	Unassigned	Unassigned	Unassigned	Unassigned	0	0	4	0	0	0	0	0	0	0	0	0	1	3	0	1	5	0	2	4	0	1	0	0	7	1	7	10	1	35	14	11	2	8	13	11	3	8	0	2	3
OTU656	Eukaryota	Protists	Unclassified	Unclassified	Glissomonadida	Unclassified	Bodomorpha	Unclassified	5	1	0	9	17	0	3	10	6	1	2	0	10	5	0	2	0	0	17	0	0	20	5	1	12	12	0	14	5	0	4	1	0	9	3	0	11	4	5	12	0
OTU657	Eukaryota	Protists	Unclassified	Unclassified	Unclassified	Unclassified	Nematostelium	Nematostelium_ovatum	0	0	0	1	1	13	1	2	0	1	1	13	6	1	5	1	0	6	3	6	0	4	0	18	1	6	2	2	0	6	4	1	0	2	0	5	0	3	2	6	4
OTU666	Eukaryota	Protists	Unclassified	Unclassified	Unclassified	Cercomonadidae	Cercomonas	metagenome	2	0	0	1	0	0	0	1	0	0	0	0	0	2	0	0	0	0	4	0	7	11	14	7	17	0	0	24	0	13	2	8	34	1	2	3	1	10	5	4	4
OTU675	Eukaryota	Protists	Chlorophyta	Trebouxiophyceae	Unclassified	Unclassified	Unclassified	uncultured_eukaryote	1	1	4	2	8	5	2	1	0	0	0	0	0	0	0	0	0	0	7	0	26	8	5	4	11	12	18	0	0	0	3	1	0	0	2	0	1	4	0	0	0
OTU686	Eukaryota	Protists	Unclassified	Unclassified	Unclassified	Nucleariidae	Nuclearia	uncultured_eukaryote	11	18	2	8	20	9	2	1	0	10	2	2	12	0	11	9	4	12	4	13	4	17	4	14	7	2	7	26	0	0	11	0	0	16	0	0	3	2	2	1	1
OTU690	Eukaryota	Protists	Unclassified	Unclassified	Arcellinida	Unclassified	Unclassified	Unclassified	0	0	0	0	0	0	0	0	0	0	0	14	0	0	0	1	19	0	0	0	0	0	0	100	7	0	0	0	0	0	0	0	0	0	0	0	6	0	0	0	0
OTU691	Eukaryota	Protists	Intramacronucleata	Nassophorea	Unclassified	Unclassified	Leptopharynx	Leptopharynx_bromelicola	9	3	9	2	2	0	19	15	44	11	9	6	3	22	0	6	0	1	8	0	5	13	0	0	20	19	0	3	0	0	13	0	0	5	6	0	10	0	4	6	1
OTU694	Eukaryota	Protists	Unclassified	Unclassified	Glissomonadida	Unclassified	Bodomorpha	Unclassified	10	3	4	3	11	5	1	14	0	8	3	0	2	3	6	1	2	0	1	0	0	0	0	0	2	12	0	5	2	0	2	16	9	7	0	0	5	5	0	11	1
OTU695	Unassigned	Protists	Unassigned	Unassigned	Unassigned	Unassigned	Unassigned	Unassigned	0	2	20	2	11	0	0	3	0	8	5	7	14	11	0	19	0	0	3	0	0	13	4	0	1	0	1	4	0	12	1	0	0	10	0	0	2	10	0	3	14
OTU703	Eukaryota	Protists	Unclassified	Unclassified	Euglyphida	Trinematidae	Trinema	Unclassified	9	2	0	3	7	0	2	2	0	4	0	0	28	0	0	4	0	0	6	0	12	5	0	0	6	11	0	1	0	9	9	13	3	2	0	4	2	0	3	7	0
OTU704	Eukaryota	Protists	Unclassified	Unclassified	Euglyphida	Trinematidae	Trinema	Unclassified	17	15	6	38	22	0	27	63	0	10	12	0	26	31	19	15	32	0	9	3	0	19	0	0	8	9	7	25	6	0	47	10	8	13	0	0	46	7	16	21	7
OTU705	Eukaryota	Protists	Unclassified	Unclassified	Unclassified	Cercomonadidae	Unclassified	uncultured_eukaryote	9	1	0	5	11	4	9	10	0	6	10	0	18	1	0	10	5	0	14	7	10	6	0	12	21	1	0	2	5	0	12	0	0	3	4	0	5	2	0	3	4
OTU706	Eukaryota	Protists	Unclassified	Labyrinthulomycetes	Unclassified	Unclassified	Sorodiplophrys	uncultured_Eimeriidae	26	21	7	36	26	9	17	27	7	41	12	6	23	3	2	31	10	0	20	22	15	32	15	27	37	23	16	16	17	13	22	9	5	11	0	3	21	19	18	36	14
OTU711	Eukaryota	Protists	Unclassified	Unclassified	Euglyphida	Unclassified	Unclassified	metagenome	3	0	5	5	1	0	3	4	0	3	0	0	0	0	0	0	2	0	1	12	0	0	2	0	2	4	31	8	4	0	0	0	0	1	0	0	1	2	8	1	7
OTU715	Eukaryota	Protists	Unclassified	Labyrinthulomycetes	Unclassified	Unclassified	Sorodiplophrys	uncultured_eukaryote	6	3	1	14	10	15	5	7	0	6	5	20	5	1	0	6	6	0	2	14	1	2	0	0	2	0	2	6	1	0	2	0	13	3	3	0	1	21	0	5	5
OTU720	Eukaryota	Protists	Intramacronucleata	Oligohymenophorea	Unclassified	Unclassified	Metaradiophrya	Unclassified	29	2	7	0	18	0	1	16	27	1	0	0	0	5	0	0	61	0	0	0	0	7	0	0	6	0	0	0	0	0	0	0	0	3	7	7	0	0	0	0	0
OTU730	Unassigned	Protists	Unassigned	Unassigned	Unassigned	Unassigned	Unassigned	Unassigned	24	7	6	15	5	12	13	13	8	11	1	0	13	2	3	16	0	0	18	3	10	15	3	23	13	13	6	6	0	0	10	0	0	3	0	6	6	11	12	10	0
OTU735	Eukaryota	Protists	Unclassified	Unclassified	Glissomonadida	Unclassified	Unclassified	metagenome	9	0	0	9	3	0	1	0	0	1	0	0	1	0	0	0	0	0	5	0	0	6	9	0	3	0	0	5	2	4	8	0	0	5	2	0	4	14	4	29	5
OTU746	Eukaryota	Protists	Apicomplexa	Conoidasida	Eugregarinorida	Unclassified	Gregarina	Gregarina_caledia	15	1	0	28	0	0	7	6	0	0	0	29	10	1	0	1	0	0	3	0	0	11	0	0	13	0	0	4	0	0	15	0	0	13	8	0	11	0	0	2	0
OTU750	Eukaryota	Protists	Unclassified	Unclassified	Glissomonadida	Unclassified	Unclassified	metagenome	12	4	0	10	2	0	6	10	15	16	0	9	9	3	4	6	1	0	3	0	0	9	1	0	0	1	0	1	7	0	3	0	0	9	0	0	3	2	0	4	0
OTU751	Eukaryota	Protists	Intramacronucleata	Colpodea	Cyrtolophosidida	Unclassified	Cyrtolophosis	Cyrtolophosis_mucicola	3	0	7	7	0	0	7	0	0	3	3	0	9	0	0	6	2	0	14	7	0	6	1	0	20	8	0	10	4	10	20	4	0	6	4	0	9	5	8	7	5
OTU754	Eukaryota	Protists	Chlorophyta	Trebouxiophyceae	Unclassified	Unclassified	Unclassified	Symbiochloris_symbiontica	0	0	0	0	0	0	1	2	0	0	0	0	0	0	0	2	0	0	3	0	0	1	14	0	5	20	0	17	14	16	10	0	5	7	12	0	0	5	20	3	7
OTU763	Eukaryota	Protists	Unclassified	Chrysophyceae	Chromulinales	Unclassified	Poterioochromonas	Unclassified	39	6	5	21	31	10	43	16	6	7	3	0	24	8	8	11	3	0	29	4	0	55	5	0	35	23	0	4	4	0	11	0	14	3	0	3	21	9	11	33	8
OTU767	Eukaryota	Protists	Unclassified	Unclassified	Unclassified	Unclassified	Unclassified	metagenome	0	0	0	3	0	0	18	1	0	0	0	0	0	0	0	0	0	0	39	0	0	14	0	0	6	0	0	4	0	0	0	0	0	26	0	0	0	0	0	27	11
OTU772	Eukaryota	Protists	Unclassified	Unclassified	Leptomyxida	Unclassified	Unclassified	Unclassified	17	3	6	13	1	0	10	4	0	4	0	2	2	1	2	10	2	0	8	0	1	14	0	0	9	5	4	2	1	3	7	0	0	0	2	3	4	9	4	4	3
OTU777	Eukaryota	Protists	Unclassified	Unclassified	Unclassified	Cercomonadidae	Unclassified	uncultured_Cercomonas	3	6	9	14	3	13	2	7	10	7	0	0	14	7	0	6	7	0	3	0	2	7	9	0	13	0	0	7	2	0	3	3	12	3	0	0	6	10	10	3	5
OTU779	Eukaryota	Protists	Unclassified	Unclassified	Unclassified	Cercomonadidae	Cercomonas	uncultured_cercomonad	3	8	0	11	1	0	6	1	11	12	0	6	12	0	0	2	3	0	7	0	5	13	10	8	6	3	0	9	1	0	2	0	0	4	0	0	2	7	0	7	20
OTU78	Unassigned	Protists	Unassigned	Unassigned	Unassigned	Unassigned	Unassigned	Unassigned	16	107	41	33	96	43	23	96	54	120	355	151	81	153	122	104	356	200	0	14	0	0	24	22	4	9	7	130	310	133	132	234	96	555	189	39	1	1	0	1	2
OTU781	Eukaryota	Protists	Unclassified	Unclassified	Euglyphida	Trinematidae	Trinema	Unclassified	2	0	0	7	11	1	1	8	0	1	9	0	1	0	0	4	2	0	4	6	0	8	0	0	9	44	0	8	2	0	19	7	1	15	0	8	4	15	0	5	0
OTU786	Eukaryota	Protists	Unclassified	Unclassified	Glissomonadida	Unclassified	Heteromita	Unclassified	0	0	0	2	3	0	0	1	6	0	0	0	0	6	0	1	2	0	6	11	6	1	3	11	6	1	0	17	0	4	16	5	0	3	7	3	5	0	0	4	2
OTU787	Eukaryota	Protists	Diatomea	Bacillariophyceae	Unclassified	Unclassified	Cymbella	Cymbella_heterogibbosa	0	2	0	0	0	0	0	0	0	2	0	0	0	0	7	0	0	0	0	0	22	0	10	7	0	0	0	1	0	24	2	0	19	0	179	0	1	0	11	4	3
OTU794	Eukaryota	Protists	Unclassified	Unclassified	Arcellinida	Unclassified	Unclassified	metagenome	8	3	1	1	0	0	5	2	3	1	0	8	6	2	0	5	2	0	12	6	0	4	0	1	2	0	2	3	0	3	4	2	0	1	3	6	11	6	4	16	7
OTU797	Eukaryota	Protists	Chlorophyta	Trebouxiophyceae	Microthamniales	Unclassified	Elliptochloris	Elliptochloris_marina	1	4	0	0	3	7	4	0	4	0	0	0	2	0	0	2	0	0	9	0	0	3	16	0	8	3	6	8	0	0	18	0	25	4	2	0	2	2	0	3	2
OTU799	Eukaryota	Protists	Apicomplexa	Conoidasida	Eimeriorina	Unclassified	Sarcocystis	Sarcocystis_ovalis	0	0	0	0	0	0	0	0	0	0	0	0	0	0	0	0	0	1	17	49	0	18	1	0	37	0	0	0	0	0	0	0	0	0	0	0	14	0	0	19	0
OTU80	Unassigned	Protists	Unassigned	Unassigned	Unassigned	Unassigned	Unassigned	Unassigned	151	0	1	145	10	0	26	1	0	0	0	1	0	0	0	0	0	0	381	93	0	105	13	0	300	53	5	75	0	0	43	0	0	46	0	0	384	55	31	91	53
OTU800	Unassigned	Protists	Unassigned	Unassigned	Unassigned	Unassigned	Unassigned	Unassigned	0	0	0	0	0	0	0	0	5	0	0	0	0	0	0	0	0	0	0	0	0	0	21	88	0	10	43	1	0	0	0	0	0	0	0	0	1	0	0	9	0
OTU801	Eukaryota	Protists	Unclassified	Unclassified	Bicosoecida	Unclassified	Unclassified	uncultured_bicosoecid	34	5	5	42	13	4	21	9	3	22	2	0	7	17	0	16	5	0	15	3	0	7	2	1	2	0	0	1	0	0	9	0	0	0	0	0	5	0	0	5	1
OTU802	Eukaryota	Protists	Chlorophyta	Chlorophyceae	Unclassified	Unclassified	Unclassified	Unclassified	10	8	0	1	0	0	1	2	0	0	0	0	0	7	0	15	5	0	6	7	3	3	7	6	12	7	0	2	0	7	7	0	3	5	2	0	2	0	2	2	0
OTU805	Eukaryota	Protists	Unclassified	Unclassified	Euglyphida	Unclassified	Unclassified	Unclassified	1	8	42	0	0	0	0	0	0	0	0	8	0	0	0	0	4	0	1	0	0	0	0	0	11	0	0	11	6	0	23	0	0	5	0	0	16	2	0	8	0
OTU806	Unassigned	Protists	Unassigned	Unassigned	Unassigned	Unassigned	Unassigned	Unassigned	1	0	0	0	3	0	0	0	7	0	2	1	1	2	0	0	12	0	9	11	0	8	0	0	8	17	0	12	0	4	0	0	0	2	3	5	14	13	0	4	1
OTU808	Eukaryota	Protists	Unclassified	Unclassified	Unclassified	Cercomonadidae	Unclassified	metagenome	8	4	1	11	4	9	5	7	0	5	0	0	7	0	6	12	1	0	2	0	6	6	0	2	10	10	0	3	0	0	3	0	0	4	3	0	9	0	0	4	5
OTU809	Eukaryota	Protists	Chlorophyta	Trebouxiophyceae	Unclassified	Unclassified	Parietochloris	Unclassified	6	0	0	3	20	0	5	1	0	7	0	0	5	0	0	8	26	0	2	0	0	2	12	0	3	0	6	0	0	0	1	0	0	1	0	0	2	0	0	1	0
OTU811	Eukaryota	Protists	Apicomplexa	Conoidasida	Eugregarinorida	Unclassified	Unclassified	Unclassified	119	0	0	0	0	0	0	0	0	3	0	0	0	0	0	0	4	0	27	0	0	5	0	0	18	0	0	14	0	0	0	0	0	0	0	0	0	0	0	0	0
OTU820	Eukaryota	Protists	Unclassified	Unclassified	Euglyphida	Unclassified	Unclassified	Unclassified	3	3	0	8	2	0	5	9	0	0	0	0	0	0	0	0	0	0	20	3	16	31	0	0	25	22	0	9	2	0	21	0	0	7	0	11	8	11	0	7	10
OTU822	Unassigned	Protists	Unassigned	Unassigned	Unassigned	Unassigned	Unassigned	Unassigned	1	0	15	8	20	0	10	15	0	0	0	0	1	0	0	0	0	0	2	35	0	1	4	0	4	0	0	0	0	0	0	0	0	0	0	0	0	9	0	3	7
OTU825	Eukaryota	Protists	Unclassified	Labyrinthulomycetes	Unclassified	Unclassified	Sorodiplophrys	uncultured_Eimeriidae	14	1	0	15	9	4	8	1	0	17	3	0	26	6	0	18	2	0	3	0	0	1	0	0	3	0	0	0	0	0	0	0	0	0	0	0	6	0	0	12	0
OTU829	Eukaryota	Protists	Unclassified	Unclassified	Unclassified	Unclassified	Gymnophrys	uncultured_eukaryote	9	3	0	5	12	0	5	3	0	1	0	0	3	0	0	4	3	0	12	0	1	20	2	1	13	0	0	2	0	0	16	0	15	10	0	7	7	3	0	9	0
OTU832	Unassigned	Protists	Unassigned	Unassigned	Unassigned	Unassigned	Unassigned	Unassigned	10	1	0	8	7	0	11	2	0	5	1	0	6	5	7	7	7	0	11	7	0	8	6	0	7	0	1	1	1	0	0	0	0	1	0	0	6	0	5	8	1
OTU84	Unassigned	Protists	Unassigned	Unassigned	Unassigned	Unassigned	Unassigned	Unassigned	118	18	0	269	27	0	164	38	0	342	0	0	311	34	0	139	7	1	69	0	0	120	14	0	136	41	10	25	0	0	20	20	1	20	4	0	109	66	0	300	20
OTU840	Eukaryota	Protists	Intramacronucleata	Spirotrichea	Unclassified	Unclassified	Unclassified	Anteholosticha_gracilis	2	0	9	0	1	0	10	3	9	5	13	0	26	11	0	13	4	0	3	10	0	17	20	0	5	0	33	74	13	0	53	17	0	18	1	0	5	4	16	2	23
OTU842	Eukaryota	Protists	Apicomplexa	Conoidasida	Archigregarinorida	Unclassified	Selenidium	uncultured_Coccidia	17	1	25	3	26	0	5	15	0	5	2	0	4	0	0	6	0	0	3	2	0	13	0	0	5	0	0	0	0	0	0	0	0	0	0	0	10	4	0	4	0
OTU847	Eukaryota	Protists	Unclassified	Unclassified	Unclassified	Unclassified	Kraken	Unclassified	1	3	0	3	9	5	3	1	0	0	3	0	5	2	3	5	8	0	3	9	0	0	10	21	2	8	3	2	1	0	0	0	10	0	0	0	4	3	0	5	1
OTU856	Eukaryota	Protists	Unclassified	Unclassified	Unclassified	Unclassified	Mycamoeba	metagenome	5	1	1	6	0	0	6	3	0	27	0	1	9	4	1	19	4	28	0	0	0	0	4	0	1	6	5	7	0	0	0	3	0	2	1	0	3	0	6	0	5
OTU864	Eukaryota	Protists	Unclassified	Unclassified	Unclassified	Unclassified	Unclassified	uncultured_eukaryote	0	0	10	0	2	0	0	5	0	2	0	19	0	0	0	1	0	0	3	14	6	0	0	0	25	9	1	12	0	7	16	0	0	7	0	0	12	1	0	11	22
OTU869	Eukaryota	Protists	Unclassified	Unclassified	Unclassified	Unclassified	Ceratiomyxella	Ceratiomyxella_tahitiensis	7	4	0	6	4	0	6	6	6	23	3	0	11	12	4	12	2	0	5	19	0	12	5	4	7	7	0	10	0	0	1	1	5	2	0	0	4	5	5	6	7
OTU873	Eukaryota	Protists	Unclassified	Unclassified	Bicosoecida	Unclassified	Unclassified	uncultured_bicosoecid	6	3	0	5	8	0	3	3	0	7	2	0	8	5	0	8	3	11	14	0	0	6	0	0	10	11	5	5	0	0	1	0	0	2	0	0	11	3	0	10	3
OTU876	Eukaryota	Protists	Unclassified	Unclassified	Unclassified	Unclassified	Nematostelium	Nematostelium_ovatum	2	1	0	9	2	11	2	0	2	3	0	0	5	1	6	8	15	0	11	0	3	11	3	2	33	8	0	24	19	5	13	0	20	3	6	2	13	13	7	8	9
OTU878	Eukaryota	Protists	Unclassified	Unclassified	Arcellinida	Unclassified	Unclassified	Unclassified	1	0	0	0	0	5	1	0	0	0	1	17	0	0	12	4	6	0	1	24	5	0	5	8	2	0	0	0	6	0	3	6	5	3	1	0	4	8	3	7	0
OTU89	Eukaryota	Protists	Unclassified	Unclassified	Unclassified	Cercomonadidae	Cercomonas	Unclassified	114	51	81	114	65	49	80	53	57	103	55	74	158	97	65	92	21	63	89	56	45	112	87	66	84	82	18	58	32	11	74	40	7	42	23	19	85	70	17	73	43
OTU890	Eukaryota	Protists	Unclassified	Unclassified	Unclassified	Cercomonadidae	Unclassified	uncultured_eukaryote	23	4	18	10	1	0	15	5	0	8	6	0	11	1	0	7	3	0	8	10	15	12	0	0	23	5	0	16	0	0	16	4	0	8	0	0	4	11	0	11	1
OTU892	Eukaryota	Protists	Unclassified	Unclassified	Glissomonadida	Unclassified	Unclassified	metagenome	37	4	7	27	9	0	13	4	7	28	14	5	24	7	0	23	9	0	31	0	5	51	12	0	19	6	1	15	5	0	12	7	1	15	13	1	27	11	2	29	21
OTU894	Eukaryota	Protists	Unclassified	Unclassified	Euglyphida	Unclassified	Unclassified	metagenome	8	4	1	5	5	0	8	0	8	1	0	0	2	7	0	1	0	0	11	0	8	19	0	0	17	0	0	4	2	0	3	0	0	2	3	0	17	0	0	10	13
OTU900	Eukaryota	Protists	Unclassified	Unclassified	Bicosoecida	Unclassified	Unclassified	Nerada_mexicana	7	1	2	3	2	8	1	9	0	3	2	0	4	8	0	4	0	0	2	0	0	7	0	4	7	5	3	0	0	0	8	11	9	2	2	0	8	0	3	5	3
OTU901	Eukaryota	Protists	Unclassified	Unclassified	Unclassified	Unclassified	Mycamoeba	Unclassified	20	5	0	6	2	0	6	3	17	4	4	0	2	5	0	2	4	14	9	14	4	8	2	5	18	5	0	13	0	0	4	0	12	4	0	0	8	1	9	12	9
OTU91	Eukaryota	Protists	Chlorophyta	Chlorophyceae	Unclassified	Unclassified	Unclassified	uncultured_Haematococcaceae	261	126	133	207	451	123	291	327	185	332	275	56	307	212	20	297	52	132	479	359	100	398	458	55	169	300	71	284	189	172	261	101	161	432	32	67	312	211	95	358	233
OTU914	Unassigned	Protists	Unassigned	Unassigned	Unassigned	Unassigned	Unassigned	Unassigned	0	0	0	0	0	0	6	0	0	0	0	0	0	0	0	0	0	0	1	0	17	0	0	0	0	0	16	99	2	0	41	18	0	45	3	0	1	0	7	0	0
OTU92	Unassigned	Protists	Unassigned	Unassigned	Unassigned	Unassigned	Unassigned	Unassigned	236	0	16	267	8	4	275	2	0	0	0	0	1	0	1	0	0	0	0	94	113	0	39	303	1	63	237	0	0	0	0	0	0	1	0	0	4	207	279	17	71
OTU93	Eukaryota	Protists	Unclassified	Unclassified	Glissomonadida	Unclassified	Viridiraptor	Unclassified	322	149	92	257	130	155	213	107	75	116	73	57	143	54	25	117	99	31	317	207	143	301	184	96	291	191	53	253	92	33	317	90	97	173	115	42	260	275	83	352	204
OTU932	Eukaryota	Protists	Unclassified	Labyrinthulomycetes	Unclassified	Unclassified	Sorodiplophrys	uncultured_eukaryote	13	6	1	5	18	2	1	1	0	7	1	6	4	0	0	3	2	0	2	0	2	2	4	0	5	0	0	4	7	0	4	7	6	2	0	0	6	0	3	3	3
OTU933	Eukaryota	Protists	Unclassified	Unclassified	Euglyphida	Unclassified	Unclassified	metagenome	2	2	0	6	2	0	5	0	0	0	0	21	5	0	0	2	1	0	2	1	0	9	9	0	12	2	0	8	0	0	5	12	0	0	1	4	6	13	5	6	9
OTU94	Eukaryota	Protists	Unclassified	Unclassified	Glissomonadida	Unclassified	Bodomorpha	Unclassified	133	147	85	107	87	392	106	95	221	113	152	342	99	409	31	235	78	51	231	310	123	279	99	171	283	341	90	101	95	51	142	81	105	207	80	28	90	168	82	109	118
OTU941	Eukaryota	Protists	Unclassified	Chrysophyceae	Unclassified	Unclassified	Unclassified	metagenome	15	5	5	5	8	0	6	4	3	10	1	0	13	3	0	8	0	0	3	2	3	6	0	0	6	0	0	1	0	8	6	2	0	1	1	0	4	0	0	2	3
OTU942	Eukaryota	Protists	Unclassified	Unclassified	Euglyphida	Euglyphidae	Euglypha	Euglypha_rotunda	5	2	2	23	0	1	5	12	11	3	5	0	9	4	0	17	0	12	10	16	6	6	4	0	12	15	21	2	10	0	11	21	0	1	4	2	5	4	1	5	7
OTU959	Eukaryota	Protists	Unclassified	Unclassified	Unclassified	Unclassified	Schoutedamoeba	Schoutedamoeba_minuta	15	11	6	21	5	10	1	3	9	15	4	13	16	7	2	11	14	0	10	9	0	24	18	0	26	10	0	18	7	1	21	7	0	20	3	0	18	5	19	17	18
OTU962	Eukaryota	Protists	Unclassified	Labyrinthulomycetes	Unclassified	Unclassified	Sorodiplophrys	uncultured_Eimeriidae	4	9	3	9	1	0	6	3	0	4	0	0	8	2	9	7	2	0	5	7	0	3	5	0	7	0	0	6	0	0	6	6	0	3	2	0	3	0	7	4	3
OTU974	Eukaryota	Protists	Intramacronucleata	Colpodea	Colpodida	Unclassified	Unclassified	uncultured_Eimeriidae	2	0	3	5	4	0	2	1	0	0	0	0	14	1	0	0	0	0	11	4	0	2	0	0	27	0	0	3	3	0	16	0	0	3	0	0	0	0	3	6	7
[truncated: 4 more columns]

## Sheet: animals
OTUs	EKingdom	Kingdom	Phylum	Class	Order	Family	Genus	Species	M01_P1_AA.A5_D0.10_SSS_A1.D1	M02_P1_AA.A5_D10.20_SSS_A1.D2	M03_P1_AA.A5_D20.40_SSS_A1.D3	M04_P2_AA.A5_D0.10_SSS_A1.D1	M05_P2_AA.A5_D10.20_SSS_A1.D2	M06_P2_AA.A5_D20.40_SSS_A1.D3	M07_P3_AA.A5_D0.10_SSS_A1.D1	M08_P3_AA.A5_D10.20_SSS_A1.D2	M09_P3_AA.A5_D20.40_SSS_A1.D3	M10_P5_AB.A8_D0.10_SSS_A2.D1	M11_P5_AB.A8_D10.20_SSS_A2.D2	M12_P5_AB.A8_D20.40_SSS_A2.D3	M13_P6_AB.A8_D0.10_SSS_A2.D1	M14_P6_AB.A8_D10.20_SSS_A2.D2	M15_P6_AB.A8_D20.40_SSS_A2.D3	M16_P7_AB.A8_D0.10_SSS_A2.D1	M17_P7_AB.A8_D10.20_SSS_A2.D2	M18_P7_AB.A8_D20.40_SSS_A2.D3	M19_P9_AC.A21_D0.10_SSS_A3.D1	M20_P9_AC.A21_D10.20_SSS_A3.D2	M21_P9_AC.A21_D20.40_SSS_A3.D3	M22_P10_AC.A21_D0.10_SSS_A3.D1	M23_P10_AC.A21_D10.20_SSS_A3.D2	M24_P10_AC.A21_D20.40_SSS_A3.D3	M25_P11_AC.A21_D0.10_SSS_A3.D1	M26_P11_AC.A21_D10.20_SSS_A3.D2	M27_P11_AC.A21_D20.40_SSS_A3.D3	M28_P13_AD.A27_D0.10_SSS_A4.D1	M29_P13_AD.A27_D10.20_SSS_A4.D2	M30_P13_AD.A27_D20.40_SSS_A4.D3	M31_P14_AD.A27_D0.10_SSS_A4.D1	M32_P14_AD.A27_D10.20_SSS_A4.D2	M33_P14_AD.A27_D20.40_SSS_A4.D3	M34_P15_AD.A27_D0.10_SSS_A4.D1	M35_P15_AD.A27_D10.20_SSS_A4.D2	M36_P15_AD.A27_D20.40_SSS_A4.D3	M37_P17_AE.A40_D0.10_SSS_A5.D1	M38_P17_AE.A40_D10.20_SSS_A5.D2	M39_P17_AE.A40_D20.40_SSS_A5.D3	M40_P18_AE.A40_D0.10_SSS_A5.D1	M41_P18_AE.A40_D10.20_SSS_A5.D2
OTU1	Metazoa_(Animalia)	Animals	Nematoda	Chromadorea	Unclassified	Unclassified	Unclassified	Tylenchulus_semipenetrans	373	159	1367	278	624	3020	168	738	736	816	1111	3265	546	2276	3985	789	1045	12773	540	3785	6259	789	5950	6292	608	6852	4190	2320	1192	2401	3269	3507	1462	1462	4599	2942	736	4298	7834	475	6915
OTU10	Metazoa_(Animalia)	Animals	Arthropoda	Arachnida	Unclassified	Unclassified	Unclassified	Epilohmannia_sp._1_KD-2008	11	10	92	4	40	47	37	15	726	14	27	78	13	15	35	8	44	8	53	198	117	26	51	781	13	94	190	760	719	71	138	54	2630	661	36	211	13	77	1213	13	4218
OTU1006	Metazoa_(Animalia)	Animals	Nematoda	Enoplea	Triplonchida	Unclassified	Unclassified	Odontolaimus_sp._OdLaSp1	19	19	0	0	6	9	0	1	0	65	8	153	0	0	0	0	3	7	0	0	0	0	0	0	0	0	0	0	0	0	0	0	0	3	0	0	0	32	0	0	0
OTU1029	Metazoa_(Animalia)	Animals	Rotifera	Monogononta	Ploimida	Unclassified	Unclassified	Unclassified	3	0	12	4	0	0	4	2	20	8	0	0	1	20	0	0	0	0	2	34	3	2	24	0	7	0	0	0	7	0	0	0	0	0	2	9	1	6	0	0	10
OTU103	Metazoa_(Animalia)	Animals	Nematoda	Chromadorea	Araeolaimida	Unclassified	Unclassified	Unclassified	181	5	39	93	49	861	107	336	34	28	7	18	6	43	286	449	0	0	63	74	10	56	0	0	113	1	341	55	2	129	29	1	1	5	96	5	42	1	1	175	1
OTU105	Metazoa_(Animalia)	Animals	Nematoda	Chromadorea	Rhabditida	Unclassified	Unclassified	Unclassified	17	34	33	175	148	99	42	8	45	13	15	0	15	91	0	2	1	0	7	0	114	36	8	28	68	6	138	257	200	87	12	5	4	13	2	0	13	0	0	76	0
OTU106	Metazoa_(Animalia)	Animals	Arthropoda	Insecta	Hymenoptera	Unclassified	Pterygota	Unclassified	54	234	22	40	118	113	67	500	235	0	1	0	0	0	4	0	0	0	4	0	8	2	0	20	2	0	151	9	11	55	0	10	1	3	18	0	291	40	6	1260	14
OTU1083	Metazoa_(Animalia)	Animals	Nematoda	Chromadorea	Unclassified	Unclassified	Unclassified	Filenchus_discrepans	1	0	0	0	0	0	7	0	0	0	0	0	0	0	0	3	0	0	28	12	44	2	0	0	10	14	0	0	0	0	0	0	0	0	0	0	0	0	0	0	0
OTU1088	Metazoa_(Animalia)	Animals	Rotifera	Unclassified	Adinetida	Bdelloidea	Unclassified	Unclassified	16	6	4	39	0	9	25	8	12	0	0	0	0	0	0	0	0	0	16	17	0	4	0	0	16	9	0	24	0	0	37	0	33	30	0	0	0	4	0	16	1
OTU1092	Unassigned	Animals	Unassigned	Unassigned	Unassigned	Unassigned	Unassigned	Unassigned	3	6	3	7	0	4	3	0	0	9	0	0	1	4	0	5	0	0	4	7	0	11	8	6	7	11	0	11	4	0	6	2	0	2	0	0	2	1	3	8	0
OTU113	Metazoa_(Animalia)	Animals	Nematoda	Enoplea	Enoplida	Unclassified	Unclassified	Alaimus_sp._PDL-2005	55	1	0	98	0	0	42	55	0	0	0	1	376	0	0	0	0	1	31	3	0	87	668	42	1289	7	15	28	1	0	14	1	0	2	0	0	1	0	13	7	1
OTU115	Metazoa_(Animalia)	Animals	Arthropoda	Arachnida	Unclassified	Unclassified	Unclassified	Unclassified	44	46	6	70	215	17	39	21	0	673	6	67	21	163	3	13	6	0	21	40	0	54	6	18	39	5	35	9	1	7	35	1	13	2	10	0	7	20	0	3	12
OTU1168	Metazoa_(Animalia)	Animals	Rotifera	Monogononta	Ploimida	Unclassified	Unclassified	Unclassified	7	0	0	10	0	21	3	5	0	0	0	0	12	35	0	4	0	0	44	4	0	24	11	0	6	2	0	11	25	13	41	5	0	13	16	2	15	0	1	4	0
OTU117	Metazoa_(Animalia)	Animals	Nematoda	Enoplea	Triplonchida	Unclassified	Unclassified	Unclassified	169	2	0	3	2	0	15	0	0	0	0	0	1	0	0	387	90	0	0	0	0	63	0	0	0	303	0	8	5	0	58	0	0	5	0	131	347	1	0	230	0
OTU1175	Metazoa_(Animalia)	Animals	Nematoda	Chromadorea	Desmodorida	Unclassified	Unclassified	Haliplectus_sp._JH-2004	20	0	0	0	0	0	1	0	0	0	0	0	0	0	0	0	0	0	102	0	0	14	0	0	9	0	0	0	0	0	0	0	0	0	0	0	0	0	0	0	24
OTU119	Metazoa_(Animalia)	Animals	Arthropoda	Collembola	Unclassified	Unclassified	Unclassified	Lepidocyrtus_sp._2_FZ-2013	25	4	0	13	0	0	21	11	0	0	1	0	10	0	7	4	1	0	1010	1	87	77	1	11	6	0	1837	5	0	0	4	0	0	20	2	1	0	0	0	15	0
OTU12	Metazoa_(Animalia)	Animals	Arthropoda	Arachnida	Unclassified	Unclassified	Unclassified	Platynothrus_peltifer	0	7	15	2	0	13	2	2	34	11	5	4	5	5	15740	11	4	10	1	0	0	0	3	0	0	0	0	13	0	87	2	0	0	5	17	0	0	0	11	0	0
OTU121	Metazoa_(Animalia)	Animals	Arthropoda	Arachnida	Unclassified	Unclassified	Unclassified	Unclassified	0	0	0	0	0	0	0	0	0	1	0	0	0	5	0	0	3	1489	1	1	1	1	2	2	0	0	0	0	0	0	9	0	0	0	0	0	0	0	0	0	0
OTU1233	Unassigned	Animals	Unassigned	Unassigned	Unassigned	Unassigned	Unassigned	Unassigned	3	0	0	0	0	0	1	14	0	4	1	0	13	1	0	0	4	5	58	0	0	7	6	0	75	7	0	16	1	0	32	0	0	4	0	0	16	0	0	22	0
OTU1241	Metazoa_(Animalia)	Animals	Nematoda	Chromadorea	Araeolaimida	Unclassified	Unclassified	Paraphanolaimus_behningi	0	0	0	0	0	0	1	1	0	0	3	0	14	15	0	0	3	0	14	0	0	1	0	0	0	0	0	0	3	0	17	0	0	1	21	0	0	0	0	2	0
OTU1266	Metazoa_(Animalia)	Animals	Nematoda	Enoplea	Enoplida	Unclassified	Unclassified	Paramphidelus_hortensis	1	0	0	1	0	0	13	2	12	0	0	0	0	0	0	0	0	0	8	0	0	2	0	129	3	29	0	3	0	0	0	0	0	25	0	0	0	0	0	0	0
OTU127	Unassigned	Animals	Unassigned	Unassigned	Unassigned	Unassigned	Unassigned	Unassigned	12	38	73	18	24	66	14	34	36	16	19	65	4	24	50	8	40	105	48	61	78	67	102	81	80	89	81	42	18	122	30	64	25	9	26	26	21	42	24	22	48
OTU129	Metazoa_(Animalia)	Animals	Gastrotricha	Unclassified	Chaetonotida	Unclassified	Unclassified	Ichthydium_skandicum	186	5	0	80	61	0	132	20	8	169	9	0	114	367	0	186	289	0	119	1	3	107	2	1	33	288	0	14	3	0	389	0	0	200	9	0	188	115	0	103	0
OTU1299	Metazoa_(Animalia)	Animals	Platyhelminthes	Catenulida	Unclassified	Stenostomidae	Unclassified	uncultured_microeukaryote	1025	2	0	24	26	7	18	3	6	2	0	0	0	0	0	0	0	0	0	0	0	3	0	0	0	0	0	199	0	0	27	0	0	27	0	0	16	0	6	32	0
OTU131	Metazoa_(Animalia)	Animals	Arthropoda	Chilopoda	Unclassified	Unclassified	Unclassified	Mecistocephalus_sp._YG-2007	0	0	0	26	0	0	0	0	1	247	2	0	355	0	0	1038	0	0	0	0	1	0	0	0	0	0	0	0	0	0	0	0	0	0	0	0	0	0	0	0	0
OTU132	Metazoa_(Animalia)	Animals	Platyhelminthes	Catenulida	Unclassified	Stenostomidae	Unclassified	uncultured_microeukaryote	18	26	18	2	74	86	11	22	530	9	11	9	1	0	149	0	17	1	10	277	50	321	41	4	48	41	7	28	1	1	5	0	0	2	32	2	4	5	0	41	0
OTU1330	Metazoa_(Animalia)	Animals	Nematoda	Chromadorea	Araeolaimida	Unclassified	Unclassified	Chronogaster_sp._JH-2004	2	64	0	1	0	0	0	0	0	10	0	0	5	0	0	0	0	0	5	0	0	0	0	0	10	0	0	0	0	0	57	0	0	5	0	0	0	3	0	0	0
OTU134	Metazoa_(Animalia)	Animals	Arthropoda	Protura	Unclassified	Unclassified	Unclassified	Unclassified	18	475	13	14	14	685	40	27	388	0	0	0	0	1	25	0	3	0	0	0	0	2	0	12	0	0	0	0	0	0	0	3	6	0	6	5	0	2	0	1	0
OTU135	Metazoa_(Animalia)	Animals	Nematoda	Chromadorea	Monhysterida	Unclassified	Unclassified	Nematoda_environmental_sample	608	86	42	486	22	10	301	76	197	160	1	29	340	0	2	513	0	15	307	0	33	447	85	206	308	355	8	6	40	2	265	6	111	113	11	0	246	335	1257	384	77
OTU136	Metazoa_(Animalia)	Animals	Platyhelminthes	Catenulida	Unclassified	Catenulidae	Unclassified	Catenula_turgida	4	21	2	12	0	6	7	27	16	144	868	0	19	0	305	0	0	0	0	0	0	1	0	0	1	0	0	6	8	12	9	0	0	20	0	3	8	0	0	14	0
OTU1365	Metazoa_(Animalia)	Animals	Nematoda	Enoplea	Dorylaimida	Unclassified	Unclassified	Tylencholaimus_cf._teres_HHBM-2007a	0	3	0	1	11	1	0	2	0	4	0	10	0	9	0	0	0	0	0	0	0	0	0	0	1	0	1	0	157	0	0	5	0	2	0	16	0	0	0	4	0
OTU138	Metazoa_(Animalia)	Animals	Annelida	Clitellata	Haplotaxida	Unclassified	Oligochaeta	Unclassified	242	289	87	2129	401	84	224	2788	41	147	280	230	161	83	68	290	71	33	27	36	14	25	10	14	23	993	51	102	8	40	28	21	49	29	25	3332	51	94	39	27	61
OTU139	Metazoa_(Animalia)	Animals	Arthropoda	Protura	Unclassified	Unclassified	Unclassified	Fujientomon_dicestum	2	34	2	0	8	4	0	16	3	0	0	0	2	0	7	1	2	6	16	33	385	4	1	0	22	2	982	0	0	0	3	0	0	0	1	2	0	9	9	0	1
OTU143	Metazoa_(Animalia)	Animals	Arthropoda	Chilopoda	Unclassified	Unclassified	Unclassified	Unclassified	53	0	0	24	0	0	27	0	1	210	2	0	617	0	0	402	9	0	0	0	3	0	0	0	1	0	0	0	0	10	0	1	0	9	14	0	3	6	6	2	10
OTU145	Metazoa_(Animalia)	Animals	Nematoda	Enoplea	Triplonchida	Unclassified	Unclassified	Tripylella_sp._1031	13	46	45	4	6	0	1	3	0	1	5	1	8	0	0	4	0	9	238	76	8	23	35	106	1	2	61	6	12	9	3	5	154	6	0	32	3	0	69	247	20
OTU148	Metazoa_(Animalia)	Animals	Gastrotricha	Unclassified	Chaetonotida	Unclassified	Unclassified	Bifidochaetus_arcticus	3	12	94	0	7	22	0	63	26	4	5	30	2	3	0	1	3	55	44	131	0	70	91	127	2	16	74	0	5	0	0	0	0	2	1	0	0	24	11	2	11
OTU149	Metazoa_(Animalia)	Animals	Nematoda	Enoplea	Dorylaimida	Unclassified	Unclassified	Enchodelus_signyensis	27	1	0	5	24	7	6	0	0	1	0	0	0	37	0	0	0	0	38	59	1	121	0	0	31	451	0	8	0	0	161	40	0	43	0	16	18	46	94	7	4
OTU15	Metazoa_(Animalia)	Animals	Annelida	Clitellata	Haplotaxida	Unclassified	Oligochaeta	Enchytraeus_japonensis	123	136	251	113	218	240	126	494	5904	27	64	26	36	15	5	25	35	0	138	0	33	21	49	3	70	2	0	9	0	7	422	0	5048	37	9	1	20	5	73	10	33
OTU150	Metazoa_(Animalia)	Animals	Nematoda	Enoplea	Triplonchida	Unclassified	Unclassified	Diphtherophora_obesus	0	9	50	26	272	27	21	56	3	115	3	6	0	13	77	31	10	0	25	107	0	2	15	5	0	0	75	19	0	0	8	0	0	4	6	0	0	3	0	16	110
OTU151	Metazoa_(Animalia)	Animals	Gastrotricha	Unclassified	Chaetonotida	Unclassified	Unclassified	Bifidochaetus_arcticus	1	3	136	46	12	10	3	13	107	6	143	24	62	72	41	58	55	35	1	6	0	0	0	7	1	21	8	1	23	0	3	0	54	3	0	0	33	63	13	22	89
OTU152	Metazoa_(Animalia)	Animals	Annelida	Clitellata	Haplotaxida	Unclassified	Oligochaeta	Unclassified	383	13	99	110	10	0	293	22	180	0	0	0	5	0	0	2	0	0	33	0	0	5	1	0	40	3	0	0	4	7	0	0	16	2	0	24	0	0	0	0	1
OTU1536	Metazoa_(Animalia)	Animals	Annelida	Clitellata	Haplotaxida	Unclassified	Oligochaeta	Unclassified	2	20	30	1	4	8	1	8	0	0	0	0	0	214	0	0	5	0	0	2	1	0	2	2	0	1	10	1	2	1	2	2	0	0	2	0	0	4	7	0	1
OTU154	Metazoa_(Animalia)	Animals	Arthropoda	Arachnida	Unclassified	Unclassified	Unclassified	Bimichaelia_sp._ARP-2015	71	1	6	96	10	0	220	4	23	0	2	0	1	0	0	4	13	0	145	10	0	34	0	0	57	29	29	15	28	15	18	14	0	18	3	0	7	1	0	22	0
OTU156	Metazoa_(Animalia)	Animals	Arthropoda	Arachnida	Araneae	Unclassified	Unclassified	Salticus_scenicus	25	0	3	1	4	0	17	0	0	3	0	0	8	0	0	4	0	0	8	0	0	12	58	68	44	12	10	14	0	0	7	1	2	2	0	0	0	56	251	1	137
OTU162	Metazoa_(Animalia)	Animals	Gastrotricha	Unclassified	Chaetonotida	Unclassified	Unclassified	Bifidochaetus_arcticus	4	0	0	156	0	15	117	110	0	121	0	0	0	0	0	1	1	0	83	1	0	10	0	0	187	196	0	4	0	1	0	149	0	42	0	0	2	0	1	76	0
OTU1660	Metazoa_(Animalia)	Animals	Nematoda	Chromadorea	Monhysterida	Unclassified	Unclassified	Eumonhystera_cf._similis_JH-2004	23	0	0	13	7	0	19	10	0	1	0	0	56	0	0	57	0	0	1	0	0	2	44	146	32	0	0	0	21	0	0	0	0	4	0	0	12	0	33	17	4
OTU168	Metazoa_(Animalia)	Animals	Rotifera	Unclassified	Adinetida	Bdelloidea	Unclassified	Unclassified	318	64	9	181	17	139	555	104	10	8	18	0	2	7	2	160	27	0	335	1	11	319	313	0	231	31	0	311	8	32	238	31	1	123	23	14	160	417	29	148	107
OTU169	Metazoa_(Animalia)	Animals	Nematoda	Enoplea	Triplonchida	Unclassified	Unclassified	Stenonchulus_troglodytes	12	13	0	1	15	0	31	96	0	0	0	0	0	0	0	3	0	0	1	44	0	0	0	0	0	1	0	18	0	0	7	0	3	1	0	0	0	2	587	1	8
OTU174	Metazoa_(Animalia)	Animals	Nematoda	Enoplea	Dorylaimida	Unclassified	Unclassified	Unclassified	19	11	2	1	0	828	9	0	38	4	0	0	4	0	0	1	0	0	6	98	0	996	2	6	51	0	0	10	3	0	5	0	6	9	0	0	0	10	0	14	0
OTU175	Metazoa_(Animalia)	Animals	Platyhelminthes	Unclassified	Tricladida	Unclassified	Unclassified	Cura_pinguis	0	0	64	0	0	0	0	0	0	0	0	0	25	0	0	4	0	0	12	0	0	6	0	0	8	1	0	6	0	0	43	301	0	14	0	807	2	6	20	8	0
OTU1752	Eukaryota	Animals	Unclassified	Unclassified	Unclassified	Unclassified	Unclassified	metagenome	14	16	16	7	8	0	9	1	16	14	4	18	6	18	7	5	10	0	5	4	15	7	9	13	9	1	0	6	10	9	11	6	12	7	15	0	22	21	18	13	16
OTU178	Metazoa_(Animalia)	Animals	Chordata	Mammalia	Gnathostomata	Unclassified	VertebrataHomo_sapiens_(human)	Unclassified	4	3	12	0	11	16	3	17	85	6	30	35	25	26	32	7	2	79	9	24	35	12	6	99	5	30	14	11	6	31	1	40	13	5	13	0	3	10	21	1	3
OTU179	Metazoa_(Animalia)	Animals	Arthropoda	Arachnida	Unclassified	Unclassified	Unclassified	Globoppia_maior	5	0	0	1	0	0	1	0	0	0	4	0	139	0	1	0	3	0	0	5	0	1	0	1	0	0	0	0	0	2	0	0	0	2	0	0	0	0	0	0	0
OTU18	Metazoa_(Animalia)	Animals	Arthropoda	Protura	Unclassified	Unclassified	Unclassified	Kenyentulus_ciliciocalyci	152	32	5	46	27	3	49	28	7	40	240	53	87	33	42	78	11645	2	16	10	43	93	11	22	3	4	39	202	5	0	40	9	1	58	5	142	86	39	487	33	20
OTU1818	Metazoa_(Animalia)	Animals	Nematoda	Enoplea	Enoplida	Unclassified	Unclassified	metagenome	119	23	0	112	13	0	60	4	1	3	0	0	172	0	0	0	0	0	63	12	0	134	137	1	56	0	3	0	0	0	6	0	0	19	0	0	7	2	0	50	0
OTU182	Metazoa_(Animalia)	Animals	Nematoda	Enoplea	Triplonchida	Unclassified	Unclassified	Odontolaimus_sp._OdLaSp1	24	1	0	10	14	177	0	19	11	59	2	0	19	0	1	155	105	0	4	0	0	1	0	0	0	6	34	1	0	0	13	2	0	51	0	0	18	0	0	1	5
OTU1829	Metazoa_(Animalia)	Animals	Nematoda	Chromadorea	Rhabditida	Unclassified	Unclassified	Acrobeloides_bodenheimeri	0	0	0	0	0	0	0	0	12	0	0	0	1	0	0	0	548	0	155	0	55	75	1	4	23	0	0	0	0	0	13	0	0	4	0	0	0	0	4	0	0
OTU183	Metazoa_(Animalia)	Animals	Gastrotricha	Unclassified	Chaetonotida	Unclassified	Unclassified	Bifidochaetus_arcticus	2	2	25	0	59	98	3	67	0	53	0	0	15	69	0	61	21	0	0	3	50	0	0	16	0	59	0	30	31	2	0	0	0	7	3	27	0	67	0	0	10
OTU185	Metazoa_(Animalia)	Animals	Arthropoda	Insecta	Hymenoptera	Unclassified	Pterygota	Unclassified	12	60	7	10	25	0	53	9	0	552	0	49	76	42	0	229	8	11	366	0	1	42	0	8	34	0	0	1	1	0	168	0	0	2	0	0	0	4	0	0	0
OTU187	Metazoa_(Animalia)	Animals	Nematoda	Enoplea	Triplonchida	Unclassified	Unclassified	Tripylella_sp._1031	1	2	2	10	0	63	1	0	1	9	344	0	1	1	0	5	1	0	1	0	29	2	243	15	2	0	0	0	0	0	4	0	0	0	0	0	0	0	0	23	0
OTU1882	Metazoa_(Animalia)	Animals	Platyhelminthes	Catenulida	Unclassified	Catenulidae	Unclassified	Catenula_turgida	3	17	14	12	2	11	23	6	26	5	166	14	4	22	0	35	33	0	3	10	52	6	151	42	11	43	4	11	12	0	21	0	0	17	2	75	29	93	9	39	69
OTU189	Eukaryota	Animals	Unclassified	Unclassified	Unclassified	Unclassified	Unclassified	uncultured_freshwater_eukaryote	81	5	31	56	32	1	32	64	0	42	21	13	0	0	256	16	4	0	0	0	0	0	9	0	30	0	1	34	6	0	7	0	0	6	0	0	15	5	0	0	0
OTU190	Metazoa_(Animalia)	Animals	Arthropoda	Protura	Unclassified	Unclassified	Unclassified	Gracilentulus_shipingensis	23	83	38	5	100	2	13	6	23	78	20	0	33	16	19	166	3	126	1	101	0	10	91	2	10	4	11	24	26	0	19	26	0	69	14	21	19	1	27	26	1
OTU1910	Metazoa_(Animalia)	Animals	Annelida	Clitellata	Haplotaxida	Unclassified	Oligochaeta	Hemienchytraeus_sp._PDW-2010	116	1297	68	192	456	44	189	62	15	33	155	70	58	24	67	53	623	195	154	24	27	253	179	54	1913	139	55	33	19	11	144	68	79	111	206	16	16	36	1154	44	53
OTU194	Metazoa_(Animalia)	Animals	Arthropoda	Collembola	Unclassified	Unclassified	Unclassified	Folsomina_onychiurina	5	17	11	14	13	254	6	0	0	1	0	0	1	0	32	8	0	0	6	0	0	3	0	0	1	8	0	23	20	0	4	93	0	3	6	0	0	0	256	0	0
OTU1961	Metazoa_(Animalia)	Animals	Annelida	Clitellata	Haplotaxida	Unclassified	Oligochaeta	uncultured_eukaryote	9	29	0	0	12	0	1	70	0	1	0	0	0	0	0	1	1	1	5	0	0	3	0	4	1	2	0	3	0	0	0	0	0	8	0	0	1	1	0	2	0
OTU198	Metazoa_(Animalia)	Animals	Gastrotricha	Unclassified	Chaetonotida	Unclassified	Unclassified	Bifidochaetus_arcticus	54	14	133	6	4	0	0	37	0	59	0	0	0	7	0	189	33	97	0	0	1	0	3	7	7	35	0	0	66	0	0	81	2	55	0	0	0	6	11	0	0
OTU1992	Metazoa_(Animalia)	Animals	Annelida	Clitellata	Haplotaxida	Unclassified	Oligochaeta	Unclassified	0	5	4	1	1	1	3	1	2	2	10	0	3	106	0	2	35	0	18	0	2	4	0	2	4	1	0	0	1	0	13	2	0	9	8	0	0	1	15	0	5
OTU200	Metazoa_(Animalia)	Animals	Nematoda	Enoplea	Enoplida	Unclassified	Unclassified	Alaimus_sp._PDL-2005	3	3	0	0	238	0	5	0	0	0	0	0	0	0	0	0	4	0	1	0	0	1	0	0	3	0	0	0	40	14	0	164	1	0	0	0	0	0	0	1	302
OTU205	Metazoa_(Animalia)	Animals	Nematoda	Enoplea	Enoplida	Unclassified	Unclassified	metagenome	49	0	1	104	4	0	75	5	0	54	48	0	9	0	0	27	0	0	126	25	0	170	16	41	177	163	5	68	0	1	80	0	1	106	0	0	61	8	20	89	0
OTU208	Metazoa_(Animalia)	Animals	Arthropoda	Arachnida	Araneae	Unclassified	Unclassified	Unclassified	0	0	0	0	0	0	0	0	1	0	0	0	0	0	0	0	1	1	780	0	0	24	0	0	180	0	0	0	0	0	0	0	0	0	0	0	0	0	0	0	0
OTU21	Metazoa_(Animalia)	Animals	Annelida	Clitellata	Haplotaxida	Unclassified	Oligochaeta	Unclassified	763	624	899	729	239	890	1342	878	1762	1923	186	88	1348	198	146	2617	728	851	973	1184	1622	2887	852	350	1378	2673	387	578	185	395	641	232	710	537	411	104	754	965	410	843	1932
OTU210	Metazoa_(Animalia)	Animals	Nematoda	Enoplea	Triplonchida	Unclassified	Unclassified	Trischistoma_taiguensis	1	0	0	135	2	0	10	1	1	3	54	0	95	9	1	20	15	0	102	0	0	7	0	0	689	0	0	26	0	0	5	6	0	1	0	0	2	0	0	6	0
OTU211	Metazoa_(Animalia)	Animals	Arthropoda	Arachnida	Unclassified	Unclassified	Unclassified	Liochthonius_sp._AD1300	22	21	3	96	0	39	18	1	8	10	1	0	1	5	0	24	10	0	14	14	0	368	0	0	7	1	0	18	3	0	38	12	0	15	0	1	3	5	0	4	0
OTU2125	Metazoa_(Animalia)	Animals	Nematoda	Enoplea	Dorylaimida	Unclassified	Unclassified	Unclassified	1	1	0	0	2	0	0	3	0	1	0	0	4	0	0	16	0	2	1	0	0	0	0	0	0	0	0	3	12	0	0	0	0	0	0	0	26	211	0	3	0
OTU2141	Metazoa_(Animalia)	Animals	Arthropoda	Arachnida	Unclassified	Unclassified	Unclassified	Unclassified	23	3	1	26	0	0	0	457	0	1	0	0	0	0	0	0	0	0	2	0	0	54	0	1	4	0	0	0	0	0	2	0	0	0	0	0	0	0	0	38	0
OTU216	Metazoa_(Animalia)	Animals	Platyhelminthes	Unclassified	Lecithoepitheliata	Unclassified	Unclassified	Geocentrophora_wagini	0	105	0	1	11	67	0	247	0	0	0	0	0	0	0	0	0	0	0	0	0	0	0	0	0	15	4	0	0	0	0	0	0	0	0	0	3	0	10	8	0
OTU218	Metazoa_(Animalia)	Animals	Nematoda	Enoplea	Triplonchida	Unclassified	Unclassified	Unclassified	15	22	1	65	31	55	147	27	0	14	0	0	101	33	0	74	11	34	4	0	200	87	0	16	28	2	14	0	64	8	8	9	61	36	0	5	2	0	7	0	0
OTU219	Metazoa_(Animalia)	Animals	Nematoda	Chromadorea	Unclassified	Unclassified	Unclassified	metagenome	2	19	10	14	4	0	7	12	5	57	5	0	33	279	0	66	65	0	0	0	10	0	0	1	0	0	0	2	0	0	0	0	0	38	0	111	0	0	0	0	0
OTU221	Metazoa_(Animalia)	Animals	Rotifera	Unclassified	Adinetida	Bdelloidea	Unclassified	Bdelloidea_environmental_sample	70	26	15	140	75	48	36	48	4	63	27	0	53	101	8	6	66	7	64	24	44	64	122	75	62	70	62	30	23	10	106	30	0	16	9	19	30	67	2	89	27
OTU223	Metazoa_(Animalia)	Animals	Platyhelminthes	Catenulida	Unclassified	Stenostomidae	Unclassified	Rhynchoscolex_simplex	150	28	58	676	60	15	43	61	30	17	0	0	12	0	15	14	2	0	34	28	8	221	13	0	57	62	57	34	381	4	11	22	79	22	3	4	18	3	30	55	4
OTU2244	Metazoa_(Animalia)	Animals	Gastrotricha	Unclassified	Chaetonotida	Unclassified	Unclassified	Ichthydium_skandicum	2	0	1	1	1	0	18	26	1	0	0	0	0	0	0	0	0	0	0	0	2	19	0	0	1	0	0	0	0	0	0	0	0	0	5	0	44	0	0	3	6
OTU226	Metazoa_(Animalia)	Animals	Gastrotricha	Unclassified	Chaetonotida	Unclassified	Unclassified	Chaetonotus_acanthocephalus	59	3	46	0	19	3	8	25	37	1	0	0	5	0	0	4	2	0	86	45	66	305	0	0	117	0	0	3	0	100	69	0	107	28	23	0	23	14	0	14	0
OTU228	Metazoa_(Animalia)	Animals	Platyhelminthes	Unclassified	Tricladida	Unclassified	Unclassified	Reynoldsonia_sp._MAP-2014	0	0	584	1	0	1	0	0	28	0	0	0	0	0	0	0	0	0	2	0	0	0	0	0	0	0	0	0	0	0	0	0	0	0	0	0	0	0	12	0	0
OTU2343	Metazoa_(Animalia)	Animals	Gastrotricha	Unclassified	Chaetonotida	Unclassified	Unclassified	Bifidochaetus_arcticus	0	0	0	0	0	0	0	0	0	0	0	0	0	0	0	0	1	1	206	0	0	0	0	1	7	178	0	1	1	0	2	0	0	3	0	0	0	0	0	2	0
OTU237	Metazoa_(Animalia)	Animals	Gastrotricha	Unclassified	Chaetonotida	Unclassified	Unclassified	Ichthydium_skandicum	25	11	11	29	38	12	28	25	6	0	0	0	0	62	0	0	0	66	9	62	89	5	59	0	2	6	0	0	1	0	2	23	0	0	0	64	1	1	0	0	17
OTU239	Metazoa_(Animalia)	Animals	Nematoda	Enoplea	Enoplida	Unclassified	Unclassified	Alaimus_sp._PDL-2005	0	0	0	0	0	0	1	0	0	0	0	0	1	0	543	0	0	0	0	0	0	0	0	0	0	0	0	0	0	0	0	0	0	0	0	0	0	0	0	0	0
OTU2429	Metazoa_(Animalia)	Animals	Nematoda	Enoplea	Enoplida	Unclassified	Unclassified	metagenome	13	2	0	13	1	0	11	1	0	0	0	0	14	0	0	0	0	0	9	0	0	29	16	1	178	1	2	2	1	0	1	0	0	3	0	0	3	0	3	5	2
OTU243	Unassigned	Animals	Unassigned	Unassigned	Unassigned	Unassigned	Unassigned	Unassigned	0	0	0	0	2	0	2	0	0	0	0	0	10	0	0	6	0	0	0	0	0	0	0	0	0	0	0	0	0	0	0	0	0	1	1	0	564	8	0	128	6
OTU249	Metazoa_(Animalia)	Animals	Arthropoda	Protura	Unclassified	Unclassified	Unclassified	Eosentomon_megaglenum	17	185	0	5	6	0	198	1	1	2	40	0	248	140	2	13	7	24	5	0	0	4	1	0	611	100	0	4	1	4	9	1	0	3	0	0	0	0	0	4	0
OTU250	Metazoa_(Animalia)	Animals	Arthropoda	Diplopoda	Unclassified	Unclassified	Unclassified	Pyrgodesmidae_sp._QY-2009	1	0	0	0	0	0	0	0	0	0	127	0	0	150	0	0	317	1	1	0	0	0	0	0	0	0	0	1	0	0	0	0	0	0	0	0	0	0	0	0	0
OTU2559	Metazoa_(Animalia)	Animals	Annelida	Clitellata	Haplotaxida	Unclassified	Oligochaeta	Unclassified	216	24	0	28	5	0	159	5	3	197	259	1	37	14	0	34	29	0	9	33	0	4	14	0	9	0	0	154	0	0	17	8	0	10	0	1	156	6	0	4	1
OTU256	Metazoa_(Animalia)	Animals	Nematoda	Enoplea	Unclassified	Unclassified	Unclassified	Unclassified	46	42	0	77	28	0	28	27	3	10	0	0	23	0	0	31	39	0	64	0	0	14	0	0	59	0	0	51	27	0	66	0	0	13	0	33	20	0	0	26	26
OTU258	Metazoa_(Animalia)	Animals	Arthropoda	Protura	Unclassified	Unclassified	Unclassified	Zhongguohentomon_piligeroum	0	0	1	0	0	0	0	46	0	2	0	24	0	0	0	0	16	36	0	0	0	0	0	0	0	0	0	0	0	0	0	0	0	0	0	0	2	445	1	5	0
OTU259	Eukaryota	Animals	Unclassified	Unclassified	Unclassified	Unclassified	Unclassified	uncultured_eukaryote	1	3	23	5	7	21	0	5	31	9	12	10	3	19	87	3	3	81	4	0	50	1	0	40	2	0	69	0	0	18	11	1	16	0	4	19	3	4	22	1	11
OTU26	Metazoa_(Animalia)	Animals	Annelida	Unclassified	Unclassified	Unclassified	Hrabeiella	Hrabeiella_periglandulata	218	225	11	229	38	74	217	60	62	18	6	0	14	24	10	420	57	34	227	15	27	605	15	30	455	136	22	4	0	0	11	2	2	10	4	1	415	19	13	7234	51
OTU260	Metazoa_(Animalia)	Animals	Arthropoda	Arachnida	Unclassified	Unclassified	Unclassified	Unclassified	0	4	0	1	4	14	2	14	12	3	0	3	0	17	0	1	0	32	8	10	2	4	4	57	0	14	23	3	36	0	3	65	57	2	31	0	0	0	0	1	1
OTU261	Metazoa_(Animalia)	Animals	Nematoda	Enoplea	Dorylaimida	Unclassified	Unclassified	Tylencholaimus_sp._n._WJW-2016	0	0	0	0	0	0	0	0	0	470	0	1	0	0	0	25	0	0	0	0	0	8	0	0	6	0	0	2	0	0	0	0	0	0	0	0	0	0	0	0	0
OTU262	Metazoa_(Animalia)	Animals	Arthropoda	Arachnida	Opiliones	Unclassified	Unclassified	Unclassified	0	0	0	0	0	0	0	0	0	0	0	0	0	0	0	1	0	0	1	0	0	0	0	0	0	0	0	0	43	0	0	329	0	1	96	0	0	0	0	0	0
OTU27	Metazoa_(Animalia)	Animals	Arthropoda	Arachnida	Unclassified	Unclassified	Unclassified	Unclassified	284	181	63	257	43	118	53	9	463	72	43	9	135	333	33	80	25	0	163	486	220	254	52	270	153	108	31	143	69	513	44	51	15	103	134	40	1012	65	1756	391	10
OTU271	Metazoa_(Animalia)	Animals	Gastrotricha	Unclassified	Chaetonotida	Unclassified	Unclassified	Ichthydium_skandicum	0	0	0	1	0	0	3	3	0	2	0	0	1	1	0	5	0	0	1	0	0	4	0	0	2	0	1	306	16	0	5	2	0	0	0	0	47	0	0	39	0
OTU272	Metazoa_(Animalia)	Animals	Rotifera	Unclassified	Adinetida	Bdelloidea	Unclassified	Unclassified	105	6	1	105	24	42	173	43	0	34	14	0	14	25	1	20	0	0	48	1	1	2	128	0	34	8	0	7	0	8	21	0	2	1	1	0	113	2	0	37	7
OTU273	Metazoa_(Animalia)	Animals	Nematoda	Enoplea	Dorylaimida	Unclassified	Unclassified	Limulidae_environmental_sample	0	1	8	0	0	0	0	3	0	0	0	16	0	0	0	0	0	91	1	0	111	1	0	0	0	0	0	0	0	0	0	0	0	0	0	0	0	33	15	0	3
OTU275	Metazoa_(Animalia)	Animals	Arthropoda	Collembola	Unclassified	Unclassified	Unclassified	Unclassified	0	5	0	1	0	0	2	2	0	0	426	0	0	0	0	0	0	0	0	0	0	0	0	0	1	0	0	0	0	0	0	0	0	0	0	0	0	0	0	0	0
OTU2764	Metazoa_(Animalia)	Animals	Gastrotricha	Unclassified	Chaetonotida	Unclassified	Unclassified	Heterolepidoderma_macrops	0	0	0	0	0	0	0	0	0	0	0	0	0	0	0	0	0	0	0	0	0	0	0	0	0	0	0	0	0	0	0	0	0	0	0	0	6	0	0	0	0
OTU277	Metazoa_(Animalia)	Animals	Annelida	Clitellata	Haplotaxida	Unclassified	Oligochaeta	Unclassified	57	0	0	8	0	0	13	1	0	0	0	0	0	0	0	0	0	0	3	0	29	4	0	16	19	1	202	0	1	0	0	0	0	0	0	0	2	0	6	1	0
OTU28	Metazoa_(Animalia)	Animals	Annelida	Clitellata	Moniligastrida	Unclassified	Oligochaeta	Drawida_japonica	1746	12	1	735	108	48	653	14	10	0	2	0	0	0	0	0	2	1	340	0	530	116	46	691	509	5	5737	1	0	0	8	2	28	0	1	0	30	0	284	53	2
OTU281	Metazoa_(Animalia)	Animals	Platyhelminthes	Unclassified	Lecithoepitheliata	Unclassified	Unclassified	Unclassified	26	2	0	26	2	0	35	30	0	24	19	21	53	27	0	12	9	1	29	5	59	79	0	21	16	10	0	21	0	0	35	18	27	5	14	1	0	8	8	18	15
OTU282	Metazoa_(Animalia)	Animals	Nematoda	Enoplea	Triplonchida	Unclassified	Unclassified	Unclassified	0	0	0	0	0	0	0	0	0	0	0	0	0	0	0	0	0	0	0	0	0	0	0	0	0	0	0	0	0	0	0	0	0	0	0	0	0	456	2	0	0
OTU284	Metazoa_(Animalia)	Animals	Arthropoda	Protura	Unclassified	Unclassified	Unclassified	Unclassified	162	6	0	22	0	11	0	0	0	6	2	125	3	0	0	0	4	0	0	0	54	4	0	0	278	0	0	0	0	8	1	0	0	11	0	0	6	0	90	0	1
OTU287	Metazoa_(Animalia)	Animals	Nematoda	Chromadorea	Rhabditida	Unclassified	Unclassified	Metateratocephalus_crassidens	1	0	0	0	0	0	0	0	0	0	0	0	0	0	0	0	0	0	5	0	0	29	0	0	392	0	0	0	0	0	0	0	0	0	0	0	11	0	0	0	0
OTU29	Metazoa_(Animalia)	Animals	Arthropoda	Arachnida	Unclassified	Unclassified	Unclassified	Penthaleus_cf._major_MD-2010	7	8	0	15	1	18	12	4	0	131	55	5	2	4	73	0	0	0	0	1	35	1	0	0	6	0	2	5	0	0	2	0	3	5	3	7668	11	479	9	3	0
OTU3	Metazoa_(Animalia)	Animals	Annelida	Clitellata	Haplotaxida	Unclassified	Oligochaeta	Hemienchytraeus_sp._PDW-2010	7081	2689	2318	6291	1507	741	8617	8088	837	1634	1155	915	2154	1200	321	3355	672	668	6918	341	282	12105	2728	1086	9839	981	219	3882	930	5120	1992	768	4659	2837	2181	9768	31395	624	706	2310	2054
OTU30	Metazoa_(Animalia)	Animals	Nematoda	Enoplea	Triplonchida	Unclassified	Unclassified	Unclassified	233	137	12	495	176	167	203	428	21	55	23	472	215	258	7	326	42	20	279	5	511	297	26	79	342	918	29	633	50	24	389	12	6	199	6	250	269	15	38	372	22
OTU3010	Metazoa_(Animalia)	Animals	Gastrotricha	Unclassified	Chaetonotida	Unclassified	Unclassified	Chaetonotus_acanthocephalus	0	0	0	0	2	0	0	0	0	0	0	0	0	0	0	0	0	0	1	0	0	8	0	0	0	0	0	0	0	0	0	0	0	0	0	0	26	0	0	36	0
OTU3015	Metazoa_(Animalia)	Animals	Platyhelminthes	Unclassified	Lecithoepitheliata	Unclassified	Unclassified	Unclassified	1	15	0	0	1	22	0	2	7	0	1	36	1	0	0	3	15	0	0	1	0	0	1	0	6	0	1	0	0	0	0	0	0	0	2	0	220	0	4	0	1
OTU302	Unassigned	Animals	Unassigned	Unassigned	Unassigned	Unassigned	Unassigned	Unassigned	0	1	0	7	7	0	0	0	0	10	0	0	10	0	0	25	14	0	9	14	0	4	0	0	2	0	0	147	2	1	42	35	1	54	4	16	8	28	0	1	0
OTU303	Metazoa_(Animalia)	Animals	Arthropoda	Collembola	Unclassified	Unclassified	Unclassified	Sminthuridae_environmental_sample	3	0	22	16	1	1	166	10	0	2	2	0	4	0	0	18	0	0	6	0	0	2	0	0	0	3	0	1	0	0	0	7	0	1	0	0	5	0	51	5	0
OTU305	Metazoa_(Animalia)	Animals	Arthropoda	Insecta	Coleoptera	Unclassified	Pterygota	Eumolpus_sp._BDF-2000	18	0	16	2	0	27	0	16	205	6	0	0	0	0	0	1	1	0	0	14	0	7	25	2	8	0	0	0	0	0	0	0	91	0	0	0	0	0	0	1	0
OTU306	Metazoa_(Animalia)	Animals	Nematoda	Enoplea	Dorylaimida	Unclassified	Unclassified	Unclassified	4	0	0	0	0	0	9	82	0	3	0	0	347	0	0	2	0	0	0	0	0	0	0	0	1	0	0	0	0	0	9	0	0	0	0	0	2	0	0	0	0
OTU307	Metazoa_(Animalia)	Animals	Arthropoda	Protura	Unclassified	Unclassified	Unclassified	Eosentomon_megaglenum	145	58	10	56	50	0	31	7	2	11	207	0	11	0	0	19	0	0	11	0	0	13	0	0	3	0	0	0	0	0	2	0	0	0	4	0	7	3	0	2	0
OTU31	Metazoa_(Animalia)	Animals	Annelida	Clitellata	Haplotaxida	Unclassified	Oligochaeta	Unclassified	1211	211	346	939	403	96	874	241	86	222	348	168	85	308	388	244	221	249	3358	63	52	409	31	46	491	75	64	274	51	254	330	2891	50	191	166	58	134	102	59	424	63
OTU310	Unassigned	Animals	Unassigned	Unassigned	Unassigned	Unassigned	Unassigned	Unassigned	8	0	12	4	0	0	1	0	0	4	1	14	0	9	12	3	2	0	0	11	55	7	4	11	3	3	0	0	5	13	0	0	0	4	5	5	8	5	0	4	11
OTU311	Metazoa_(Animalia)	Animals	Platyhelminthes	Unclassified	Lecithoepitheliata	Unclassified	Unclassified	Prorhynchus_stagnalis	0	0	0	0	0	0	0	0	0	0	0	0	0	0	0	0	1	0	43	0	3	2	8	0	289	11	6	0	0	0	0	1	0	0	0	0	0	0	0	0	0
OTU319	Metazoa_(Animalia)	Animals	Nematoda	Enoplea	Triplonchida	Unclassified	Unclassified	Unclassified	0	6	3	0	0	0	0	12	0	0	0	0	0	0	0	1	0	0	2	0	0	8	4	0	1	0	0	16	0	0	1	630	0	0	0	0	0	0	0	1	0
OTU3195	Metazoa_(Animalia)	Animals	Arthropoda	Arachnida	Unclassified	Unclassified	Unclassified	Gehypochthonius_sp._AD1358	23	32	67	40	470	571	108	34	35	461	27	8	29	20	9	110	6	13	16	0	0	12	18	0	18	1	7	1141	170	13	52	1213	4	42	1	105	5	257	19	15	32
OTU320	Metazoa_(Animalia)	Animals	Platyhelminthes	Unclassified	Rhabdocoela	Unclassified	Unclassified	Carcharodopharynx_sp._NVS-2013	16	2	1	8	0	95	137	8	84	3	0	0	4	0	0	10	0	0	4	0	0	4	5	24	2	0	0	4	0	0	4	0	0	6	0	0	3	0	0	1	0
OTU3243	Metazoa_(Animalia)	Animals	Platyhelminthes	Catenulida	Unclassified	Stenostomidae	Unclassified	Stenostomum_sp._longpit	69	15	5	43	25	7	97	21	12	8	49	0	4	2	0	9	0	0	47	1	91	64	10	1	69	20	2	17	25	0	10	8	2	5	0	0	28	25	2	22	0
OTU325	Metazoa_(Animalia)	Animals	Arthropoda	Collembola	Unclassified	Unclassified	Unclassified	Salina_celebensis	32	0	1	10	3	0	1	0	0	0	2	0	0	0	0	0	0	0	813	0	0	5	0	0	1	0	0	2	2	0	33	6	0	0	2	11	0	0	0	0	0
OTU330	Metazoa_(Animalia)	Animals	Arthropoda	Arachnida	Unclassified	Unclassified	Unclassified	Haplobelba_sp._PP-2016	19	2	0	9	1	2	7	0	0	0	0	0	0	0	0	1	0	0	8	0	0	35	0	0	6	311	0	0	0	0	0	0	0	0	0	0	1	0	0	1	5
OTU331	Metazoa_(Animalia)	Animals	Nematoda	Chromadorea	Rhabditida	Unclassified	Unclassified	Poikilolaimus_sp._NKTW41	0	0	0	0	0	0	0	0	0	0	0	0	0	0	0	0	0	0	1	0	0	9	0	0	220	0	103	0	0	0	0	0	0	0	0	0	0	0	0	0	0
OTU333	Metazoa_(Animalia)	Animals	Arthropoda	Arachnida	Unclassified	Unclassified	Unclassified	Unclassified	0	0	0	0	0	0	0	0	0	0	0	0	1	0	0	0	0	0	0	0	0	0	0	0	0	0	0	0	0	0	0	0	0	0	0	0	345	0	0	0	0
OTU334	Metazoa_(Animalia)	Animals	Arthropoda	Collembola	Unclassified	Unclassified	Unclassified	Unclassified	5	0	105	1	0	0	32	0	0	25	0	0	13	0	0	0	0	47	6	0	0	6	0	0	1	0	129	5	5	0	0	0	0	1	0	0	0	0	0	0	0
OTU335	Metazoa_(Animalia)	Animals	Nematoda	Enoplea	Unclassified	Unclassified	Unclassified	Unclassified	29	1	0	11	40	0	16	26	0	38	7	39	5	91	0	30	4	32	46	26	27	47	7	28	40	36	21	33	9	80	50	17	0	2	4	0	16	0	7	18	0
OTU336	Metazoa_(Animalia)	Animals	Nematoda	Enoplea	Unclassified	Unclassified	Unclassified	Unclassified	0	3	0	17	0	0	13	33	0	0	0	0	0	0	0	0	0	0	34	0	1	37	39	0	129	33	29	15	0	0	5	0	42	4	0	0	0	0	5	0	0
OTU338	Metazoa_(Animalia)	Animals	Arthropoda	Arachnida	Unclassified	Unclassified	Unclassified	Brachychthoniidae_gen._sp._3_AD1301	3	1	0	2	4	0	1	0	0	3	0	0	0	0	0	0	4	0	20	2	4	3	0	0	43	0	266	14	0	0	10	1	3	24	0	0	0	0	0	1	0
OTU3384	Metazoa_(Animalia)	Animals	Nematoda	Chromadorea	Unclassified	Unclassified	Unclassified	Filenchus_misellus	3	0	0	1	0	0	15	29	0	5	0	0	6	0	0	0	3	0	39	0	0	36	3	2	64	7	6	36	0	0	24	0	2	17	1	0	22	4	0	22	0
OTU3410	Metazoa_(Animalia)	Animals	Arthropoda	Arachnida	Unclassified	Unclassified	Unclassified	Poroliodes_farinosus	32	0	1	23	0	6	107	0	0	0	0	0	0	0	0	0	0	0	3	0	0	0	0	0	4	0	0	1	0	0	0	0	0	0	23	0	1	1	0	0	0
OTU344	Metazoa_(Animalia)	Animals	Arthropoda	Collembola	Unclassified	Unclassified	Unclassified	Tomocerus_kinoshitai	13	33	15	6	3	0	3	7	0	0	8	0	5	11	10	28	2	0	3	13	8	220	0	0	1	0	31	4	8	0	10	0	0	2	3	7	1	0	0	0	20
OTU346	Metazoa_(Animalia)	Animals	Arthropoda	Insecta	Coleoptera	Unclassified	Pterygota	Unclassified	6	13	0	13	6	1	107	9	0	0	0	0	2	11	0	3	13	1	121	0	0	199	0	0	97	5	0	0	0	0	0	0	0	0	0	0	0	0	0	3	0
OTU35	Metazoa_(Animalia)	Animals	Arthropoda	Arachnida	Pseudoscorpiones	Unclassified	Unclassified	Tyrannochthonius_sp._JA-2011	0	2	0	0	0	0	4	3	0	11	0	0	1	0	21	0	9	5	3	0	7895	3	2	13	0	0	0	8	4	17	2	21	4	5	5	7	1	0	0	1	0
OTU3500	Metazoa_(Animalia)	Animals	Nematoda	Enoplea	Dorylaimida	Unclassified	Unclassified	Mesodorylaimus_cf._nigritulus_AV-2005	208	7	0	59	33	19	41	15	26	26	311	0	150	0	0	2	0	498	11	0	0	4	0	2	9	2	5	0	0	0	2	1	3	7	0	1	1	3	0	380	0
OTU3502	Metazoa_(Animalia)	Animals	Arthropoda	Arachnida	Unclassified	Unclassified	Unclassified	Eutegaeus_curviseta	10	4	6	21	7	54	6	1	0	0	4	0	0	1	0	4	0	0	6	0	6	3	0	0	3	8	0	9	0	9	4	0	0	0	2	4	1	0	3	3	18
OTU352	Metazoa_(Animalia)	Animals	Nematoda	Enoplea	Triplonchida	Unclassified	Unclassified	Unclassified	36	1	0	71	8	0	10	1	0	14	0	0	105	0	8	44	3	0	39	0	0	25	0	0	10	0	0	23	0	0	3	0	0	16	0	0	21	1	0	48	2
OTU3521	Metazoa_(Animalia)	Animals	Arthropoda	Diplopoda	Unclassified	Unclassified	Unclassified	Cherokia_georgiana	0	0	0	0	0	0	0	0	0	25	0	0	4	2	0	13	11	0	0	0	0	0	0	0	0	0	0	0	63	0	0	5	0	2	16	0	1	0	21	0	0
OTU356	Metazoa_(Animalia)	Animals	Nematoda	Enoplea	Enoplida	Unclassified	Unclassified	Alaimus_sp._1247	0	0	7	1	0	0	47	4	0	1	0	0	0	0	0	0	4	0	2	0	20	0	0	0	265	0	0	0	0	0	0	0	21	0	0	0	4	0	0	1	0
OTU357	Metazoa_(Animalia)	Animals	Mollusca	Gastropoda	Unclassified	Unclassified	Unclassified	Pontohedyle_liliae	139	0	0	113	0	0	114	0	0	0	0	0	0	58	0	0	0	0	7	0	0	0	5	0	1	0	0	0	0	0	0	0	0	0	0	0	1	0	0	0	2
OTU3577	Metazoa_(Animalia)	Animals	Arthropoda	Arachnida	Unclassified	Unclassified	Unclassified	Protoribates_hakonensis	10	9	0	0	0	0	0	0	5	0	0	0	2	1	0	891	0	0	0	0	0	0	0	0	0	0	0	0	0	0	0	0	0	0	0	0	0	6	0	0	0
OTU36	Metazoa_(Animalia)	Animals	Nematoda	Enoplea	Triplonchida	Unclassified	Unclassified	Unclassified	53	376	138	12	257	40	40	9	0	567	0	2	1	0	1	792	1	1	151	0	1303	211	9	1	6	3004	0	211	2	1	168	0	27	230	0	27	1	0	0	401	0
OTU3636	Metazoa_(Animalia)	Animals	Nematoda	Enoplea	Triplonchida	Unclassified	Unclassified	Unclassified	222	2	4	153	205	4	81	150	24	38	0	76	249	0	0	38	52	0	265	8	180	393	150	0	79	0	29	92	52	26	140	1	0	87	39	0	185	0	1	51	22
OTU368	Metazoa_(Animalia)	Animals	Rotifera	Unclassified	Unclassified	Bdelloidea	Unclassified	Bdelloidea_environmental_sample	15	2	0	12	36	31	9	13	3	10	1	41	2	2	0	6	1	0	3	2	0	0	4	10	3	19	0	2	16	0	3	4	9	1	0	40	0	0	0	67	25
OTU369	Metazoa_(Animalia)	Animals	Arthropoda	Arachnida	Unclassified	Unclassified	Unclassified	Oppiella_nova	4	1	134	5	28	0	10	6	0	11	1	0	7	0	0	18	0	0	1	0	0	2	0	0	4	15	0	19	0	0	3	0	0	1	0	10	31	0	0	0	0
OTU37	Metazoa_(Animalia)	Animals	Platyhelminthes	Unclassified	Lecithoepitheliata	Unclassified	Unclassified	Unclassified	68	78	10	41	24	0	39	13	0	12	35	13	15	5	0	44	26	1	29	35	11	22	4	7	193	3	17	10	12	0	12	0	7	8022	45	1	32	12	28	7	0
OTU371	Metazoa_(Animalia)	Animals	Arthropoda	Arachnida	Unclassified	Unclassified	Unclassified	Unclassified	21	5	4	0	1	7	0	3	7	39	96	47	12	166	21	35	3	2	0	0	12	3	19	24	0	0	10	5	10	37	1	32	34	0	15	14	0	7	20	1	3
OTU3714	Metazoa_(Animalia)	Animals	Rotifera	Unclassified	Adinetida	Bdelloidea	Unclassified	Bdelloidea_environmental_sample	14	0	0	14	0	3	4	17	6	21	2	0	67	18	0	55	3	0	28	0	0	61	0	1	30	8	0	39	11	0	101	0	0	8	0	0	34	1	0	18	0
OTU372	Metazoa_(Animalia)	Animals	Nematoda	Chromadorea	Araeolaimida	Unclassified	Unclassified	Domorganus_macronephriticus	3	1	6	6	19	440	20	39	6	11	0	14	19	6	0	0	5	101	27	0	65	22	9	14	1	0	0	56	11	0	6	11	0	1	0	0	1	0	0	0	16
OTU374	Metazoa_(Animalia)	Animals	Nematoda	Chromadorea	Rhabditida	Unclassified	Unclassified	Metateratocephalus_crassidens	0	0	0	0	0	0	0	0	0	0	0	0	0	0	237	0	0	0	0	0	0	0	0	0	0	0	0	0	0	0	0	0	0	0	0	0	0	0	0	0	0
OTU3808	Metazoa_(Animalia)	Animals	Nematoda	Enoplea	Dorylaimida	Unclassified	Unclassified	Unclassified	0	0	1	1	0	1	1	0	0	0	7	0	0	0	0	1	0	0	0	0	0	0	0	0	0	0	0	2	0	0	1	0	0	20	0	0	0	1	1	1549	0
OTU381	Metazoa_(Animalia)	Animals	Arthropoda	Arachnida	Unclassified	Unclassified	Unclassified	Unclassified	225	2	0	7	21	0	17	0	10	0	0	0	0	0	0	0	0	0	3	0	0	1	0	0	2	0	0	2	0	0	0	0	0	1	0	0	0	0	3	7	0
OTU382	Metazoa_(Animalia)	Animals	Nematoda	Enoplea	Enoplida	Unclassified	Unclassified	Alaimus_parvus	44	124	0	100	4	0	18	9	7	9	2	0	53	0	0	3	0	33	24	7	7	10	0	0	6	24	0	53	0	3	0	0	0	0	22	0	2	0	0	0	0
OTU384	Metazoa_(Animalia)	Animals	Nematoda	Chromadorea	Unclassified	Unclassified	Unclassified	Filenchus_misellus	0	3	0	3	30	0	2	13	0	15	0	0	0	15	0	42	0	1	26	3	0	23	179	1	8	14	2	16	40	0	77	0	0	21	5	63	3	0	14	0	3
OTU3889	Metazoa_(Animalia)	Animals	Arthropoda	Arachnida	Unclassified	Unclassified	Unclassified	Rhysotritia_duplicata	7	40	7	3	58	15	0	2	17	0	0	0	1	45	0	2	0	0	7	0	0	0	5	5	1	0	192	0	0	0	1	0	0	0	0	2	0	1	0	0	2
OTU39	Metazoa_(Animalia)	Animals	Arthropoda	Arachnida	Unclassified	Unclassified	Unclassified	Stigmalychus_sp._AD1318	39	73	147	26	3	1592	37	7	43	4651	151	174	189	14	21	31	168	2	20	23	75	30	243	3226	213	9	140	44	22	683	98	6	0	104	82	96	10	91	81	8	52
OTU390	Metazoa_(Animalia)	Animals	Nematoda	Enoplea	Enoplida	Unclassified	Unclassified	metagenome	1	0	1	2	0	0	51	0	0	0	0	0	0	0	0	0	0	0	1	0	0	4	0	0	1	0	0	0	0	0	0	0	0	0	0	0	0	0	0	0	0
OTU3910	Metazoa_(Animalia)	Animals	Arthropoda	Arachnida	Unclassified	Unclassified	Unclassified	Stigmalychus_sp._AD1318	0	0	156	0	9	1	0	0	17	1	0	0	3	8	0	0	2	0	0	12	0	0	3	0	0	0	0	2	0	0	5	0	0	0	0	0	0	542	0	0	0
OTU3916	Metazoa_(Animalia)	Animals	Arthropoda	Collembola	Unclassified	Unclassified	Unclassified	Unclassified	15	7	0	67	13	0	19	2	1	19	0	0	5	0	0	2	0	0	0	0	0	0	0	0	0	0	0	2	0	0	12	2	0	124	0	0	0	3	0	4	0
OTU392	Metazoa_(Animalia)	Animals	Rotifera	Unclassified	Adinetida	Bdelloidea	Unclassified	Bdelloidea_environmental_sample	41	11	1	45	102	14	48	39	0	57	0	4	1	10	1	23	0	0	8	0	0	2	0	0	1	20	0	11	9	0	16	51	5	11	3	3	13	42	0	14	0
OTU3938	Metazoa_(Animalia)	Animals	Arthropoda	Protura	Unclassified	Unclassified	Unclassified	Kenyentulus_ciliciocalyci	382	24	14	172	45	15	39	7	28	31	5	0	1	2	8	14	23	0	10	56	792	646	39	38	12	43	14	11	0	7	14	11	0	46	2	1	3	0	0	0	19
OTU396	Metazoa_(Animalia)	Animals	Nematoda	Enoplea	Unclassified	Unclassified	Unclassified	Unclassified	14	68	1	29	22	0	32	2	0	80	11	20	6	0	0	13	9	0	4	0	0	9	14	0	13	0	0	5	0	0	36	2	0	2	0	0	8	0	0	2	0
OTU397	Metazoa_(Animalia)	Animals	Nematoda	Chromadorea	Unclassified	Unclassified	Unclassified	Contortylenchus_sp._Tomakomai	0	0	0	0	0	0	0	8	0	0	0	0	0	0	0	0	0	0	0	0	0	1	0	222	0	0	0	0	0	0	0	0	0	0	0	0	0	0	0	0	0
OTU3984	Metazoa_(Animalia)	Animals	Arthropoda	Arachnida	Unclassified	Unclassified	Unclassified	Unclassified	10	21	1	13	4	295	11	10	0	1	4	0	0	11	0	2	2	0	6	0	5	7	3	0	15	7	0	8	0	3	9	0	2	9	6	2	2	0	0	6	19
OTU40	Metazoa_(Animalia)	Animals	Annelida	Clitellata	Haplotaxida	Unclassified	Oligochaeta	Unclassified	2121	79	94	2504	83	411	1986	65	297	251	262	45	2888	230	2	18	185	474	135	232	0	192	15	1	509	218	0	188	17	28	209	102	18	92	38	22	44	17	28	110	8
OTU4000	Metazoa_(Animalia)	Animals	Platyhelminthes	Unclassified	Lecithoepitheliata	Unclassified	Unclassified	Unclassified	50	0	0	45	0	0	158	1	0	0	0	0	1	6	1	0	0	0	0	7	0	9	0	0	35	0	0	0	0	0	9	0	0	0	0	0	3	0	0	2	0
OTU4038	Metazoa_(Animalia)	Animals	Gastrotricha	Unclassified	Chaetonotida	Unclassified	Unclassified	Ichthydium_skandicum	15	0	47	1	24	0	5	3	74	0	0	0	0	0	0	0	0	0	0	0	0	2	0	0	0	0	0	0	0	0	0	0	0	9	0	0	15	0	0	8	0
OTU404	Metazoa_(Animalia)	Animals	Arthropoda	Protura	Unclassified	Unclassified	Unclassified	Eosentomon_communis	0	0	0	0	0	0	0	0	0	0	0	0	0	0	0	0	0	0	0	0	0	0	0	0	0	0	0	1	0	0	350	0	0	0	0	0	0	0	0	0	0
OTU407	Metazoa_(Animalia)	Animals	Arthropoda	Chilopoda	Unclassified	Unclassified	Unclassified	Tygarrup_javanicus	35	33	0	4	58	0	3	64	0	15	0	0	5	0	0	20	0	0	0	0	0	0	0	1	0	0	0	0	0	1	0	0	0	0	0	0	4	3	0	176	0
OTU4122	Metazoa_(Animalia)	Animals	Annelida	Clitellata	Haplotaxida	Unclassified	Oligochaeta	Unclassified	6	114	211	4	40	13	9	74	26	6	10	5	11	1249	0	3	11	19	4	7	11	4	27	48	9	12	61	11	32	23	14	5	0	0	16	0	11	46	0	4	17
OTU414	Metazoa_(Animalia)	Animals	Platyhelminthes	Unclassified	Tricladida	Unclassified	Unclassified	Microplana_nervosa	0	0	0	0	0	0	1	0	0	0	0	0	50	0	0	1	0	0	3	0	0	6	0	0	16	0	0	0	1	0	16	337	0	3	0	0	0	0	0	0	0
OTU415	Metazoa_(Animalia)	Animals	Nematoda	Chromadorea	Unclassified	Unclassified	Unclassified	Aphelenchoides_saprophilus	0	0	0	0	0	0	0	0	0	0	0	0	0	0	0	0	0	0	0	0	0	0	0	0	0	0	0	0	0	0	0	127	0	1	0	0	0	89	0	0	0
OTU4155	Metazoa_(Animalia)	Animals	Arthropoda	Arachnida	Unclassified	Unclassified	Unclassified	Stigmalychus_sp._AD1318	18	4	14	5	0	14	8	16	17	9	542	7	21	0	12	0	1093	7	0	0	11	0	61	4	0	0	0	2	0	0	0	0	0	1	0	87	0	148	19	0	1
OTU418	Metazoa_(Animalia)	Animals	Nematoda	Chromadorea	Unclassified	Unclassified	Unclassified	Filenchus_longiurus	5	2	16	2	13	0	0	1	0	1	0	1	0	9	0	1	0	0	1	127	0	4	2	11	4	0	8	0	0	0	0	0	0	0	0	0	3	22	12	10	15
OTU420	Metazoa_(Animalia)	Animals	Platyhelminthes	Catenulida	Unclassified	Catenulidae	Unclassified	Catenula_turgida	0	0	0	6	7	0	0	0	0	0	0	0	0	7	0	0	0	0	0	0	0	3	0	0	2	0	0	0	14	0	0	0	0	0	0	0	0	159	0	0	17
OTU421	Metazoa_(Animalia)	Animals	Platyhelminthes	Unclassified	Tricladida	Unclassified	Unclassified	Reynoldsonia_sp._MAP-2014	0	0	0	0	0	0	0	0	0	0	0	0	0	0	0	0	0	0	0	0	0	0	0	0	0	0	0	0	0	0	0	0	0	0	0	0	15	12	0	88	0
OTU423	Metazoa_(Animalia)	Animals	Nematoda	Enoplea	Unclassified	Unclassified	Unclassified	Unclassified	9	3	0	42	0	0	3	61	0	2	0	0	121	46	0	0	0	0	13	0	9	3	70	42	12	31	0	17	0	0	0	0	138	10	0	0	0	0	0	0	0
OTU427	Metazoa_(Animalia)	Animals	Nematoda	Chromadorea	Monhysterida	Unclassified	Unclassified	Monhystera_sp._ZQZ-2010a	2	1	0	0	0	0	0	3	0	0	0	0	2	1	0	6	21	0	279	53	1	52	0	0	5	208	287	0	0	0	0	0	0	0	0	0	0	0	0	0	50
OTU4361	Metazoa_(Animalia)	Animals	Nematoda	Chromadorea	Rhabditida	Unclassified	Unclassified	metagenome	0	300	3	0	1	70	1	13	7	6	0	0	0	0	0	24	0	0	30	0	5	2	163	0	102	0	0	1	0	6	74	35	107	0	0	0	1	0	0	1	0
OTU442	Metazoa_(Animalia)	Animals	Nematoda	Enoplea	Triplonchida	Unclassified	Unclassified	Nematoda_environmental_sample	0	0	0	0	0	0	0	0	0	0	0	0	0	0	0	0	0	0	0	0	0	0	0	0	0	0	0	0	0	0	0	0	211	0	0	0	0	0	0	1	0
OTU444	Metazoa_(Animalia)	Animals	Arthropoda	Collembola	Unclassified	Unclassified	Unclassified	Unclassified	12	2	0	6	0	0	6	0	0	0	5	0	0	1	0	5	0	0	3	0	10	8	0	258	0	0	0	0	0	0	18	0	48	1	1	1	14	0	0	0	0
OTU4440	Metazoa_(Animalia)	Animals	Platyhelminthes	Catenulida	Unclassified	Stenostomidae	Unclassified	Rhynchoscolex_simplex	11	2	1	17	8	0	5	12	0	1	0	0	2	0	0	4	0	0	6	3	0	47	0	0	11	5	5	2	17	2	1	0	0	2	0	0	17	0	1	3	0
OTU445	Metazoa_(Animalia)	Animals	Rotifera	Unclassified	Adinetida	Bdelloidea	Unclassified	Bdelloidea_environmental_sample	26	1	0	43	38	0	32	18	4	0	62	0	60	81	19	1	2	0	75	0	0	25	0	0	0	10	0	5	2	0	7	1	27	4	0	0	0	0	0	0	66
OTU447	Metazoa_(Animalia)	Animals	Nematoda	Enoplea	Triplonchida	Unclassified	Unclassified	Tripylella_sp._1031	0	0	0	0	0	0	0	5	0	0	0	0	0	0	0	0	0	0	0	0	0	0	0	0	0	0	0	36	3	0	15	0	0	593	0	1	0	0	0	1	0
OTU450	Metazoa_(Animalia)	Animals	Nematoda	Chromadorea	Diplogasterida	Unclassified	Unclassified	Unclassified	3	0	0	0	0	0	0	0	0	0	0	0	0	0	0	0	0	0	22	0	10	19	0	6	0	0	9	41	0	0	0	0	1	66	0	0	0	0	0	43	0
OTU4578	Metazoa_(Animalia)	Animals	Nematoda	Enoplea	Triplonchida	Unclassified	Unclassified	Unclassified	136	5	15	40	10	0	73	58	37	197	82	5	100	114	6	93	22	0	69	108	0	148	28	0	53	0	7	53	0	0	70	160	0	14	16	0	66	26	26	22	0
OTU459	Metazoa_(Animalia)	Animals	Arthropoda	Arachnida	Unclassified	Unclassified	Unclassified	Rhodacarus_sp._APGD-2010	10	12	0	2	19	0	4	0	3	2	2	8	9	0	10	0	3	0	1	32	0	3	0	0	3	0	0	7	0	0	2	0	0	0	0	0	0	4	2	1	13
OTU465	Metazoa_(Animalia)	Animals	Nematoda	Enoplea	Dorylaimida	Unclassified	Unclassified	Discolaimus_major	0	2	45	28	0	0	0	0	0	4	2	0	36	0	0	83	1	0	7	0	0	3	0	0	4	0	6	121	8	8	49	0	0	5	4	0	0	97	0	0	7
OTU469	Metazoa_(Animalia)	Animals	Chordata	Actinopterygii	Gnathostomata	Unclassified	VertebrataChanna_argus_(northern_snakehead)	Unclassified	1	0	0	6	0	35	1	24	0	26	14	8	3	0	0	6	0	0	17	0	1	21	0	0	11	0	4	2	32	154	6	1	15	19	0	0	2	5	0	37	28
OTU47	Metazoa_(Animalia)	Animals	Arthropoda	Arachnida	Unclassified	Unclassified	Unclassified	Unclassified	30	74	34	63	335	62	33	78	94	36	3	38	55	19	11	69	15	39	2980	1	8	71	1	13	395	3	5	17	29	0	10	23	90	49	9	471	9	289	7	25	787
OTU4703	Metazoa_(Animalia)	Animals	Arthropoda	Arachnida	Unclassified	Unclassified	Unclassified	Unclassified	0	0	13	67	0	0	4	0	0	0	0	0	0	5	0	0	0	0	0	0	1	49	0	0	3	0	0	0	0	0	0	4	0	0	0	0	5	4	1	47	0
OTU471	Metazoa_(Animalia)	Animals	Gastrotricha	Unclassified	Chaetonotida	Unclassified	Unclassified	Heterolepidoderma_loricatum	7	0	0	0	0	0	0	2	0	0	0	0	0	0	0	193	0	0	29	0	0	3	0	0	0	0	0	0	0	0	0	0	0	0	0	0	0	0	0	0	0
OTU474	Metazoa_(Animalia)	Animals	Arthropoda	Collembola	Unclassified	Unclassified	Unclassified	Onychiurus_hangchowensis	19	6	3	29	5	12	24	7	3	0	6	0	0	0	0	0	1	0	0	0	0	1	0	0	1	0	0	0	0	141	1	0	0	19	0	0	5	4	0	8	0
OTU4763	Metazoa_(Animalia)	Animals	Arthropoda	Collembola	Unclassified	Unclassified	Unclassified	Unclassified	41	0	10	7	0	8	0	3	0	1	0	0	40	0	0	0	0	0	6	0	0	1	0	0	0	6	0	14	0	0	0	0	0	1	0	1	0	5	8	17	9
OTU4767	Metazoa_(Animalia)	Animals	Gastrotricha	Unclassified	Chaetonotida	Unclassified	Unclassified	Lepidochaetus_brasilense	129	1	0	16	0	0	24	8	0	1	0	0	0	0	0	79	0	0	0	0	0	1	0	0	0	0	0	0	1	0	13	0	0	0	0	0	32	0	0	0	0
OTU477	Metazoa_(Animalia)	Animals	Nematoda	Chromadorea	Rhabditida	Unclassified	Unclassified	Unclassified	0	0	46	0	14	0	3	0	0	0	0	0	0	0	0	0	0	0	0	0	0	0	0	0	3	0	0	0	100	0	0	0	0	0	0	0	0	0	0	0	0
OTU4799	Metazoa_(Animalia)	Animals	Nematoda	Enoplea	Enoplida	Unclassified	Unclassified	Alaimus_sp._1247	5	0	0	0	0	0	41	2	0	0	0	0	0	0	0	0	0	0	0	0	0	39	0	0	1	1	0	0	1	0	1	103	0	40	0	0	11	0	13	0	0
OTU48	Metazoa_(Animalia)	Animals	Arthropoda	Arachnida	Araneae	Unclassified	Unclassified	Alpaida_alto	6	0	0	0	0	0	0	0	0	0	1113	4	0	4604	0	1	2187	0	20	1	0	6	2	1	18	1	0	70	2	1	1036	12	2	280	0	0	0	0	0	0	0
OTU480	Metazoa_(Animalia)	Animals	Platyhelminthes	Unclassified	Rhabdocoela	Unclassified	Unclassified	Phaenocora_sp._n._NVS-2013	6	4	0	15	0	15	7	5	18	15	11	12	22	46	0	5	9	16	1	0	0	1	0	14	2	2	4	3	0	0	0	0	0	0	6	3	0	0	0	3	0
OTU4892	Metazoa_(Animalia)	Animals	Platyhelminthes	Catenulida	Unclassified	Stenostomidae	Unclassified	Unclassified	22	4	0	58	14	0	22	8	2	15	35	0	7	0	0	18	0	0	11	0	1	13	0	2	9	0	0	20	5	0	21	0	1	40	5	0	32	0	0	10	6
OTU4968	Metazoa_(Animalia)	Animals	Gastrotricha	Unclassified	Chaetonotida	Unclassified	Unclassified	Ichthydium_skandicum	0	0	0	0	0	0	0	0	0	8	47	0	0	37	0	0	0	48	0	0	0	0	0	0	0	0	0	10	0	0	2	0	0	0	0	0	0	0	0	0	0
OTU502	Metazoa_(Animalia)	Animals	Platyhelminthes	Unclassified	Tricladida	Unclassified	Unclassified	Schmidtea_mediterranea	0	0	35	0	0	5	0	0	14	0	0	0	0	0	0	0	0	0	87	0	0	0	0	0	34	0	0	0	0	0	0	0	0	0	0	0	3	0	0	3	0
OTU509	Metazoa_(Animalia)	Animals	Nematoda	Enoplea	Triplonchida	Unclassified	Unclassified	Nematoda_environmental_sample	1	0	0	3	0	0	3	0	0	0	0	0	6	0	0	0	0	0	0	16	0	0	0	0	0	0	0	0	0	0	0	0	0	165	0	0	0	0	0	0	17
OTU514	Metazoa_(Animalia)	Animals	Arthropoda	Arachnida	Unclassified	Unclassified	Unclassified	Oehserchestidae_sp._ARP-2015	0	3	6	4	0	0	3	2	1	0	0	5	1	0	3	0	2	0	0	0	8	0	3	42	0	0	0	0	0	4	39	0	115	3	0	0	0	0	0	0	0
OTU516	Metazoa_(Animalia)	Animals	Gastrotricha	Unclassified	Chaetonotida	Unclassified	Unclassified	Bifidochaetus_arcticus	7	17	0	254	3	0	106	6	1	116	0	0	44	0	0	0	1	0	4	0	0	1	0	0	139	1	0	49	0	0	4	1	1	1	27	15	0	6	0	45	0
OTU5165	Metazoa_(Animalia)	Animals	Nematoda	Enoplea	Dorylaimida	Unclassified	Unclassified	Belondira_bagongshanensis	0	0	0	2	0	7	0	0	0	1	0	0	7	0	0	0	0	0	0	0	0	110	0	0	57	0	1	6	0	0	10	0	0	0	0	0	1	7	0	1	0
OTU5184	Metazoa_(Animalia)	Animals	Nematoda	Enoplea	Unclassified	Unclassified	Unclassified	Unclassified	2	2	7	19	0	0	34	18	0	0	0	0	53	0	0	0	0	0	1	0	0	25	28	0	6	13	0	0	0	0	0	0	0	1	0	0	4	0	0	18	0
OTU52	Metazoa_(Animalia)	Animals	Arthropoda	Arachnida	Unclassified	Unclassified	Unclassified	Oplitis_sp._AL5252	4	4344	33	47	6	0	2	3	0	2	8	0	0	0	0	0	0	3	0	0	0	0	0	28	0	1	0	0	0	0	0	0	0	0	3	0	0	0	0	3	0
OTU523	Unassigned	Animals	Unassigned	Unassigned	Unassigned	Unassigned	Unassigned	Unassigned	2	2	0	0	3	0	1	3	0	0	5	5	1	0	7	7	6	28	5	0	0	0	0	8	0	8	0	2	2	10	0	5	12	0	0	1	0	1	0	1	10
OTU524	Unassigned	Animals	Unassigned	Unassigned	Unassigned	Unassigned	Unassigned	Unassigned	4	0	0	1	0	0	3	0	0	14	0	8	11	2	0	18	10	16	2	3	0	17	0	0	2	0	6	3	0	0	8	0	0	0	0	11	1	0	0	5	0
OTU527	Metazoa_(Animalia)	Animals	Arthropoda	Arachnida	Araneae	Unclassified	Unclassified	Ischnothyreus_sp._89	2	0	0	44	0	0	158	0	0	0	0	0	0	0	0	0	0	0	19	0	0	42	1	0	6	0	0	0	0	0	0	0	0	0	0	0	0	0	0	0	0
OTU528	Metazoa_(Animalia)	Animals	Platyhelminthes	Unclassified	Tricladida	Unclassified	Unclassified	Caenoplana_coerulea	0	3	0	0	0	0	0	0	0	0	0	0	0	0	0	0	0	0	0	0	49	0	0	12	1	7	8	0	0	0	0	0	0	0	1	0	2	0	25	2	0
OTU529	Metazoa_(Animalia)	Animals	Nematoda	Enoplea	Enoplida	Unclassified	Unclassified	metagenome	0	0	0	0	59	0	0	0	0	0	6	0	7	0	0	2	25	0	0	0	0	3	3	0	2	0	18	0	0	0	0	0	0	1	20	0	0	0	56	0	0
OTU53	Metazoa_(Animalia)	Animals	Nematoda	Enoplea	Triplonchida	Unclassified	Unclassified	Tripylella_sp._ZQZ-2010a	11	20	0	11	7	0	258	0	0	0	0	0	0	0	0	1	0	0	1	0	0	0	0	0	0	0	0	135	1	0	3	0	0	0	0	0	5	0	0	0	4
OTU530	Metazoa_(Animalia)	Animals	Gastrotricha	Unclassified	Chaetonotida	Unclassified	Unclassified	Bifidochaetus_arcticus	8	0	0	0	0	0	0	0	7	33	21	0	0	0	0	0	0	0	3	0	0	0	0	13	0	0	7	88	47	0	79	128	50	22	0	41	0	0	12	1	1
OTU54	Metazoa_(Animalia)	Animals	Platyhelminthes	Unclassified	Lecithoepitheliata	Unclassified	Unclassified	Prorhynchus_stagnalis	139	47	0	187	4	1	1629	80	5	186	55	0	89	126	1	46	0	24	56	0	0	281	1	12	79	20	0	23	26	53	91	0	0	53	0	3	6	44	1	4	2
OTU540	Metazoa_(Animalia)	Animals	Annelida	Clitellata	Haplotaxida	Unclassified	Oligochaeta	Unclassified	323	74	33	953	103	41	339	36	32	9847	117	5	306	39	3	331	281	12	93	0	2	94	25	0	363	20	1	843	6535	0	299	1076	3	99	48	0	65	162	1	95	33
OTU542	Metazoa_(Animalia)	Animals	Arthropoda	Arachnida	Unclassified	Unclassified	Unclassified	Penthaleus_cf._major_MD-2010	0	0	0	0	0	0	0	0	0	1	8	7	0	2	0	1	2	0	0	0	0	0	0	0	0	0	0	11	38	0	0	0	0	0	88	0	0	0	0	0	0
OTU5434	Metazoa_(Animalia)	Animals	Rotifera	Unclassified	Adinetida	Bdelloidea	Unclassified	Bdelloidea_environmental_sample	4	1	4	3	0	0	14	78	7	17	32	0	43	70	0	88	35	0	67	0	0	60	8	27	21	18	2	27	5	0	75	47	0	41	1	0	88	98	1	27	7
OTU547	Metazoa_(Animalia)	Animals	Arthropoda	Arachnida	Unclassified	Unclassified	Unclassified	Epicrius_mollis	0	0	0	6	0	0	0	0	0	0	0	0	0	0	0	0	0	0	0	0	0	0	1	0	0	0	0	0	0	0	0	0	0	0	0	0	0	0	7	0	0
OTU555	Metazoa_(Animalia)	Animals	Rotifera	Monogononta	Ploimida	Unclassified	Unclassified	Unclassified	13	12	3	13	1	8	5	6	0	26	15	12	6	6	0	15	1	0	8	31	5	5	4	0	0	7	0	7	19	0	7	17	40	6	8	6	6	18	45	8	0
OTU557	Metazoa_(Animalia)	Animals	Nematoda	Enoplea	Triplonchida	Unclassified	Unclassified	Unclassified	0	0	3	0	1	0	0	0	0	2	0	0	0	0	0	1	0	0	0	2	1	0	1	91	2	0	23	0	31	0	4	0	0	0	0	0	0	0	0	4	0
OTU559	Metazoa_(Animalia)	Animals	Arthropoda	Chilopoda	Unclassified	Unclassified	Unclassified	Mecistocephalus_sp._YG-2007	0	0	0	0	0	0	0	0	0	0	0	0	0	0	0	0	0	0	0	0	0	0	0	0	0	0	1	0	41	0	0	24	0	0	126	0	0	0	0	0	0
OTU5618	Metazoa_(Animalia)	Animals	Platyhelminthes	Unclassified	Lecithoepitheliata	Unclassified	Unclassified	Unclassified	3	90	0	5	1	0	6	0	0	0	0	0	0	0	0	0	0	2	4	1447	0	4	1	0	2	0	0	3	0	0	2	0	0	0	0	0	0	0	77	0	0
OTU565	Metazoa_(Animalia)	Animals	Gastrotricha	Unclassified	Chaetonotida	Unclassified	Unclassified	Bifidochaetus_arcticus	1	0	0	0	0	0	0	0	0	0	0	0	0	0	0	0	0	1	156	0	0	224	6	0	128	0	0	0	0	0	0	0	0	3	1	0	9	0	0	63	0
OTU5696	Metazoa_(Animalia)	Animals	Platyhelminthes	Unclassified	Lecithoepitheliata	Unclassified	Unclassified	Prorhynchus_stagnalis	75	29	0	27	0	0	13	0	0	0	0	0	1	0	0	3	0	0	24	0	0	37	0	0	15	60	0	0	0	0	0	0	0	0	0	0	3	0	7	27	6
OTU578	Metazoa_(Animalia)	Animals	Nematoda	Chromadorea	Rhabditida	Unclassified	Unclassified	Acrobeles_ciliatus	0	202	0	0	243	0	1	0	0	0	0	0	0	0	0	0	0	0	0	0	0	0	0	0	0	0	0	0	0	0	0	0	0	0	0	0	0	0	0	0	0
OTU58	Metazoa_(Animalia)	Animals	Nematoda	Enoplea	Triplonchida	Unclassified	Unclassified	Unclassified	169	53	28	271	363	46	422	40	392	151	291	0	20	317	10	4	16	2	147	14	1347	493	162	124	269	0	0	336	11	26	542	59	48	78	0	281	139	12	359	118	1
OTU588	Metazoa_(Animalia)	Animals	Arthropoda	Arachnida	Unclassified	Unclassified	Unclassified	Gamasellodes_adrianae	0	0	0	1	0	0	0	0	0	0	0	3	0	0	1	0	0	0	0	0	0	0	157	6	0	0	0	0	0	0	0	0	0	1	0	0	0	0	0	0	1
OTU591	Metazoa_(Animalia)	Animals	Rotifera	Monogononta	Ploimida	Unclassified	Unclassified	Unclassified	5	2	0	3	8	61	1	0	31	7	1	0	10	3	0	6	0	0	9	0	39	5	8	1	6	10	12	0	0	2	2	0	5	1	0	5	16	0	0	1	3
OTU593	Metazoa_(Animalia)	Animals	Gastrotricha	Unclassified	Chaetonotida	Unclassified	Unclassified	Bifidochaetus_arcticus	0	0	0	0	0	0	0	0	0	0	0	64	0	0	0	0	0	0	0	0	0	2	0	0	1	0	0	0	0	0	0	0	0	2	7	0	0	0	104	0	0
OTU598	Metazoa_(Animalia)	Animals	Nematoda	Chromadorea	Unclassified	Unclassified	Unclassified	Filenchus_misellus	0	0	0	0	0	0	0	6	0	0	0	0	0	0	0	0	0	0	0	0	0	0	0	0	0	0	0	0	0	0	0	0	0	1	0	0	1	28	90	0	2
OTU60	Metazoa_(Animalia)	Animals	Gastrotricha	Unclassified	Chaetonotida	Unclassified	Unclassified	Lepidochaetus_zelinkai	2068	11	0	177	6	5	132	64	12	6	2	0	0	4	0	1354	0	0	9	0	0	8	0	10	10	0	0	6	7	8	303	16	0	1	2	0	198	0	0	6	2
OTU608	Metazoa_(Animalia)	Animals	Nematoda	Chromadorea	Diplogasterida	Unclassified	Unclassified	Diplogasteroides_magnus	0	5	0	219	96	0	1	2	8	0	0	0	0	7	0	0	1	0	3	0	0	0	0	0	213	4	0	0	0	0	0	0	0	0	0	0	0	0	0	3	0
OTU61	Metazoa_(Animalia)	Animals	Nematoda	Enoplea	Triplonchida	Unclassified	Unclassified	Phaseoleae_environmental_sample	140	16	44	95	120	175	92	325	286	184	3	67	162	209	37	139	105	192	195	19	234	152	16	58	70	144	170	164	12	12	66	75	89	95	15	79	39	101	28	88	192
OTU615	Metazoa_(Animalia)	Animals	Arthropoda	Protura	Unclassified	Unclassified	Unclassified	Eosentomon_communis	0	0	0	0	0	0	0	0	0	0	0	0	0	0	0	0	0	0	0	0	0	0	144	0	0	0	0	0	0	0	0	0	0	0	0	0	0	0	0	0	0
OTU627	Metazoa_(Animalia)	Animals	Arthropoda	Insecta	Coleoptera	Unclassified	Pterygota	Unclassified	0	0	0	3	0	7	1	0	11	1	0	1	1	0	0	0	0	0	0	0	0	0	4	145	0	0	0	0	0	0	0	0	8	0	0	0	0	5	0	0	0
OTU63	Metazoa_(Animalia)	Animals	Arthropoda	Arachnida	Araneae	Unclassified	Unclassified	Unclassified	32	0	0	78	3	0	34	0	0	1	1	0	1	0	0	5	0	0	7	0	7	29	0	8	6	0	53	22	432	0	25	706	0	29	1948	2	27	37	60	41	538
OTU630	Metazoa_(Animalia)	Animals	Platyhelminthes	Unclassified	Rhabdocoela	Unclassified	Unclassified	Unclassified	4	9	0	9	11	10	5	0	0	11	0	34	8	8	0	0	0	0	0	0	19	1	0	0	0	33	0	1	0	0	7	0	0	4	0	0	0	2	0	0	0
OTU632	Metazoa_(Animalia)	Animals	Nematoda	Chromadorea	Unclassified	Unclassified	Unclassified	Discotylenchus_sp._KA-2016	0	0	0	0	23	0	0	0	0	0	0	0	0	0	0	0	5	0	3	23	0	7	1	0	4	0	33	0	2	56	1	0	0	0	0	0	2	35	0	0	0
OTU634	Metazoa_(Animalia)	Animals	Arthropoda	Insecta	Diptera	Unclassified	Pterygota	Unclassified	110	3	0	22	0	0	5	92	0	5	0	0	3	6	0	0	2	0	0	0	0	0	0	0	0	5	0	1	0	0	10	0	0	2	0	0	0	0	0	19	2
OTU641	Metazoa_(Animalia)	Animals	Nematoda	Chromadorea	Unclassified	Unclassified	Unclassified	Anguinata_gen._sp._ZQZ-2012	0	0	0	0	0	0	0	0	0	0	0	0	0	0	0	0	0	0	0	4	0	0	0	0	0	0	8	1	0	0	0	0	0	2	0	0	0	0	0	0	0
OTU642	Metazoa_(Animalia)	Animals	Arthropoda	Arachnida	Unclassified	Unclassified	Unclassified	Scheloribates_ascendens	2	0	2	0	0	0	4	0	0	0	0	0	0	0	0	0	3	0	4	0	0	0	0	3	0	119	0	1	0	0	0	0	0	1	0	0	0	4	0	2	0
OTU65	Metazoa_(Animalia)	Animals	Nematoda	Chromadorea	Rhabditida	Unclassified	Unclassified	Cruznema_tripartitum	3	7	436	1	7	105	2	27	471	3	2770	22	377	4	1	1	0	0	1	0	21	0	0	0	51	0	1	2	12	17	4	4	999	1	223	26	24	0	14	2	0
OTU67	Metazoa_(Animalia)	Animals	Nematoda	Enoplea	Triplonchida	Unclassified	Unclassified	Nematoda_environmental_sample	7	0	0	0	0	0	0	0	0	0	0	0	0	0	0	0	1	3	6	535	6	7	140	2049	5	45	543	1	1	0	0	0	0	0	0	0	4	0	38	0	0
OTU670	Metazoa_(Animalia)	Animals	Arthropoda	Arachnida	Unclassified	Unclassified	Unclassified	Unclassified	0	0	0	0	0	8	0	0	0	0	0	0	0	0	0	0	0	0	0	0	0	0	0	0	0	0	0	0	137	41	0	0	0	0	0	0	0	0	0	0	0
OTU671	Metazoa_(Animalia)	Animals	Arthropoda	Arachnida	Unclassified	Unclassified	Unclassified	Unclassified	19	9	1	46	12	4	9	9	0	1	0	0	0	0	0	5	15	0	15	0	0	1	0	0	3	0	0	0	0	0	2	0	0	4	0	0	0	0	0	1	4
OTU674	Metazoa_(Animalia)	Animals	Arthropoda	Arachnida	Unclassified	Unclassified	Unclassified	Hermannia_gibba	21	22	15	22	22	29	287	18	34	3	0	0	7	0	0	0	8	0	15	8	0	12	28	1	27	7	0	85	0	0	19	33	0	10	4	1	4	8	14	5344	129
OTU676	Metazoa_(Animalia)	Animals	Nematoda	Chromadorea	Rhabditida	Unclassified	Unclassified	metagenome	0	0	0	5	0	0	112	0	0	0	0	0	0	0	1	0	0	0	14	0	0	2	0	0	0	0	0	0	0	0	1	0	0	0	0	0	0	0	5	0	0
OTU68	Metazoa_(Animalia)	Animals	Arthropoda	Copepoda	Harpacticoida	Unclassified	Unclassified	Argestigens_sp._Greenland-RJH-2007	4	2	9	0	6	0	5	2	0	1	0	0	0	9	0	3	0	0	0	0	0	10	0	0	5	0	1	0	0	0	7	12	0	2	1511	0	9	20	25	15	0
OTU72	Metazoa_(Animalia)	Animals	Arthropoda	Arachnida	Unclassified	Unclassified	Unclassified	Gehypochthonius_sp._AD1358	14	2	16	16	17	129	11	4	2657	38	3	0	5	2	0	7	0	0	2	0	0	1	51	21	1	0	1	52	4	1	2	31	0	6	0	11	2	8	1	1	1
OTU727	Metazoa_(Animalia)	Animals	Arthropoda	Protura	Unclassified	Unclassified	Unclassified	Neocondeellum_brachytarsum	0	0	0	0	0	0	0	0	0	0	0	0	0	0	0	0	0	0	0	0	0	0	0	0	0	0	0	0	0	159	0	0	0	0	0	0	0	0	0	0	0
OTU73	Metazoa_(Animalia)	Animals	Gastrotricha	Unclassified	Chaetonotida	Unclassified	Unclassified	Bifidochaetus_arcticus	343	194	6	361	306	39	220	537	353	3	59	91	630	26	18	258	154	57	6	169	166	29	103	467	108	4	5	43	52	76	59	0	207	40	64	0	159	143	0	363	17
OTU731	Metazoa_(Animalia)	Animals	Rotifera	Monogononta	Ploimida	Unclassified	Unclassified	Encentrum_astridae	3	8	0	20	4	0	1	1	11	0	1	0	2	5	25	7	3	53	1	5	0	12	0	0	0	21	0	0	0	0	5	0	12	4	158	8	1	27	5	0	5
OTU737	Metazoa_(Animalia)	Animals	Platyhelminthes	Unclassified	Tricladida	Unclassified	Unclassified	Newzealandia_sp.	0	0	0	0	0	0	1	0	0	0	0	0	0	0	0	0	6	0	0	0	108	1	5	88	3	14	0	0	0	28	0	0	0	0	0	1	10	0	59	4	0
OTU74	Metazoa_(Animalia)	Animals	Nematoda	Enoplea	Dorylaimida	Unclassified	Unclassified	Tylencholaimus_mirabilis	0	0	0	3	20	159	0	2	0	0	4	1	0	3	0	0	3	0	10	897	0	9	326	0	40	1	250	14	1	0	4	1	0	288	0	0	4	9	835	1	3
OTU75	Metazoa_(Animalia)	Animals	Platyhelminthes	Unclassified	Tricladida	Unclassified	Unclassified	Obama_nungara	1	0	0	0	0	0	0	3	0	0	0	0	0	0	0	0	0	0	0	0	0	1	0	0	0	0	0	4	0	0	5	0	1	5	1	2865	1	2	0	7	0
OTU756	Metazoa_(Animalia)	Animals	Nematoda	Enoplea	Triplonchida	Unclassified	Unclassified	Diphterophora_obesa	0	0	0	0	0	0	0	0	0	10	9	13	0	1	26	0	0	16	1	0	0	1	0	0	2	0	11	5	0	67	0	0	40	1	0	0	0	0	0	0	0
OTU76	Metazoa_(Animalia)	Animals	Arthropoda	Copepoda	Harpacticoida	Unclassified	Unclassified	Attheyella_crassa	134	10	14	165	3	29	1303	46	89	6	2	0	2250	0	0	6	0	0	43	0	2	226	4	0	362	12	0	23	1	0	16	31	1	17	1	6	39	67	288	55	4
OTU765	Metazoa_(Animalia)	Animals	Arthropoda	Arachnida	Unclassified	Unclassified	Unclassified	Brachychthoniidae_gen._sp._3_AD1301	9	1	0	9	9	0	10	0	0	0	0	0	11	0	0	3	0	0	15	0	0	0	0	0	3	6	0	15	0	0	1	0	0	0	0	2	6	0	0	0	82
OTU770	Metazoa_(Animalia)	Animals	Platyhelminthes	Unclassified	Lecithoepitheliata	Unclassified	Unclassified	Geocentrophora_wagini	41	722	1	11	1	0	18	17	11	19	0	0	11	0	0	28	0	0	1	0	0	6	0	0	6	0	0	1	0	0	2	0	0	2	0	0	0	0	0	6	0
OTU815	Metazoa_(Animalia)	Animals	Nematoda	Chromadorea	Unclassified	Unclassified	Unclassified	Discotylenchus_sp._KA-2016	0	0	0	0	0	0	0	8	9	0	0	0	42	4	0	2	1	0	0	28	10	20	36	0	3	0	12	0	5	0	17	3	0	19	27	8	4	21	3	0	27
OTU816	Metazoa_(Animalia)	Animals	Arthropoda	Arachnida	Unclassified	Unclassified	Unclassified	metagenome	9	6	0	42	2	15	66	2	0	1	8	0	3	0	0	0	1	0	6	0	0	8	0	0	10	0	19	4	0	0	6	0	4	2	0	0	24	7	0	10	226
OTU82	Metazoa_(Animalia)	Animals	Arthropoda	Arachnida	Unclassified	Unclassified	Unclassified	Mixacarus_brevipes	1	1	0	0	0	52	1	0	0	23	16	13	17	5	0	0	7	1	13	0	0	16	0	16	0	0	0	5	0	11	8	5	0	2717	0	1	5	8	1	8	2
OTU824	Metazoa_(Animalia)	Animals	Gastrotricha	Unclassified	Chaetonotida	Unclassified	Unclassified	Aspidiophorus_ophiodermus	0	0	0	0	0	0	0	0	0	0	0	0	0	0	0	0	0	1	77	104	0	293	131	0	0	65	0	2	0	0	1	0	0	0	0	1	60	0	0	109	0
OTU835	Metazoa_(Animalia)	Animals	Nematoda	Chromadorea	Chromadorida	Unclassified	Unclassified	Achromadora_ruricola	18	62	11	6	51	0	36	37	0	12	40	48	20	12	0	19	23	0	8	0	0	28	0	0	38	8	23	7	0	0	15	4	0	7	0	1	3	0	0	8	1
OTU85	Metazoa_(Animalia)	Animals	Arthropoda	Arachnida	Araneae	Unclassified	Unclassified	Mimetus_sp._GH1407	0	0	0	0	0	0	0	0	0	0	0	0	0	0	0	0	0	0	0	0	0	0	0	0	0	0	0	0	0	0	0	0	1	2	0	0	0	0	2633	1	0
OTU86	Metazoa_(Animalia)	Animals	Nematoda	Enoplea	Dorylaimida	Unclassified	Unclassified	Nematoda_environmental_sample	6	0	0	250	12	2475	1	116	0	1	6	0	9	0	107	0	0	41	15	0	5	12	0	13	41	0	0	37	19	34	153	29	8	28	95	30	4	6	15	6	0
OTU88	Metazoa_(Animalia)	Animals	Annelida	Clitellata	Haplotaxida	Unclassified	Oligochaeta	Unclassified	22	59	0	180	35	14	1677	100	6	3	0	0	3	0	0	2	1	0	27	10	13	242	7	1	11	25	13	114	22	0	10	0	0	24	0	86	21	45	0	327	8
OTU897	Metazoa_(Animalia)	Animals	Nematoda	Chromadorea	Rhabditida	Unclassified	Unclassified	metagenome	1	73	0	1	0	6	0	14	0	0	0	0	0	0	1	3	0	0	12	0	0	2	76	0	4	0	0	0	11	0	8	0	3	0	0	0	0	0	0	0	0
OTU898	Metazoa_(Animalia)	Animals	Nematoda	Enoplea	Unclassified	Unclassified	Unclassified	Unclassified	0	10	0	53	194	12	43	0	0	3	0	0	0	0	0	0	0	0	1	0	0	1	0	0	0	0	0	0	0	0	2	0	0	0	0	0	6	0	0	1	0
OTU915	Metazoa_(Animalia)	Animals	Arthropoda	Insecta	Coleoptera	Unclassified	Pterygota	Unclassified	3	0	4	4	0	0	3	0	0	0	2	0	0	0	0	0	19	0	0	0	0	0	0	0	0	0	0	35	1	0	31	0	0	13	0	0	0	0	0	0	0
OTU922	Metazoa_(Animalia)	Animals	Platyhelminthes	Catenulida	Unclassified	Catenulidae	Unclassified	Catenula_turgida	21	17	45	23	39	14	18	7	9	3	5	0	6	0	0	38	4	0	3	14	9	15	24	1	1	7	6	16	32	0	20	11	15	6	0	12	51	30	71	8	85
OTU923	Unassigned	Animals	Unassigned	Unassigned	Unassigned	Unassigned	Unassigned	Unassigned	5	38	0	0	0	0	0	0	0	0	0	0	0	4	0	0	0	0	1	0	0	0	0	0	0	0	0	0	0	0	5	0	0	0	0	0	1	51	1	0	44
OTU929	Metazoa_(Animalia)	Animals	Nematoda	Chromadorea	Unclassified	Unclassified	Unclassified	Filenchus_misellus	0	0	0	0	0	0	0	0	14	0	0	0	0	0	0	0	0	0	3	17	27	2	18	166	0	6	184	0	0	0	0	0	0	0	0	0	6	0	0	19	0
OTU95	Metazoa_(Animalia)	Animals	Nematoda	Enoplea	Dorylaimida	Unclassified	Unclassified	Unclassified	15	6	3	66	123	58	136	519	617	36	29	5	302	245	3	16	117	63	23	46	209	108	45	137	270	368	0	15	0	3	45	42	0	39	539	30	18	258	310	7	361
OTU97	Metazoa_(Animalia)	Animals	Platyhelminthes	Catenulida	Unclassified	Stenostomidae	Unclassified	Unclassified	437	270	83	307	560	1871	439	155	83	74	1178	22	136	53	13	102	2	9	172	24	18	98	70	42	377	12	74	160	24	27	108	120	32	133	10	5	82	9	10	207	9
[truncated: 4 more columns]

## Sheet: Archaea
OTUs	EKingdom	Kingdom	Phylum	Class	Order	Family	Genus	Species	M01_P1_AA.A5_D0.10_SSS_A1.D1	M02_P1_AA.A5_D10.20_SSS_A1.D2	M03_P1_AA.A5_D20.40_SSS_A1.D3	M04_P2_AA.A5_D0.10_SSS_A1.D1	M05_P2_AA.A5_D10.20_SSS_A1.D2	M06_P2_AA.A5_D20.40_SSS_A1.D3	M07_P3_AA.A5_D0.10_SSS_A1.D1	M08_P3_AA.A5_D10.20_SSS_A1.D2	M09_P3_AA.A5_D20.40_SSS_A1.D3	M10_P5_AB.A8_D0.10_SSS_A2.D1	M11_P5_AB.A8_D10.20_SSS_A2.D2	M12_P5_AB.A8_D20.40_SSS_A2.D3	M13_P6_AB.A8_D0.10_SSS_A2.D1	M14_P6_AB.A8_D10.20_SSS_A2.D2	M15_P6_AB.A8_D20.40_SSS_A2.D3	M16_P7_AB.A8_D0.10_SSS_A2.D1	M17_P7_AB.A8_D10.20_SSS_A2.D2	M18_P7_AB.A8_D20.40_SSS_A2.D3	M19_P9_AC.A21_D0.10_SSS_A3.D1	M20_P9_AC.A21_D10.20_SSS_A3.D2	M21_P9_AC.A21_D20.40_SSS_A3.D3	M22_P10_AC.A21_D0.10_SSS_A3.D1	M23_P10_AC.A21_D10.20_SSS_A3.D2	M24_P10_AC.A21_D20.40_SSS_A3.D3	M25_P11_AC.A21_D0.10_SSS_A3.D1	M26_P11_AC.A21_D10.20_SSS_A3.D2	M27_P11_AC.A21_D20.40_SSS_A3.D3	M28_P13_AD.A27_D0.10_SSS_A4.D1	M29_P13_AD.A27_D10.20_SSS_A4.D2	M30_P13_AD.A27_D20.40_SSS_A4.D3	M31_P14_AD.A27_D0.10_SSS_A4.D1	M32_P14_AD.A27_D10.20_SSS_A4.D2	M33_P14_AD.A27_D20.40_SSS_A4.D3	M34_P15_AD.A27_D0.10_SSS_A4.D1	M35_P15_AD.A27_D10.20_SSS_A4.D2	M36_P15_AD.A27_D20.40_SSS_A4.D3	M37_P17_AE.A40_D0.10_SSS_A5.D1	M38_P17_AE.A40_D10.20_SSS_A5.D2	M39_P17_AE.A40_D20.40_SSS_A5.D3	M40_P18_AE.A40_D0.10_SSS_A5.D1	M41_P18_AE.A40_D10.20_SSS_A5.D2
OTU10	Archaea	Archaea	Crenarchaeota	Bathyarchaeia	uncultured_bacterium_c_Bathyarchaeia	uncultured_bacterium_c_Bathyarchaeia	uncultured_bacterium_c_Bathyarchaeia	uncultured_bacterium_c_Bathyarchaeia	103	429	2808	104	387	3934	86	423	3264	72	235	2385	68	223	3469	49	185	2794	37	200	1322	15	237	1628	25	162	1250	17	77	1488	45	140	2663	52	98	2472	47	413	4637	41	278
OTU1146	Archaea	Archaea	Crenarchaeota	Bathyarchaeia	uncultured_bacterium_c_Bathyarchaeia	uncultured_bacterium_c_Bathyarchaeia	uncultured_bacterium_c_Bathyarchaeia	uncultured_bacterium_c_Bathyarchaeia	0	7	44	0	6	41	0	5	28	4	19	100	2	11	133	2	6	75	0	2	32	1	2	29	1	0	22	0	37	121	1	15	88	1	29	139	2	3	44	2	0
OTU125	Archaea	Archaea	Crenarchaeota	Bathyarchaeia	uncultured_bacterium_c_Bathyarchaeia	uncultured_bacterium_c_Bathyarchaeia	uncultured_bacterium_c_Bathyarchaeia	uncultured_bacterium_c_Bathyarchaeia	1	4	19	1	0	2	0	2	15	11	22	105	2	9	130	4	8	212	1	0	1	0	0	14	1	0	2	4	98	56	10	102	63	5	201	115	2	0	0	1	1
OTU1303	Archaea	Archaea	Crenarchaeota	Bathyarchaeia	uncultured_bacterium_c_Bathyarchaeia	uncultured_bacterium_c_Bathyarchaeia	uncultured_bacterium_c_Bathyarchaeia	uncultured_bacterium_c_Bathyarchaeia	6	43	214	9	27	321	10	44	274	10	37	63	5	45	73	6	29	45	0	13	50	4	17	51	1	17	22	3	13	23	3	27	30	5	15	39	8	69	89	2	38
OTU16	Archaea	Archaea	Crenarchaeota	Bathyarchaeia	uncultured_bacterium_c_Bathyarchaeia	uncultured_bacterium_c_Bathyarchaeia	uncultured_bacterium_c_Bathyarchaeia	uncultured_bacterium_c_Bathyarchaeia	1775	6266	6623	1931	5372	8693	2258	5845	6203	4525	8138	9486	3845	9010	12362	3212	5645	11810	1760	3470	5276	1599	4583	6682	1604	4386	5356	1221	4168	6716	2743	4990	6511	2591	5746	6240	1732	6982	7082	2072	4738
OTU17	Archaea	Archaea	Crenarchaeota	Bathyarchaeia	uncultured_bacterium_c_Bathyarchaeia	uncultured_bacterium_c_Bathyarchaeia	uncultured_bacterium_c_Bathyarchaeia	uncultured_bacterium_c_Bathyarchaeia	1331	4038	2748	1367	2854	3492	1428	3445	2486	1519	2497	2288	1053	2036	3101	1016	1618	2527	1671	2127	2221	1700	2395	3120	1407	2514	2035	1384	4661	5463	2733	6984	6127	2770	6415	6839	1258	3053	2548	1517	2271
OTU18	Archaea	Archaea	Crenarchaeota	Bathyarchaeia	uncultured_bacterium_c_Bathyarchaeia	uncultured_bacterium_c_Bathyarchaeia	uncultured_bacterium_c_Bathyarchaeia	uncultured_bacterium_c_Bathyarchaeia	381	2051	2624	408	1602	3040	368	1643	2095	447	805	1724	471	1063	3250	343	551	1943	312	856	1345	270	895	1454	261	1091	1181	395	1606	2742	870	2075	2701	870	2107	3039	401	1907	1917	332	1447
OTU19	Archaea	Archaea	Crenarchaeota	Bathyarchaeia	uncultured_bacterium_c_Bathyarchaeia	uncultured_bacterium_c_Bathyarchaeia	uncultured_bacterium_c_Bathyarchaeia	uncultured_bacterium_c_Bathyarchaeia	731	3763	7028	719	3113	7711	774	3423	5950	1028	2380	3801	828	2949	5524	638	1884	4294	647	2234	3077	371	2502	4484	406	2266	3032	245	1645	2845	573	2211	3106	556	2445	3644	816	4988	8584	754	3513
OTU26	Archaea	Archaea	Crenarchaeota	Bathyarchaeia	uncultured_bacterium_c_Bathyarchaeia	uncultured_bacterium_c_Bathyarchaeia	uncultured_bacterium_c_Bathyarchaeia	uncultured_bacterium_c_Bathyarchaeia	105	728	876	172	548	1118	182	572	844	78	239	329	52	160	625	51	194	278	59	251	454	70	403	667	49	377	450	64	411	452	103	545	539	162	525	706	129	763	415	125	648
OTU27	Archaea	Archaea	Crenarchaeota	Bathyarchaeia	uncultured_bacterium_c_Bathyarchaeia	uncultured_bacterium_c_Bathyarchaeia	uncultured_bacterium_c_Bathyarchaeia	uncultured_bacterium_c_Bathyarchaeia	185	918	787	216	810	720	193	906	635	134	639	685	72	392	609	72	278	931	202	578	995	300	801	1243	219	805	967	223	1150	1094	495	1588	1510	474	1570	2155	175	851	817	122	654
OTU2741	Archaea	Archaea	Crenarchaeota	Bathyarchaeia	uncultured_bacterium_c_Bathyarchaeia	uncultured_bacterium_c_Bathyarchaeia	uncultured_bacterium_c_Bathyarchaeia	uncultured_bacterium_c_Bathyarchaeia	657	1937	1316	686	1498	1786	755	1587	984	930	1158	1246	793	1282	1713	670	829	1924	571	858	1102	631	1141	1275	596	1009	851	765	1083	1384	1331	1609	1781	1494	1635	1626	531	1444	976	552	1149
OTU276	Archaea	Archaea	Crenarchaeota	Bathyarchaeia	uncultured_bacterium_c_Bathyarchaeia	uncultured_bacterium_c_Bathyarchaeia	uncultured_bacterium_c_Bathyarchaeia	uncultured_bacterium_c_Bathyarchaeia	18	44	101	11	39	216	12	44	115	10	20	129	6	28	153	6	13	218	5	15	78	4	8	32	9	30	28	3	23	56	8	32	48	15	31	27	4	27	149	5	27
OTU302	Archaea	Archaea	Crenarchaeota	Bathyarchaeia	uncultured_bacterium_c_Bathyarchaeia	uncultured_bacterium_c_Bathyarchaeia	uncultured_bacterium_c_Bathyarchaeia	uncultured_bacterium_c_Bathyarchaeia	45	334	242	73	266	275	72	280	145	335	663	523	328	558	668	236	416	877	134	477	315	90	630	398	83	397	376	70	505	567	161	405	602	141	885	344	127	372	292	123	253
OTU316	Archaea	Archaea	Crenarchaeota	Bathyarchaeia	uncultured_bacterium_c_Bathyarchaeia	uncultured_bacterium_c_Bathyarchaeia	uncultured_bacterium_c_Bathyarchaeia	uncultured_bacterium_c_Bathyarchaeia	12	75	93	15	34	206	18	45	81	14	16	8	11	16	70	9	19	22	15	2	31	5	3	139	3	11	90	3	10	63	15	15	29	16	12	42	3	8	113	3	3
OTU3225	Archaea	Archaea	Crenarchaeota	Bathyarchaeia	uncultured_bacterium_c_Bathyarchaeia	uncultured_bacterium_c_Bathyarchaeia	uncultured_bacterium_c_Bathyarchaeia	uncultured_bacterium_c_Bathyarchaeia	5	32	43	9	36	58	5	32	17	5	4	8	4	8	19	1	2	1	3	13	9	2	9	15	3	13	5	0	5	9	1	6	3	5	4	5	5	29	18	3	33
OTU3237	Archaea	Archaea	Crenarchaeota	Bathyarchaeia	uncultured_bacterium_c_Bathyarchaeia	uncultured_bacterium_c_Bathyarchaeia	uncultured_bacterium_c_Bathyarchaeia	uncultured_bacterium_c_Bathyarchaeia	13	41	355	5	21	366	3	19	343	5	35	271	5	8	378	2	10	215	6	19	109	1	38	35	5	14	55	5	14	245	12	11	282	10	39	342	3	87	352	4	34
OTU337	Archaea	Archaea	Crenarchaeota	Bathyarchaeia	uncultured_bacterium_c_Bathyarchaeia	uncultured_bacterium_c_Bathyarchaeia	uncultured_bacterium_c_Bathyarchaeia	uncultured_bacterium_c_Bathyarchaeia	2	9	14	2	4	87	0	0	40	6	37	10	8	61	23	12	47	0	1	0	0	0	0	2	1	0	18	0	1	2	7	2	0	4	13	1	0	0	0	0	1
OTU3619	Archaea	Archaea	Crenarchaeota	Bathyarchaeia	uncultured_bacterium_c_Bathyarchaeia	uncultured_bacterium_c_Bathyarchaeia	uncultured_bacterium_c_Bathyarchaeia	uncultured_bacterium_c_Bathyarchaeia	4	7	18	1	5	37	1	4	7	25	43	40	12	30	160	10	19	17	0	2	20	5	3	5	2	3	14	2	54	53	4	51	126	6	89	64	3	2	14	0	8
OTU39	Archaea	Archaea	Crenarchaeota	Bathyarchaeia	uncultured_bacterium_c_Bathyarchaeia	uncultured_bacterium_c_Bathyarchaeia	uncultured_bacterium_c_Bathyarchaeia	uncultured_bacterium_c_Bathyarchaeia	81	623	953	116	575	1486	79	516	1021	179	528	978	145	572	1155	138	414	989	82	388	635	43	457	903	45	452	670	16	200	498	61	250	557	86	288	639	94	685	1449	111	705
OTU41	Archaea	Archaea	Crenarchaeota	Bathyarchaeia	uncultured_bacterium_c_Bathyarchaeia	uncultured_bacterium_c_Bathyarchaeia	uncultured_bacterium_c_Bathyarchaeia	uncultured_bacterium_c_Bathyarchaeia	34	450	837	55	305	919	54	412	803	157	648	1007	160	580	1205	98	383	1297	31	295	899	19	372	1018	36	289	778	28	246	516	36	404	830	24	463	737	68	848	1105	60	577
OTU44	Archaea	Archaea	Crenarchaeota	Bathyarchaeia	uncultured_bacterium_c_Bathyarchaeia	uncultured_bacterium_c_Bathyarchaeia	uncultured_bacterium_c_Bathyarchaeia	uncultured_bacterium_c_Bathyarchaeia	0	1	1	1	2	1	2	1	0	2	1	0	1	0	1	0	0	1	2	1	1	0	0	0	1	6	5	448	322	130	1252	384	31	1224	464	73	1	4	6	3	0
OTU4411	Archaea	Archaea	Crenarchaeota	Bathyarchaeia	uncultured_bacterium_c_Bathyarchaeia	uncultured_bacterium_c_Bathyarchaeia	uncultured_bacterium_c_Bathyarchaeia	uncultured_bacterium_c_Bathyarchaeia	44	85	33	32	70	43	45	91	18	44	22	8	33	34	25	32	15	5	19	18	18	49	30	18	27	43	8	14	18	18	23	21	14	22	20	17	39	70	27	64	68
OTU446	Archaea	Archaea	Crenarchaeota	Bathyarchaeia	uncultured_bacterium_c_Bathyarchaeia	uncultured_bacterium_c_Bathyarchaeia	uncultured_bacterium_c_Bathyarchaeia	uncultured_bacterium_c_Bathyarchaeia	41	403	598	48	310	696	34	284	503	64	111	433	18	94	833	32	72	648	24	104	127	23	75	153	17	79	171	37	496	875	86	780	1187	71	702	1545	12	168	59	10	71
OTU472	Archaea	Archaea	Crenarchaeota	Bathyarchaeia	uncultured_bacterium_c_Bathyarchaeia	uncultured_bacterium_c_Bathyarchaeia	uncultured_bacterium_c_Bathyarchaeia	uncultured_bacterium_c_Bathyarchaeia	10	34	45	0	25	71	3	24	75	5	17	88	3	8	46	6	18	56	0	12	17	0	11	39	1	5	27	22	103	144	44	105	86	66	198	119	7	50	76	5	21
OTU5	Archaea	Archaea	Crenarchaeota	Bathyarchaeia	uncultured_bacterium_c_Bathyarchaeia	uncultured_bacterium_c_Bathyarchaeia	uncultured_bacterium_c_Bathyarchaeia	uncultured_bacterium_c_Bathyarchaeia	3811	11244	7870	4007	9068	9976	4176	9960	6660	3515	3754	3034	2810	3601	4698	2863	2397	3932	3645	4848	4621	4340	5717	5248	3640	6698	3734	2085	3707	3728	3642	4961	3723	3921	5046	3707	4140	8858	7022	4681	6867
OTU5023	Archaea	Archaea	Crenarchaeota	Bathyarchaeia	archaeon_RBG_16_50_20	uncultured_bacterium_o_archaeon_RBG_16_50_20	uncultured_bacterium_o_archaeon_RBG_16_50_20	uncultured_bacterium_o_archaeon_RBG_16_50_20	0	1	16	1	1	14	1	1	15	0	6	25	3	7	26	4	9	7	0	2	8	0	0	7	1	0	7	0	1	6	1	0	12	0	5	6	0	7	33	0	5
OTU5375	Archaea	Archaea	Crenarchaeota	Bathyarchaeia	uncultured_bacterium_c_Bathyarchaeia	uncultured_bacterium_c_Bathyarchaeia	uncultured_bacterium_c_Bathyarchaeia	uncultured_bacterium_c_Bathyarchaeia	0	12	15	0	10	13	2	12	14	11	22	57	4	27	120	2	14	31	1	9	74	2	10	34	0	7	37	4	10	61	4	25	40	1	9	53	1	1	2	3	4
OTU5388	Archaea	Archaea	Crenarchaeota	Bathyarchaeia	uncultured_bacterium_c_Bathyarchaeia	uncultured_bacterium_c_Bathyarchaeia	uncultured_bacterium_c_Bathyarchaeia	uncultured_bacterium_c_Bathyarchaeia	0	0	1	1	0	7	0	0	9	2	16	33	0	13	189	0	2	0	0	1	5	0	0	0	0	0	4	0	56	36	1	25	38	1	24	131	0	2	9	0	0
OTU60	Archaea	Archaea	Crenarchaeota	Bathyarchaeia	uncultured_bacterium_c_Bathyarchaeia	uncultured_bacterium_c_Bathyarchaeia	uncultured_bacterium_c_Bathyarchaeia	uncultured_bacterium_c_Bathyarchaeia	28	92	347	27	103	422	26	141	422	154	601	329	104	780	369	66	538	227	7	24	34	7	42	46	11	17	23	17	82	70	55	74	75	36	74	116	16	133	209	13	76
OTU6179	Archaea	Archaea	Crenarchaeota	Bathyarchaeia	uncultured_bacterium_c_Bathyarchaeia	uncultured_bacterium_c_Bathyarchaeia	uncultured_bacterium_c_Bathyarchaeia	uncultured_bacterium_c_Bathyarchaeia	4	17	39	2	12	77	1	19	32	9	26	21	8	31	27	8	10	7	0	2	18	0	9	24	1	6	10	0	6	18	0	6	12	1	5	17	1	26	14	4	25
OTU685	Archaea	Archaea	Crenarchaeota	Bathyarchaeia	uncultured_bacterium_c_Bathyarchaeia	uncultured_bacterium_c_Bathyarchaeia	uncultured_bacterium_c_Bathyarchaeia	uncultured_bacterium_c_Bathyarchaeia	1	3	17	0	0	22	1	2	3	16	43	44	11	38	192	5	22	21	2	2	17	1	4	33	1	14	26	2	21	39	4	15	49	5	50	83	0	5	4	1	1
OTU74	Archaea	Archaea	Crenarchaeota	Bathyarchaeia	uncultured_bacterium_c_Bathyarchaeia	uncultured_bacterium_c_Bathyarchaeia	uncultured_bacterium_c_Bathyarchaeia	uncultured_bacterium_c_Bathyarchaeia	3	30	123	8	39	194	3	45	86	75	320	471	44	258	1137	28	161	487	2	2	126	5	40	224	5	15	107	22	271	380	39	310	253	54	313	477	8	32	135	5	11
OTU75	Archaea	Archaea	Crenarchaeota	Bathyarchaeia	archaeon_RBG_16_50_20	uncultured_bacterium_o_archaeon_RBG_16_50_20	uncultured_bacterium_o_archaeon_RBG_16_50_20	uncultured_bacterium_o_archaeon_RBG_16_50_20	107	606	1979	107	597	1904	130	736	1785	535	1395	3066	573	1612	5097	405	1140	3786	188	650	1773	112	721	2130	106	678	1686	157	521	1714	347	649	2021	293	754	2129	96	631	2411	81	393
OTU11	Archaea	Archaea	Thaumarchaeota	Group_1.1c	uncultured_bacterium_c_Group_1.1c	uncultured_bacterium_c_Group_1.1c	uncultured_bacterium_c_Group_1.1c	uncultured_bacterium_c_Group_1.1c	470	2315	1869	535	2157	3354	555	2080	2434	457	907	1186	300	820	1647	331	650	1957	370	925	1382	680	1201	1437	440	1626	1157	262	1103	1406	585	1254	1450	599	1386	1573	533	2317	1919	656	1908
OTU110	Archaea	Archaea	Thaumarchaeota	Group_1.1c	uncultured_bacterium_c_Group_1.1c	uncultured_bacterium_c_Group_1.1c	uncultured_bacterium_c_Group_1.1c	uncultured_bacterium_c_Group_1.1c	53	484	1078	53	380	1976	46	337	1108	63	122	391	45	192	496	59	123	634	35	94	452	45	89	351	45	109	350	14	50	133	7	65	162	25	92	135	37	495	883	31	336
OTU13	Archaea	Archaea	Thaumarchaeota	Group_1.1c	uncultured_bacterium_c_Group_1.1c	uncultured_bacterium_c_Group_1.1c	uncultured_bacterium_c_Group_1.1c	uncultured_bacterium_c_Group_1.1c	1593	2496	1059	1602	2016	1830	1584	2296	1494	1193	675	618	696	649	819	1063	507	1413	2000	1075	745	2796	1035	948	1913	1799	468	1532	1086	881	2943	1310	1102	2923	1333	1347	2742	2766	1322	3259	1948
OTU130	Archaea	Archaea	Thaumarchaeota	Group_1.1c	uncultured_bacterium_c_Group_1.1c	uncultured_bacterium_c_Group_1.1c	uncultured_bacterium_c_Group_1.1c	uncultured_bacterium_c_Group_1.1c	5	60	115	11	70	224	7	43	79	13	46	85	9	31	76	5	9	70	6	32	189	4	27	101	2	16	66	7	36	29	20	56	1	35	91	129	9	43	138	5	38
OTU135	Archaea	Archaea	Thaumarchaeota	Group_1.1c	uncultured_bacterium_c_Group_1.1c	uncultured_bacterium_c_Group_1.1c	uncultured_bacterium_c_Group_1.1c	uncultured_bacterium_c_Group_1.1c	3	0	43	0	11	30	0	7	24	2	0	15	2	1	9	0	1	2	0	0	22	0	8	30	0	2	12	0	0	0	0	0	12	0	0	0	1	2	160	0	0
OTU148	Archaea	Archaea	Thaumarchaeota	Group_1.1c	uncultured_bacterium_c_Group_1.1c	uncultured_bacterium_c_Group_1.1c	uncultured_bacterium_c_Group_1.1c	uncultured_bacterium_c_Group_1.1c	32	25	6	22	21	23	20	28	21	13	6	7	14	11	4	17	2	0	34	22	6	45	5	25	41	26	5	44	23	4	86	23	7	83	20	2	39	42	19	70	42
OTU153	Archaea	Archaea	Thaumarchaeota	Group_1.1c	uncultured_bacterium_c_Group_1.1c	uncultured_bacterium_c_Group_1.1c	uncultured_bacterium_c_Group_1.1c	uncultured_bacterium_c_Group_1.1c	22	69	20	51	22	28	35	30	8	41	15	25	17	16	14	38	3	15	89	43	23	115	16	3	66	39	1	65	28	31	84	53	89	102	91	55	51	52	11	78	27
OTU1615	Archaea	Archaea	Thaumarchaeota	Group_1.1c	uncultured_bacterium_c_Group_1.1c	uncultured_bacterium_c_Group_1.1c	uncultured_bacterium_c_Group_1.1c	uncultured_bacterium_c_Group_1.1c	5	15	0	3	0	0	1	1	6	2	4	1	0	0	0	1	0	0	22	0	0	23	4	0	19	1	0	34	12	1	41	8	3	71	12	7	2	0	6	2	0
OTU1952	Archaea	Archaea	Thaumarchaeota	Group_1.1c	uncultured_bacterium_c_Group_1.1c	uncultured_bacterium_c_Group_1.1c	uncultured_bacterium_c_Group_1.1c	uncultured_bacterium_c_Group_1.1c	39	122	76	51	82	56	42	80	37	8	6	11	9	4	23	8	9	6	16	39	12	54	17	15	17	112	20	21	59	16	26	62	36	40	47	18	40	45	27	27	24
OTU217	Archaea	Archaea	Thaumarchaeota	Group_1.1c	uncultured_bacterium_c_Group_1.1c	uncultured_bacterium_c_Group_1.1c	uncultured_bacterium_c_Group_1.1c	uncultured_bacterium_c_Group_1.1c	8	25	2	6	9	5	2	13	11	7	21	1	9	5	0	1	2	0	2	2	0	9	5	10	5	19	14	5	1	34	1	17	68	7	8	1	4	16	29	5	11
OTU228	Archaea	Archaea	Thaumarchaeota	Group_1.1c	uncultured_bacterium_c_Group_1.1c	uncultured_bacterium_c_Group_1.1c	uncultured_bacterium_c_Group_1.1c	uncultured_bacterium_c_Group_1.1c	7	6	11	4	6	9	3	4	10	0	2	2	0	0	7	0	8	0	4	6	20	9	9	10	12	25	21	4	12	1	17	1	2	3	7	6	6	14	0	1	33
OTU2740	Archaea	Archaea	Thaumarchaeota	Group_1.1c	uncultured_bacterium_c_Group_1.1c	uncultured_bacterium_c_Group_1.1c	uncultured_bacterium_c_Group_1.1c	uncultured_bacterium_c_Group_1.1c	11	9	0	6	2	0	13	3	7	9	0	0	1	1	2	5	2	0	11	2	0	33	2	1	19	11	0	17	23	0	10	5	22	33	9	0	15	12	0	30	3
OTU28	Archaea	Archaea	Thaumarchaeota	Group_1.1c	uncultured_bacterium_c_Group_1.1c	uncultured_bacterium_c_Group_1.1c	uncultured_bacterium_c_Group_1.1c	uncultured_bacterium_c_Group_1.1c	200	603	411	212	368	780	174	521	586	242	260	545	255	345	472	233	215	571	175	272	319	212	279	401	176	401	454	199	220	346	278	350	396	257	304	525	187	487	718	226	378
OTU3224	Archaea	Archaea	Thaumarchaeota	Group_1.1c	uncultured_bacterium_c_Group_1.1c	uncultured_bacterium_c_Group_1.1c	uncultured_bacterium_c_Group_1.1c	uncultured_bacterium_c_Group_1.1c	18	80	92	14	67	145	12	106	83	1	1	7	2	7	10	0	2	13	7	36	69	44	49	123	26	56	17	4	8	8	4	4	4	9	9	24	5	46	129	3	53
OTU45	Archaea	Archaea	Thaumarchaeota	Group_1.1c	uncultured_bacterium_c_Group_1.1c	uncultured_bacterium_c_Group_1.1c	uncultured_bacterium_c_Group_1.1c	uncultured_bacterium_c_Group_1.1c	28	104	86	28	76	166	26	100	163	53	127	334	53	83	242	35	49	295	14	113	165	12	126	327	18	110	176	13	95	165	22	111	188	17	122	173	24	221	253	22	136
OTU59	Archaea	Archaea	Thaumarchaeota	Group_1.1c	uncultured_bacterium_c_Group_1.1c	uncultured_bacterium_c_Group_1.1c	uncultured_bacterium_c_Group_1.1c	uncultured_bacterium_c_Group_1.1c	101	217	66	98	129	92	118	141	96	57	26	99	60	43	12	79	23	25	86	76	45	103	29	55	92	135	14	142	123	263	384	190	59	342	232	210	109	261	62	114	170
OTU62	Archaea	Archaea	Thaumarchaeota	Group_1.1c	uncultured_bacterium_c_Group_1.1c	uncultured_bacterium_c_Group_1.1c	uncultured_bacterium_c_Group_1.1c	uncultured_bacterium_c_Group_1.1c	129	108	8	129	117	6	139	78	11	143	27	26	107	27	5	132	24	2	194	42	23	284	36	24	177	123	17	193	57	25	361	84	32	298	81	21	200	96	29	264	106
OTU64	Archaea	Archaea	Thaumarchaeota	Group_1.1c	uncultured_bacterium_c_Group_1.1c	uncultured_bacterium_c_Group_1.1c	uncultured_bacterium_c_Group_1.1c	uncultured_bacterium_c_Group_1.1c	63	49	43	64	58	13	44	77	40	63	25	11	50	10	14	52	29	17	53	36	13	132	14	0	78	100	7	142	39	50	128	80	21	92	54	23	103	97	23	125	39
OTU108	Archaea	Archaea	Diapherotrites	Micrarchaeia	uncultured_bacterium_c_Micrarchaeia	uncultured_bacterium_c_Micrarchaeia	uncultured_bacterium_c_Micrarchaeia	uncultured_bacterium_c_Micrarchaeia	22	53	17	17	17	13	17	13	65	53	10	10	44	21	2	32	19	0	38	31	2	113	17	38	57	33	10	16	10	5	48	14	0	47	19	0	40	54	30	55	28
OTU196	Archaea	Archaea	Diapherotrites	Micrarchaeia	Candidatus_Micrarchaeum_acidiphilum_ARMAN-2	uncultured_bacterium_o_Candidatus_Micrarchaeum_acidiphilum_ARMAN-2	uncultured_bacterium_o_Candidatus_Micrarchaeum_acidiphilum_ARMAN-2	uncultured_bacterium_o_Candidatus_Micrarchaeum_acidiphilum_ARMAN-2	7	12	11	8	26	14	8	14	17	12	10	10	3	9	19	9	4	74	6	21	10	5	11	24	7	31	18	19	39	22	21	69	15	29	53	29	4	26	107	14	21
OTU230	Archaea	Archaea	Diapherotrites	Micrarchaeia	Candidatus_Micrarchaeum_acidiphilum_ARMAN-2	uncultured_bacterium_o_Candidatus_Micrarchaeum_acidiphilum_ARMAN-2	uncultured_bacterium_o_Candidatus_Micrarchaeum_acidiphilum_ARMAN-2	uncultured_bacterium_o_Candidatus_Micrarchaeum_acidiphilum_ARMAN-2	35	18	10	47	15	31	30	8	0	4	0	0	4	5	2	3	0	0	11	4	0	8	0	8	5	3	0	1	0	0	10	7	0	2	1	0	1	0	0	6	6
OTU331	Archaea	Archaea	Diapherotrites	Micrarchaeia	uncultured_bacterium_c_Micrarchaeia	uncultured_bacterium_c_Micrarchaeia	uncultured_bacterium_c_Micrarchaeia	uncultured_bacterium_c_Micrarchaeia	2	7	8	2	2	27	1	11	2	8	15	30	5	6	45	6	5	41	11	20	0	4	6	0	1	4	5	3	6	7	13	11	0	8	13	0	2	6	7	1	14
OTU350	Archaea	Archaea	Diapherotrites	Micrarchaeia	Candidatus_Micrarchaeum_acidiphilum_ARMAN-2	uncultured_bacterium_o_Candidatus_Micrarchaeum_acidiphilum_ARMAN-2	uncultured_bacterium_o_Candidatus_Micrarchaeum_acidiphilum_ARMAN-2	uncultured_bacterium_o_Candidatus_Micrarchaeum_acidiphilum_ARMAN-2	6	32	9	5	30	18	8	13	6	5	1	0	2	5	4	0	1	0	1	2	0	2	5	0	2	14	4	0	2	2	4	5	10	1	0	35	3	15	30	7	7
OTU430	Archaea	Archaea	Diapherotrites	Micrarchaeia	uncultured_bacterium_c_Micrarchaeia	uncultured_bacterium_c_Micrarchaeia	uncultured_bacterium_c_Micrarchaeia	uncultured_bacterium_c_Micrarchaeia	11	16	13	2	20	16	6	11	17	10	15	10	9	8	24	16	21	0	13	29	13	17	13	5	15	20	13	1	17	4	10	44	25	27	21	11	3	9	11	6	8
OTU79	Archaea	Archaea	Diapherotrites	Micrarchaeia	uncultured_bacterium_c_Micrarchaeia	uncultured_bacterium_c_Micrarchaeia	uncultured_bacterium_c_Micrarchaeia	uncultured_bacterium_c_Micrarchaeia	56	92	21	38	111	57	40	78	58	14	10	33	7	10	62	9	2	1	28	37	28	35	33	5	18	89	35	49	71	49	72	69	8	61	70	27	75	123	38	80	109
OTU101	Archaea	Archaea	Thaumarchaeota	Nitrososphaeria	Nitrosotaleales	Nitrosotaleaceae	uncultured_bacterium_f_Nitrosotaleaceae	uncultured_bacterium_f_Nitrosotaleaceae	0	1	18	0	0	14	0	35	7	7	59	26	2	51	48	7	77	41	0	1	11	1	13	43	0	0	15	0	5	0	3	3	69	0	23	31	0	1	31	1	0
OTU160	Archaea	Archaea	Thaumarchaeota	Nitrososphaeria	Nitrososphaerales	Nitrososphaeraceae	uncultured_bacterium_f_Nitrososphaeraceae	uncultured_bacterium_f_Nitrososphaeraceae	3	0	2	0	1	1	2	0	0	2	1	25	1	11	3	3	3	25	3	12	50	4	46	79	4	15	57	3	10	21	3	9	1	4	18	10	1	5	19	8	1
OTU165	Archaea	Archaea	Thaumarchaeota	Nitrososphaeria	Nitrosotaleales	Nitrosotaleaceae	uncultured_bacterium_f_Nitrosotaleaceae	uncultured_bacterium_f_Nitrosotaleaceae	1	13	76	0	15	116	2	13	159	0	0	9	0	0	39	1	0	1	1	0	26	0	0	24	2	0	16	0	13	11	0	1	1	0	0	9	0	0	32	0	2
OTU23	Archaea	Archaea	Thaumarchaeota	Nitrososphaeria	Nitrosotaleales	Nitrosotaleaceae	uncultured_bacterium_f_Nitrosotaleaceae	uncultured_bacterium_f_Nitrosotaleaceae	405	804	616	467	609	996	382	682	894	645	577	1096	382	505	1397	410	472	1739	315	594	872	484	640	1072	353	763	769	447	736	1518	788	916	1434	763	1090	1701	359	884	1359	504	591
OTU24	Archaea	Archaea	Thaumarchaeota	Nitrososphaeria	Nitrosotaleales	Nitrosotaleaceae	uncultured_bacterium_f_Nitrosotaleaceae	uncultured_bacterium_f_Nitrosotaleaceae	89	226	239	136	140	150	108	204	173	1124	820	1288	883	1690	1234	655	914	1890	79	167	122	143	116	195	95	280	130	34	39	44	65	30	15	53	27	7	348	505	351	487	345
OTU249	Archaea	Archaea	Thaumarchaeota	Nitrososphaeria	uncultured_bacterium_c_Nitrososphaeria	uncultured_bacterium_c_Nitrososphaeria	uncultured_bacterium_c_Nitrososphaeria	uncultured_bacterium_c_Nitrososphaeria	0	4	39	0	5	59	0	10	50	0	0	0	0	1	0	0	0	0	0	0	0	0	0	5	0	0	0	0	0	0	0	0	0	0	0	0	0	0	107	0	1
OTU38	Archaea	Archaea	Thaumarchaeota	Nitrososphaeria	Nitrosotaleales	Nitrosotaleaceae	uncultured_bacterium_f_Nitrosotaleaceae	uncultured_bacterium_f_Nitrosotaleaceae	66	399	622	95	426	1072	94	454	748	751	474	480	626	703	538	492	441	1017	77	94	341	165	133	365	112	205	304	6	82	70	27	91	64	20	93	162	158	249	1216	155	144
OTU3863	Archaea	Archaea	Thaumarchaeota	Nitrososphaeria	Nitrosotaleales	Nitrosotaleaceae	uncultured_bacterium_f_Nitrosotaleaceae	uncultured_bacterium_f_Nitrosotaleaceae	5	9	15	14	10	2	8	13	4	35	12	23	18	39	30	27	14	7	3	2	2	14	6	4	6	10	1	2	1	1	6	0	1	6	0	0	29	34	8	18	21
OTU40	Archaea	Archaea	Thaumarchaeota	Nitrososphaeria	Nitrososphaerales	Nitrososphaeraceae	Candidatus_Nitrososphaera	uncultured_bacterium_g_Candidatus_Nitrososphaera	48	90	96	62	45	145	60	81	93	140	106	248	108	268	275	108	99	326	54	230	497	108	193	723	90	225	294	32	68	73	63	101	97	68	128	192	94	126	149	91	102
OTU4971	Archaea	Archaea	Thaumarchaeota	Nitrososphaeria	Nitrosotaleales	Nitrosotaleaceae	uncultured_bacterium_f_Nitrosotaleaceae	uncultured_bacterium_f_Nitrosotaleaceae	3	1	1	5	7	1	0	4	27	35	14	8	31	7	13	28	4	22	25	25	262	54	58	93	25	55	200	0	0	1	1	0	1	5	0	1	144	180	170	131	61
OTU5448	Archaea	Archaea	Thaumarchaeota	Nitrososphaeria	Nitrosotaleales	Nitrosotaleaceae	uncultured_bacterium_f_Nitrosotaleaceae	uncultured_bacterium_f_Nitrosotaleaceae	1	0	4	1	3	7	1	4	1	3	15	20	5	7	60	8	7	1	4	4	1	3	0	28	12	2	3	4	0	72	22	24	48	7	25	104	1	2	4	0	1
OTU6	Archaea	Archaea	Thaumarchaeota	Nitrososphaeria	Nitrosotaleales	Nitrosotaleaceae	uncultured_bacterium_f_Nitrosotaleaceae	uncultured_bacterium_f_Nitrosotaleaceae	9633	8903	2255	13545	5974	3798	14578	8050	3207	6729	1378	810	5724	2532	655	4653	1301	1455	5316	1962	2248	7372	3282	2872	5031	3903	1831	947	641	601	2662	763	975	1879	701	720	4246	4710	3032	6457	2677
OTU6498	Archaea	Archaea	Thaumarchaeota	Nitrososphaeria	Nitrosotaleales	Nitrosotaleaceae	uncultured_bacterium_f_Nitrosotaleaceae	uncultured_bacterium_f_Nitrosotaleaceae	4	7	5	11	10	1	13	11	11	77	9	9	57	22	9	36	10	0	36	12	28	70	25	13	40	64	23	4	0	1	1	0	1	6	2	1	162	118	51	170	57
OTU65	Archaea	Archaea	Thaumarchaeota	Nitrososphaeria	Nitrosotaleales	Nitrosotaleaceae	uncultured_bacterium_f_Nitrosotaleaceae	uncultured_bacterium_f_Nitrosotaleaceae	0	0	0	0	2	0	4	2	0	0	0	0	0	2	1	5	2	6	437	46	21	1101	50	27	581	170	10	1	3	1	7	0	1	3	2	1	95	53	0	142	26
OTU856	Archaea	Archaea	Thaumarchaeota	Nitrososphaeria	Nitrosotaleales	Nitrosotaleaceae	uncultured_bacterium_f_Nitrosotaleaceae	uncultured_bacterium_f_Nitrosotaleaceae	24	33	31	23	25	46	26	39	28	25	16	33	17	29	62	24	21	10	8	16	17	23	16	22	24	24	12	18	16	49	32	27	21	32	28	28	19	41	21	25	30
OTU128	Archaea	Archaea	Euryarchaeota	Thermoplasmata	Marine_Group_II	uncultured_bacterium_o_Marine_Group_II	uncultured_bacterium_o_Marine_Group_II	uncultured_bacterium_o_Marine_Group_II	6	16	25	13	15	23	30	23	5	35	20	3	27	10	9	34	19	3	14	42	39	3	71	43	11	24	25	5	10	16	12	9	3	10	17	46	17	26	58	18	22
OTU142	Archaea	Archaea	Euryarchaeota	Thermoplasmata	Marine_Benthic_Group_D_and_DHVEG-1	uncultured_bacterium_o_Marine_Benthic_Group_D_and_DHVEG-1	uncultured_bacterium_o_Marine_Benthic_Group_D_and_DHVEG-1	uncultured_bacterium_o_Marine_Benthic_Group_D_and_DHVEG-1	3	5	14	0	4	11	1	4	55	5	7	6	0	30	35	7	14	20	1	2	16	0	8	9	0	6	15	0	8	0	0	3	0	0	1	2	0	4	95	0	4
OTU147	Archaea	Archaea	Euryarchaeota	Thermoplasmata	uncultured_bacterium_c_Thermoplasmata	uncultured_bacterium_c_Thermoplasmata	uncultured_bacterium_c_Thermoplasmata	uncultured_bacterium_c_Thermoplasmata	89	140	46	82	132	95	58	108	65	58	11	3	41	21	13	49	27	25	143	14	64	132	52	24	84	63	4	30	25	18	70	13	30	65	26	14	124	130	67	159	101
OTU15	Archaea	Archaea	Euryarchaeota	Thermoplasmata	uncultured_bacterium_c_Thermoplasmata	uncultured_bacterium_c_Thermoplasmata	uncultured_bacterium_c_Thermoplasmata	uncultured_bacterium_c_Thermoplasmata	635	1200	475	510	921	657	563	1087	374	275	326	373	222	340	451	239	290	336	442	341	193	1102	572	222	608	892	143	590	858	445	965	1528	500	1014	996	738	823	2018	285	854	1234
OTU156	Archaea	Archaea	Euryarchaeota	Thermoplasmata	uncultured_bacterium_c_Thermoplasmata	uncultured_bacterium_c_Thermoplasmata	uncultured_bacterium_c_Thermoplasmata	uncultured_bacterium_c_Thermoplasmata	442	372	97	491	431	166	497	458	117	507	160	112	365	201	142	493	151	226	668	278	114	1062	307	103	605	247	96	235	179	32	478	212	129	605	138	108	821	485	135	1165	357
OTU1648	Archaea	Archaea	Euryarchaeota	Thermoplasmata	uncultured_bacterium_c_Thermoplasmata	uncultured_bacterium_c_Thermoplasmata	uncultured_bacterium_c_Thermoplasmata	uncultured_bacterium_c_Thermoplasmata	512	403	91	566	265	131	556	406	99	917	127	105	675	241	46	845	125	305	667	100	55	867	118	9	635	250	31	267	143	38	508	129	79	507	132	46	918	391	107	1114	253
OTU209	Archaea	Archaea	Euryarchaeota	Thermoplasmata	Marine_Group_II	uncultured_bacterium_o_Marine_Group_II	uncultured_bacterium_o_Marine_Group_II	uncultured_bacterium_o_Marine_Group_II	17	10	0	0	12	0	6	6	2	18	5	9	38	6	9	16	14	101	4	5	0	7	0	0	1	3	0	5	0	0	6	0	0	10	0	0	5	12	0	8	3
OTU21	Archaea	Archaea	Euryarchaeota	Thermoplasmata	uncultured_bacterium_c_Thermoplasmata	uncultured_bacterium_c_Thermoplasmata	uncultured_bacterium_c_Thermoplasmata	uncultured_bacterium_c_Thermoplasmata	307	614	240	313	420	336	276	526	182	256	215	176	172	285	282	216	163	779	353	358	132	507	412	208	318	636	100	230	205	107	494	328	282	361	271	242	447	1015	391	540	813
OTU2108	Archaea	Archaea	Euryarchaeota	Thermoplasmata	uncultured_bacterium_c_Thermoplasmata	uncultured_bacterium_c_Thermoplasmata	uncultured_bacterium_c_Thermoplasmata	uncultured_bacterium_c_Thermoplasmata	43	48	18	75	58	23	71	62	7	25	6	0	7	7	11	25	3	43	80	24	10	212	21	1	114	50	1	18	8	0	40	5	4	31	0	1	119	122	48	169	85
OTU2127	Archaea	Archaea	Euryarchaeota	Thermoplasmata	uncultured_bacterium_c_Thermoplasmata	uncultured_bacterium_c_Thermoplasmata	uncultured_bacterium_c_Thermoplasmata	uncultured_bacterium_c_Thermoplasmata	13	65	8	8	46	0	4	32	16	6	13	0	3	10	1	9	0	1	25	2	0	44	1	0	22	4	1	123	106	13	210	136	1	236	116	68	1	6	1	1	0
OTU258	Archaea	Archaea	Euryarchaeota	Thermoplasmata	uncultured_bacterium_c_Thermoplasmata	uncultured_bacterium_c_Thermoplasmata	uncultured_bacterium_c_Thermoplasmata	uncultured_bacterium_c_Thermoplasmata	62	34	6	47	21	5	52	35	6	28	1	4	15	6	0	27	6	2	28	3	6	85	4	1	30	12	1	44	30	1	92	22	14	67	35	39	68	19	2	78	18
OTU29	Archaea	Archaea	Euryarchaeota	Thermoplasmata	uncultured_bacterium_c_Thermoplasmata	uncultured_bacterium_c_Thermoplasmata	uncultured_bacterium_c_Thermoplasmata	uncultured_bacterium_c_Thermoplasmata	280	589	159	277	468	260	258	788	161	292	123	48	242	209	62	243	125	262	200	140	67	419	248	118	263	311	77	82	94	17	119	79	15	162	82	87	282	292	67	409	142
OTU295	Archaea	Archaea	Euryarchaeota	Thermoplasmata	Marine_Group_II	uncultured_bacterium_o_Marine_Group_II	uncultured_bacterium_o_Marine_Group_II	uncultured_bacterium_o_Marine_Group_II	20	13	7	24	1	16	7	7	30	11	3	0	18	3	4	18	1	0	10	0	2	7	2	1	3	21	0	5	0	0	0	15	0	4	0	0	7	2	1	7	7
OTU34	Archaea	Archaea	Euryarchaeota	Thermoplasmata	uncultured_bacterium_c_Thermoplasmata	uncultured_bacterium_c_Thermoplasmata	uncultured_bacterium_c_Thermoplasmata	uncultured_bacterium_c_Thermoplasmata	1005	727	165	872	551	105	843	638	45	480	110	37	421	119	8	471	166	91	771	132	67	1380	171	89	802	349	44	968	351	168	1744	506	292	2118	410	333	1158	563	207	1536	416
OTU35	Archaea	Archaea	Euryarchaeota	Thermoplasmata	uncultured_bacterium_c_Thermoplasmata	uncultured_bacterium_c_Thermoplasmata	uncultured_bacterium_c_Thermoplasmata	uncultured_bacterium_c_Thermoplasmata	363	191	53	379	181	35	325	328	43	301	73	17	232	103	56	318	90	44	517	157	44	810	73	23	482	182	31	367	105	62	801	168	174	755	116	63	526	366	55	702	182
OTU4203	Archaea	Archaea	Euryarchaeota	Thermoplasmata	uncultured_bacterium_c_Thermoplasmata	uncultured_bacterium_c_Thermoplasmata	uncultured_bacterium_c_Thermoplasmata	uncultured_bacterium_c_Thermoplasmata	55	5	0	36	11	0	25	12	1	11	2	0	18	0	0	13	0	0	46	0	0	60	0	0	76	10	0	111	7	1	232	3	12	215	3	34	8	0	1	25	0
OTU4214	Archaea	Archaea	Euryarchaeota	Thermoplasmata	uncultured_bacterium_c_Thermoplasmata	uncultured_bacterium_c_Thermoplasmata	uncultured_bacterium_c_Thermoplasmata	uncultured_bacterium_c_Thermoplasmata	63	27	4	57	17	1	61	45	0	19	1	1	16	2	0	31	0	0	11	0	0	71	1	2	30	7	0	34	4	1	46	4	5	96	3	2	59	13	3	81	9
OTU5511	Archaea	Archaea	Euryarchaeota	Thermoplasmata	uncultured_bacterium_c_Thermoplasmata	uncultured_bacterium_c_Thermoplasmata	uncultured_bacterium_c_Thermoplasmata	uncultured_bacterium_c_Thermoplasmata	612	859	266	560	635	298	553	887	250	362	197	123	239	168	234	330	191	312	645	506	256	1096	614	147	646	845	156	249	433	165	385	510	332	407	403	405	878	1586	261	1059	1005
OTU6381	Archaea	Archaea	Euryarchaeota	Thermoplasmata	uncultured_bacterium_c_Thermoplasmata	uncultured_bacterium_c_Thermoplasmata	uncultured_bacterium_c_Thermoplasmata	uncultured_bacterium_c_Thermoplasmata	381	582	354	451	557	356	393	522	307	289	123	103	198	212	441	219	160	495	383	108	38	717	169	76	456	272	66	336	287	335	593	508	272	661	330	352	582	678	281	719	533
OTU657	Archaea	Archaea	Euryarchaeota	Thermoplasmata	uncultured_bacterium_c_Thermoplasmata	uncultured_bacterium_c_Thermoplasmata	uncultured_bacterium_c_Thermoplasmata	uncultured_bacterium_c_Thermoplasmata	109	203	107	35	171	167	77	167	60	69	33	90	78	70	111	58	63	3	151	76	16	89	92	46	106	98	5	122	180	119	226	288	59	299	269	347	80	205	98	129	137
OTU67	Archaea	Archaea	Euryarchaeota	Thermoplasmata	uncultured_bacterium_c_Thermoplasmata	uncultured_bacterium_c_Thermoplasmata	uncultured_bacterium_c_Thermoplasmata	uncultured_bacterium_c_Thermoplasmata	645	302	51	617	278	73	571	367	98	381	51	16	316	81	46	380	59	74	725	209	52	1163	214	99	649	252	64	254	100	84	482	147	59	534	141	133	833	459	87	1041	249
OTU734	Archaea	Archaea	Euryarchaeota	Thermoplasmata	uncultured_bacterium_c_Thermoplasmata	uncultured_bacterium_c_Thermoplasmata	uncultured_bacterium_c_Thermoplasmata	uncultured_bacterium_c_Thermoplasmata	138	396	118	125	342	107	135	427	159	42	41	45	36	87	110	78	43	20	359	236	212	550	318	106	400	522	127	14	29	15	60	81	46	92	26	23	253	580	242	325	468
OTU154	Unassigned	Archaea	Unassigned	Unassigned	Unassigned	Unassigned	Unassigned	Unassigned	1	7	8	1	2	4	1	8	0	11	8	5	7	9	4	6	16	31	1	11	0	4	23	23	5	11	2	10	17	11	9	18	67	3	4	6	3	30	66	8	4
OTU510	Unassigned	Archaea	Unassigned	Unassigned	Unassigned	Unassigned	Unassigned	Unassigned	0	0	12	1	3	42	0	5	49	1	1	36	1	0	6	0	2	61	1	6	12	0	4	17	0	0	16	0	1	1	0	5	1	0	0	9	1	2	61	0	1
OTU191	Archaea	Archaea	Crenarchaeota	Verstraetearchaeia	Methanomethyliales	Methanomethyliaceae	uncultured_bacterium_f_Methanomethyliaceae	uncultured_bacterium_f_Methanomethyliaceae	1	8	34	1	13	56	0	10	30	4	5	12	5	19	49	0	6	21	6	9	43	3	3	34	1	4	70	1	18	40	2	20	51	3	15	21	0	7	33	1	4
OTU122	Archaea	Archaea	Nanoarchaeaeota	Woesearchaeia	uncultured_bacterium_c_Woesearchaeia	uncultured_bacterium_c_Woesearchaeia	uncultured_bacterium_c_Woesearchaeia	uncultured_bacterium_c_Woesearchaeia	0	8	18	1	4	16	3	7	16	0	0	0	0	5	3	0	0	0	2	22	20	3	14	23	1	41	33	1	5	12	1	2	0	2	11	23	4	40	16	7	19
[truncated: 4 more columns]

## Sheet: Fungi
OTUs	EKingdom	Kingdom	Phylum	Class	Order	Family	Genus	Species	M01_P1_AA.A5_D0.10_SSS_A1.D1	M02_P1_AA.A5_D10.20_SSS_A1.D2	M03_P1_AA.A5_D20.40_SSS_A1.D3	M04_P2_AA.A5_D0.10_SSS_A1.D1	M05_P2_AA.A5_D10.20_SSS_A1.D2	M06_P2_AA.A5_D20.40_SSS_A1.D3	M07_P3_AA.A5_D0.10_SSS_A1.D1	M08_P3_AA.A5_D10.20_SSS_A1.D2	M09_P3_AA.A5_D20.40_SSS_A1.D3	M10_P5_AB.A8_D0.10_SSS_A2.D1	M11_P5_AB.A8_D10.20_SSS_A2.D2	M12_P5_AB.A8_D20.40_SSS_A2.D3	M13_P6_AB.A8_D0.10_SSS_A2.D1	M14_P6_AB.A8_D10.20_SSS_A2.D2	M15_P6_AB.A8_D20.40_SSS_A2.D3	M16_P7_AB.A8_D0.10_SSS_A2.D1	M17_P7_AB.A8_D10.20_SSS_A2.D2	M18_P7_AB.A8_D20.40_SSS_A2.D3	M19_P9_AC.A21_D0.10_SSS_A3.D1	M20_P9_AC.A21_D10.20_SSS_A3.D2	M21_P9_AC.A21_D20.40_SSS_A3.D3	M22_P10_AC.A21_D0.10_SSS_A3.D1	M23_P10_AC.A21_D10.20_SSS_A3.D2	M24_P10_AC.A21_D20.40_SSS_A3.D3	M25_P11_AC.A21_D0.10_SSS_A3.D1	M26_P11_AC.A21_D10.20_SSS_A3.D2	M27_P11_AC.A21_D20.40_SSS_A3.D3	M28_P13_AD.A27_D0.10_SSS_A4.D1	M29_P13_AD.A27_D10.20_SSS_A4.D2	M30_P13_AD.A27_D20.40_SSS_A4.D3	M31_P14_AD.A27_D0.10_SSS_A4.D1	M32_P14_AD.A27_D10.20_SSS_A4.D2	M33_P14_AD.A27_D20.40_SSS_A4.D3	M34_P15_AD.A27_D0.10_SSS_A4.D1	M35_P15_AD.A27_D10.20_SSS_A4.D2	M36_P15_AD.A27_D20.40_SSS_A4.D3	M37_P17_AE.A40_D0.10_SSS_A5.D1	M38_P17_AE.A40_D10.20_SSS_A5.D2	M39_P17_AE.A40_D20.40_SSS_A5.D3	M40_P18_AE.A40_D0.10_SSS_A5.D1	M41_P18_AE.A40_D10.20_SSS_A5.D2
OTU1024	Fungi	Fungi	Basidiomycota	Agaricomycetes	Agaricales	Amanitaceae	Amanita	Amanita_spissacea	0	0	0	0	0	0	0	0	0	0	0	0	0	0	0	0	0	0	0	0	0	0	0	0	0	0	0	0	0	0	0	1	0	0	0	0	387	0	0	26	2
OTU1067	Fungi	Fungi	Basidiomycota	Agaricomycetes	Tremellodendropsidales	Unclassified	Unclassified	Unclassified	67	6	0	76	140	0	97	19	19	9	0	0	13	0	17	10	0	0	0	0	0	0	0	0	5	0	0	12	0	0	2	0	0	0	0	0	7	0	5	5	0
OTU1133	Fungi	Fungi	Basidiomycota	Agaricomycetes	Agaricales	Tricholomataceae	Mycena	Unclassified	4	6	2	433	0	20	19	4	11	7	0	0	0	0	25	0	0	0	0	0	0	0	0	0	0	0	0	0	0	0	0	0	0	0	0	0	3	0	0	0	0
OTU1143	Fungi	Fungi	Basidiomycota	Agaricomycetes	Sebacinales	Unclassified	Unclassified	Unclassified	26	0	32	31	0	0	28	0	0	15	0	0	26	0	0	9	10	0	11	0	0	9	6	0	46	18	0	0	24	27	0	0	0	0	5	22	29	14	0	1	110
OTU1150	Fungi	Fungi	Basidiomycota	Agaricomycetes	Agaricales	Agaricaceae	Micropsalliota	Unclassified	0	8	11	5	11	60	1	87	0	30	0	216	18	0	0	1	0	0	0	0	0	0	0	0	0	0	0	3	4	0	4	3	0	2	0	0	2	0	0	0	0
OTU1169	Fungi	Fungi	Basidiomycota	Agaricomycetes	Unclassified	Unclassified	Unclassified	Unclassified	35	0	0	279	0	0	39	60	0	6	7	0	19	0	0	4	17	0	5	0	0	5	0	0	0	0	0	2	0	0	0	0	0	0	0	1	0	0	0	0	0
OTU121	Fungi	Fungi	Basidiomycota	Agaricomycetes	Agaricales	Clavariaceae	Camarophyllopsis	Unclassified	2	5	61	6	10	127	2	3	21	430	9	203	254	7	338	199	14	31	9	24	118	5	35	155	8	9	43	6	396	173	9	168	288	8	234	257	36	595	505	25	933
OTU124	Fungi	Fungi	Basidiomycota	Agaricomycetes	Agaricales	Unclassified	Unclassified	Unclassified	56	484	1705	23	554	195	157	61	454	5	20	4	20	0	4	6	12	27	25	10	199	14	76	4	18	8	1	71	10	23	37	196	469	376	8	321	5	16	1	1593	1201
OTU131	Fungi	Fungi	Basidiomycota	Agaricomycetes	Boletales	Sclerodermataceae	Scleroderma	Scleroderma_yunnanense	59	81	426	64	20	0	32	29	0	93	68	172	134	22	3617	364	210	164	0	0	15	10	84	0	33	21	23	708	14	0	28	0	88	10	5	0	5	3	0	8	0
OTU134	Fungi	Fungi	Basidiomycota	Agaricomycetes	Agaricales	Tricholomataceae	Unclassified	Unclassified	138	33	15	87	117	40	888	59	134	150	19	9	4553	5	10	38	0	0	120	20	1	39	8	11	50	5	8	5	2	0	2	0	1	0	2	0	42	169	16	29	37
OTU1347	Fungi	Fungi	Basidiomycota	Agaricomycetes	Unclassified	Unclassified	Unclassified	Unclassified	40	0	0	27	30	0	20	3	12	27	34	58	15	8	58	16	86	37	0	0	0	1	0	4	1	0	0	10	33	0	18	6	0	39	0	4	10	22	0	4	5
OTU1348	Fungi	Fungi	Basidiomycota	Agaricomycetes	Agaricales	Tricholomataceae	Mycena	Unclassified	103	57	46	59	32	116	43	19	30	1	18	0	7	4	0	1	5	0	0	0	0	2	0	0	2	7	0	0	0	0	0	0	0	0	0	0	0	0	0	0	0
OTU1357	Fungi	Fungi	Basidiomycota	Agaricomycetes	Trechisporales	Hydnodontaceae	Trechispora	Unclassified	6	0	0	3	0	0	36	0	0	0	0	0	0	0	0	0	0	0	0	0	0	0	0	0	0	0	0	23	0	0	22	0	0	353	0	0	25	0	0	0	11
OTU144	Fungi	Fungi	Basidiomycota	Agaricomycetes	Agaricales	Tricholomataceae	Unclassified	Unclassified	1201	225	255	998	30	231	2441	369	213	0	0	1	8	0	0	1	0	0	17	0	0	124	0	0	27	0	4	0	0	0	3	0	0	0	0	0	2	0	0	0	0
OTU149	Fungi	Fungi	Basidiomycota	Agaricomycetes	Agaricales	Unclassified	Unclassified	Unclassified	42	103	0	52	72	0	37	39	0	0	7	120	0	0	350	0	0	118	1	0	0	0	1	0	0	1	0	0	0	0	1	0	0	3	0	1	175	128	2609	40	139
OTU15	Fungi	Fungi	Basidiomycota	Agaricomycetes	Gomphales	Unclassified	Unclassified	Unclassified	2	641	4678	9	2044	4092	6	3117	3118	47	5527	7450	105	2232	6845	76	4988	5318	13	367	1325	6	538	1582	6	556	601	85	4621	4598	141	2927	1923	157	3022	1986	3	596	2422	10	202
OTU157	Fungi	Fungi	Basidiomycota	Agaricomycetes	Agaricales	Clavariaceae	Hodophilus	Unclassified	0	0	0	0	0	0	0	0	0	0	0	0	0	0	0	0	0	0	0	0	0	0	0	0	0	0	0	349	507	620	365	174	1288	218	188	950	4	1	0	0	0
OTU160	Fungi	Fungi	Basidiomycota	Agaricomycetes	Agaricales	Stephanosporaceae	Unclassified	Unclassified	0	0	1	0	0	0	0	1	0	35	42	0	77	2	2	86	3	1	0	0	0	0	0	1	0	0	3	10	0	0	9	1	0	4	1	1	76	18	75	1232	31
OTU162	Fungi	Fungi	Basidiomycota	Agaricomycetes	Sebacinales	Sebacinaceae	Helvellosebacina	Unclassified	0	0	0	0	0	0	0	1	0	0	0	0	0	0	0	0	0	0	630	85	112	503	29	110	732	58	162	88	499	333	111	196	576	90	180	453	0	1	0	0	0
OTU167	Fungi	Fungi	Basidiomycota	Agaricomycetes	Trechisporales	Unclassified	Unclassified	Unclassified	94	705	302	59	438	83	58	219	38	36	115	614	50	260	258	38	21	185	199	11	26	361	37	0	231	76	40	0	0	0	6	0	0	0	0	0	162	48	46	60	16
OTU173	Fungi	Fungi	Basidiomycota	Agaricomycetes	Trechisporales	Unclassified	Unclassified	Unclassified	79	604	165	27	520	34	90	312	77	15	140	601	21	296	198	22	7	77	160	14	114	267	0	0	208	39	0	0	0	0	0	0	0	0	0	0	223	45	217	45	33
OTU176	Fungi	Fungi	Basidiomycota	Agaricomycetes	Agaricales	Clavariaceae	Clavaria	Clavaria_fumosa	0	0	0	0	1	0	0	0	0	0	0	0	1	0	2	0	0	0	0	0	0	0	1	0	0	0	0	0	0	0	0	0	0	0	0	0	0	0	1812	0	0
OTU18	Fungi	Fungi	Basidiomycota	Agaricomycetes	Agaricales	Tricholomataceae	Unclassified	Unclassified	228	17412	691	132	1436	873	254	1791	20910	9188	215	184	836	38	129	2597	145	99	342	119	3810	375	318	193	156	432	681	513	167	268	5173	4259	3560	792	69	623	178	340	382	2523	250
OTU180	Fungi	Fungi	Basidiomycota	Agaricomycetes	Russulales	Russulaceae	Russula	Unclassified	0	0	0	0	0	0	0	0	1	0	0	0	0	0	0	0	0	0	0	0	0	0	0	0	0	0	0	137	307	1712	248	167	3526	271	189	2162	0	0	0	0	1
OTU1850	Fungi	Fungi	Basidiomycota	Agaricomycetes	Gomphales	Unclassified	Unclassified	Unclassified	0	0	0	0	1	0	1	0	0	1	191	1571	12	60	1261	16	114	907	129	2976	1893	90	2010	1705	165	2713	2019	2213	3340	1355	1187	2364	650	1183	2429	1049	640	873	3471	292	339
OTU187	Fungi	Fungi	Basidiomycota	Agaricomycetes	Agaricales	Inocybaceae	Inocybe	Inocybe_virosa	0	2	0	0	0	0	0	0	0	0	0	0	0	0	0	0	0	1	0	0	0	0	0	0	2	1	0	1104	110	45	3334	45	14	2661	162	17	1	0	0	0	0
OTU193	Fungi	Fungi	Basidiomycota	Agaricomycetes	Cantharellales	Ceratobasidiaceae	Ceratobasidium	Unclassified	483	191	183	502	261	495	361	442	302	100	25	92	59	10	57	135	58	57	171	38	24	159	69	53	178	53	26	0	0	0	0	0	1	0	29	0	144	93	21	115	16
OTU197	Fungi	Fungi	Basidiomycota	Agaricomycetes	Agaricales	Psathyrellaceae	Psathyrella	Unclassified	131	461	13	3278	3133	156	181	105	38	501	23	1	342	6	0	19	10	0	6	0	0	43	0	0	16	0	0	2	1	0	0	0	0	0	0	1	2	0	0	0	0
OTU201	Fungi	Fungi	Basidiomycota	Agaricomycetes	Russulales	Russulaceae	Russula	Russula_virescens	694	610	120	530	501	148	439	454	121	0	0	0	0	0	0	0	0	0	0	0	0	0	6	0	3	0	0	39	33	71	58	9	114	31	4	54	0	3	0	0	0
OTU202	Fungi	Fungi	Basidiomycota	Agaricomycetes	Agaricales	Strophariaceae	Psilocybe	Unclassified	1	0	0	0	0	0	0	0	0	21	8	6	18	3	26	320	0	13	0	0	0	0	0	0	0	0	0	2	1	30	26	0	0	7	0	0	0	3	0	0	6732
OTU206	Fungi	Fungi	Basidiomycota	Agaricomycetes	Agaricales	Entolomataceae	Clitopilus	Unclassified	272	62	25	188	128	108	211	18	20	74	18	0	133	7	14	125	120	71	263	28	0	249	23	17	191	20	30	73	35	23	163	7	0	1250	27	10	308	60	16	114	90
OTU214	Fungi	Fungi	Basidiomycota	Agaricomycetes	Cantharellales	Ceratobasidiaceae	Unclassified	Unclassified	0	1	0	0	0	0	0	0	1	1	0	0	0	0	0	1	0	0	240	178	147	195	213	264	266	252	110	102	239	140	279	169	147	248	110	131	72	60	41	56	10
OTU217	Fungi	Fungi	Basidiomycota	Agaricomycetes	Russulales	Peniophoraceae	Subulicystidium	Subulicystidium_oberwinkleri	11	2	0	23	48	0	42	1	0	18	0	0	51	0	0	25	0	0	2581	1	3	64	9	0	29	120	1	176	0	0	66	4	0	42	6	0	0	0	0	0	0
OTU218	Fungi	Fungi	Basidiomycota	Agaricomycetes	Thelephorales	Thelephoraceae	Unclassified	Unclassified	0	0	0	0	0	0	0	0	0	0	0	0	0	0	0	0	0	0	0	0	0	0	0	0	4	0	0	51	0	0	226	9	1	63	4	0	1661	303	47	1780	96
OTU225	Fungi	Fungi	Basidiomycota	Agaricomycetes	Russulales	Russulaceae	Russula	Unclassified	0	1	0	0	0	0	0	0	0	1	292	771	4	74	872	0	157	1036	0	0	0	0	0	0	0	0	0	0	0	0	0	0	0	0	0	0	0	0	0	0	0
OTU237	Fungi	Fungi	Basidiomycota	Agaricomycetes	Unclassified	Unclassified	Unclassified	Unclassified	227	221	132	236	164	129	217	69	286	94	39	161	60	23	0	63	3	38	76	42	8	222	28	37	142	20	12	34	21	19	41	24	29	32	3	0	71	46	13	29	52
OTU240	Fungi	Fungi	Basidiomycota	Agaricomycetes	Agaricales	Hygrophoraceae	Hygrocybe	Unclassified	0	0	0	0	2	0	4	1	0	0	1	0	0	0	0	1	0	0	263	1412	2710	170	1131	4256	191	747	2443	2	0	0	1	0	0	1	0	0	0	0	0	0	0
OTU241	Fungi	Fungi	Basidiomycota	Agaricomycetes	Trechisporales	Hydnodontaceae	Unclassified	Unclassified	234	22	0	62	5	47	32	0	0	0	0	0	0	1	0	9	0	0	77	0	0	175	31	1	1235	0	0	10	15	0	7	1	1	8	1	0	45	6	0	3648	0
OTU244	Fungi	Fungi	Basidiomycota	Agaricomycetes	Russulales	Russulaceae	Russula	Unclassified	1	0	0	0	0	1	0	0	0	0	0	0	0	0	0	0	0	0	0	0	0	0	0	0	0	0	0	82	678	448	193	257	730	135	267	552	0	0	0	0	0
OTU2456	Fungi	Fungi	Basidiomycota	Agaricomycetes	Russulales	Peniophoraceae	Subulicystidium	Subulicystidium_oberwinkleri	132	190	0	129	35	11	58	6	0	13	1	0	3	4	0	15	0	0	37	0	0	53	5	0	70	0	13	3	5	0	27	7	0	31	0	0	23	0	0	12	0
OTU249	Fungi	Fungi	Basidiomycota	Agaricomycetes	Russulales	Russulaceae	Lactarius	Lactarius_glabrigracilis	891	28	43	1250	98	0	674	15	59	0	0	0	6	0	0	0	0	0	0	0	0	0	0	0	0	0	0	0	0	0	0	0	0	0	0	0	0	0	0	0	0
OTU252	Fungi	Fungi	Basidiomycota	Agaricomycetes	Trechisporales	Hydnodontaceae	Luellia	Unclassified	468	8	18	541	18	0	765	65	27	29	0	55	1	3	1485	13	130	35	245	152	29	337	59	21	320	220	23	145	54	0	190	15	0	856	47	57	18	26	2	20	83
OTU254	Fungi	Fungi	Basidiomycota	Agaricomycetes	Agaricales	Hygrophoraceae	Hygrocybe	Hygrocybe_nigrescens	0	0	0	0	0	0	0	0	0	0	0	0	0	0	0	4	0	0	512	402	52	246	500	34	378	670	10	0	0	0	0	0	0	0	0	0	0	0	2	0	0
OTU278	Fungi	Fungi	Basidiomycota	Agaricomycetes	Agaricales	Tricholomataceae	Delicatula	Unclassified	19	111	35	28	39	20	14	190	0	373	83	9	209	1	0	99	25	0	14	0	0	12	1	1	384	2	0	15	15	62	69	82	15	54	1	28	1124	47	82	9	16
OTU285	Fungi	Fungi	Basidiomycota	Agaricomycetes	Thelephorales	Thelephoraceae	Tomentella	Unclassified	485	721	497	450	642	503	257	646	401	12	0	0	0	0	0	12	0	0	0	12	0	0	0	1	0	0	0	26	0	0	27	0	161	20	0	0	353	13	50	246	38
OTU30	Fungi	Fungi	Basidiomycota	Agaricomycetes	Thelephorales	Bankeraceae	Sarcodon	Unclassified	3	91	1735	3	108	2203	6	149	1329	872	18914	4838	947	2968	12905	556	12897	2702	88	3194	1785	45	5197	2153	101	3202	2161	8	1537	5369	5	2502	4392	8	726	6917	7	3	2	3	8
OTU303	Fungi	Fungi	Basidiomycota	Agaricomycetes	Boletales	Rhizopogonaceae	Rhizopogon	Unclassified	1	0	3	7	11	0	2	6	0	7	0	0	5	0	0	5	20	0	6	11	0	7	15	0	19	15	7	26	12	61	18	11	28	16	50	417	255	47	18	791	35
OTU305	Fungi	Fungi	Basidiomycota	Agaricomycetes	Auriculariales	Auriculariaceae	Auricularia	Unclassified	0	0	0	1	0	0	10	0	0	5	0	0	17	0	0	0	0	0	0	0	0	0	0	0	0	1	0	0	0	0	0	0	0	0	0	0	0	0	581	0	0
OTU316	Fungi	Fungi	Basidiomycota	Agaricomycetes	Russulales	Russulaceae	Lactifluus	Unclassified	0	0	0	0	0	0	0	0	1	810	95	232	812	80	59	876	139	310	0	1	0	0	1	0	0	0	0	0	0	0	0	0	0	0	0	0	0	0	0	0	0
OTU322	Fungi	Fungi	Basidiomycota	Agaricomycetes	Sebacinales	Sebacinaceae	Sebacina	Unclassified	0	0	0	0	0	0	0	0	0	0	0	0	0	0	0	0	0	0	0	0	0	0	0	0	0	0	0	166	32	72	62	23	105	89	8	116	370	38	1	575	95
OTU334	Fungi	Fungi	Basidiomycota	Agaricomycetes	Agaricales	Unclassified	Unclassified	Unclassified	3	2	4	4	0	4	0	0	0	10	32	716	9	8	500	6	64	469	0	0	0	0	0	0	0	0	1	3	9	8	6	34	15	0	2	15	0	22	0	3	57
OTU336	Fungi	Fungi	Basidiomycota	Agaricomycetes	Geastrales	Geastraceae	Nidulariopsis	Nidulariopsis_iowensis	0	0	0	0	0	0	0	0	0	0	2	0	0	0	0	0	2	0	1777	0	0	0	1	0	1	0	0	0	0	0	5	5	0	2	0	0	0	0	0	0	0
OTU340	Fungi	Fungi	Basidiomycota	Agaricomycetes	Russulales	Russulaceae	Lactarius	Unclassified	0	0	0	0	0	0	0	0	0	0	0	0	0	0	0	0	1	0	57	426	278	31	201	633	118	314	218	16	0	0	2	1	0	0	0	10	0	0	0	0	0
OTU361	Fungi	Fungi	Basidiomycota	Agaricomycetes	Agaricales	Unclassified	Unclassified	Unclassified	4	14	14	0	7	11	0	28	15	95	70	28	141	32	78	79	52	33	6	12	44	5	12	30	4	29	34	3	5	17	5	3	11	6	10	5	8	81	67	9	74
OTU370	Fungi	Fungi	Basidiomycota	Agaricomycetes	Agaricales	Clavariaceae	Camarophyllopsis	Unclassified	0	24	153	6	94	140	0	57	126	302	162	1172	366	26	871	235	87	753	1	33	65	2	49	20	5	82	27	3	113	95	3	55	391	2	31	113	9	827	815	3	681
OTU376	Fungi	Fungi	Basidiomycota	Agaricomycetes	Thelephorales	Bankeraceae	Sarcodon	Unclassified	11	12	11	3	4	0	5	2	0	0	0	0	3	0	0	0	0	0	446	12	0	137	24	11	240	17	0	198	0	0	174	4	0	183	0	0	0	0	0	0	0
OTU377	Fungi	Fungi	Basidiomycota	Agaricomycetes	Unclassified	Unclassified	Unclassified	Unclassified	0	0	0	0	0	0	0	0	0	0	0	0	0	0	0	0	0	0	0	0	0	0	0	0	0	0	0	0	0	0	0	0	1	0	1	0	2083	124	30	77	41
OTU392	Fungi	Fungi	Basidiomycota	Agaricomycetes	Russulales	Russulaceae	Russula	Unclassified	92	308	637	163	154	361	140	142	192	0	0	0	0	0	0	3	0	0	33	27	0	38	0	0	20	11	0	11	23	19	29	18	0	15	5	0	67	0	13	40	21
OTU401	Fungi	Fungi	Basidiomycota	Agaricomycetes	Sebacinales	Sebacinaceae	Sebacina	Unclassified	0	0	0	0	0	0	0	0	0	26	114	47	62	60	215	251	82	406	1	1	0	0	0	0	0	0	0	0	0	0	0	0	0	0	0	0	0	0	0	0	0
OTU411	Fungi	Fungi	Basidiomycota	Agaricomycetes	Atheliales	Atheliaceae	Amphinema	Unclassified	0	0	0	0	0	0	0	0	0	0	0	0	0	0	0	0	0	0	0	0	0	0	0	0	1	0	0	704	393	33	151	241	9	187	152	0	0	0	0	0	10
OTU414	Fungi	Fungi	Basidiomycota	Agaricomycetes	Agaricales	Tricholomataceae	Hydropus	Unclassified	10	28	8	12	45	13	3	188	60	8	4	51	17	1	21	6	4	0	355	80	321	86	54	32	169	143	288	35	0	0	22	1	16	28	3	0	40	7	6	15	11
OTU420	Fungi	Fungi	Basidiomycota	Agaricomycetes	Trechisporales	Hydnodontaceae	Unclassified	Unclassified	6	0	0	3	3	0	4	0	0	40	5	0	0	0	0	3	38	0	22	14	0	1765	2	0	34	0	0	0	0	0	0	0	0	0	0	0	5	3	0	0	0
OTU421	Fungi	Fungi	Basidiomycota	Agaricomycetes	Agaricales	Hygrophoraceae	Cuphophyllus	Cuphophyllus_flavipes	0	0	0	0	0	0	0	0	0	0	0	0	0	0	0	1	0	0	423	0	0	292	3	0	845	0	0	0	0	0	0	0	0	0	0	0	0	0	0	0	0
OTU424	Fungi	Fungi	Basidiomycota	Agaricomycetes	Agaricales	Entolomataceae	Clitopilus	Unclassified	104	299	0	96	948	9	139	130	0	0	2	0	0	0	0	1	5	0	14	0	0	22	4	0	22	9	0	16	0	0	0	0	0	69	0	0	17	11	0	17	550
OTU43	Fungi	Fungi	Basidiomycota	Agaricomycetes	Agaricales	Hygrophoraceae	Hygrocybe	Hygrocybe_griseobrunnea	318	1155	1126	395	1912	1498	388	1697	820	2	1	26	5	0	45	28	1	2	2196	4946	25	1203	3302	44	2134	2282	24	3	10	0	3	6	1	1	1	2	5517	3680	596	1859	2842
OTU433	Fungi	Fungi	Basidiomycota	Agaricomycetes	Thelephorales	Thelephoraceae	Tomentella	Unclassified	0	0	0	0	0	0	0	0	0	0	0	1	0	0	0	1	0	0	6	0	0	0	0	0	0	0	0	117	102	444	183	36	436	210	34	350	11	10	0	32	0
OTU438	Fungi	Fungi	Basidiomycota	Agaricomycetes	Agaricales	Hygrophoraceae	Gliophorus	Gliophorus_irrigatus	0	0	0	0	0	0	0	0	0	0	0	0	0	0	0	0	0	1	4	492	0	0	410	0	0	272	0	0	0	0	0	6	0	0	0	0	0	0	0	0	0
OTU441	Fungi	Fungi	Basidiomycota	Agaricomycetes	Thelephorales	Bankeraceae	Sarcodon	Unclassified	0	0	0	0	0	0	0	0	0	0	0	0	1	0	0	0	0	0	0	0	0	0	0	0	0	0	0	0	1417	120	0	152	75	0	131	45	1	0	0	0	0
OTU442	Fungi	Fungi	Basidiomycota	Agaricomycetes	Agaricales	Unclassified	Unclassified	Unclassified	1	0	0	6	0	0	0	0	0	2	61	0	0	12	0	0	41	23	88	51	96	10	16	84	51	33	24	0	0	0	0	0	0	0	0	0	1	322	19	0	79
OTU445	Fungi	Fungi	Basidiomycota	Agaricomycetes	Agaricales	Clavariaceae	Clavaria	Clavaria_fumosa	1	31	270	0	15	215	7	10	416	0	0	0	0	0	0	0	0	0	0	0	0	0	0	0	0	0	0	0	0	0	0	0	0	0	0	0	18	15	0	4	0
OTU450	Fungi	Fungi	Basidiomycota	Agaricomycetes	Sebacinales	Sebacinaceae	Sebacina	Unclassified	78	239	105	54	55	86	78	193	55	2	16	0	11	6	0	2	5	0	0	0	0	0	0	0	0	0	0	54	102	0	29	23	0	52	9	0	0	0	4	3	0
OTU459	Fungi	Fungi	Basidiomycota	Agaricomycetes	Agaricales	Strophariaceae	Psilocybe	Unclassified	2	0	23	8	0	191	3	0	58	0	11	67	0	8	0	0	0	9	0	1537	14	3	0	40	0	15	0	0	6	154	0	1	231	0	1	13	19	5	31	6	0
OTU477	Fungi	Fungi	Basidiomycota	Agaricomycetes	Agaricales	Tricholomataceae	Unclassified	Unclassified	19	22	150	46	60	30	18	97	77	307	5	31	8	1	34	73	8	66	0	0	0	0	0	0	0	1	0	0	0	0	1	0	0	0	0	0	0	0	0	0	0
OTU48	Fungi	Fungi	Basidiomycota	Agaricomycetes	Thelephorales	Thelephoraceae	Unclassified	Unclassified	8011	3980	852	7943	3822	2317	6357	7409	1634	66	54	0	60	14	34	80	13	0	197	45	52	179	15	106	200	61	8	37	20	251	49	4	313	74	5	194	12	10	3	0	1
OTU499	Fungi	Fungi	Basidiomycota	Agaricomycetes	Agaricales	Tricholomataceae	Unclassified	Unclassified	0	0	0	0	0	0	0	0	0	0	0	0	0	0	0	0	0	0	0	0	0	0	0	0	0	0	0	50	370	41	83	239	49	74	81	13	0	0	0	0	0
OTU505	Fungi	Fungi	Basidiomycota	Agaricomycetes	Tremellodendropsidales	Unclassified	Unclassified	Unclassified	15	0	0	21	0	0	5	0	0	0	0	0	0	0	0	0	0	0	109	18	78	44	8	0	80	20	0	10	0	0	19	0	0	0	0	0	18	0	0	16	278
OTU517	Fungi	Fungi	Basidiomycota	Agaricomycetes	Sebacinales	Unclassified	Unclassified	Unclassified	27	24	0	5	0	0	22	0	59	0	0	0	0	0	0	1	0	0	216	0	0	362	0	0	870	0	0	0	1	2	0	0	0	0	0	0	0	0	0	0	0
OTU5185	Fungi	Fungi	Basidiomycota	Agaricomycetes	Gomphales	Unclassified	Unclassified	Unclassified	1	897	4003	5	1948	4116	4	2714	3635	46	1705	3933	65	310	4893	90	1368	2305	191	3246	1100	97	1665	1440	108	2923	1623	2226	3511	1608	1774	2342	1902	1820	2597	1827	19	3	0	7	13
OTU5419	Fungi	Fungi	Basidiomycota	Agaricomycetes	Thelephorales	Thelephoraceae	Tomentella	Tomentella_papuae	0	0	0	0	0	0	19	0	15	9	0	0	29	0	0	11	0	0	0	0	0	0	0	0	0	0	0	48	8	0	65	11	18	67	4	0	178	6	41	56	26
OTU547	Fungi	Fungi	Basidiomycota	Agaricomycetes	Agaricales	Hygrophoraceae	Hygrocybe	Hygrocybe_cantharellus	0	0	0	0	0	0	0	4	0	15	0	0	5	0	0	2	11	0	6	0	26	10	0	60	19	27	0	35	17	98	54	8	181	47	12	49	3	12	33	0	70
OTU559	Fungi	Fungi	Basidiomycota	Agaricomycetes	Agaricales	Clavariaceae	Clavulinopsis	Unclassified	0	0	0	0	0	0	0	0	0	0	0	0	0	0	0	0	0	0	0	0	0	0	0	0	0	0	0	0	0	0	0	0	0	0	1	0	0	19	975	0	10
OTU5614	Fungi	Fungi	Basidiomycota	Agaricomycetes	Agaricales	Hygrophoraceae	Hygrocybe	Unclassified	1	41	43	0	87	16	0	36	47	0	0	0	0	0	0	0	0	0	0	0	0	0	1	0	0	1	0	374	0	51	254	0	95	277	0	37	0	0	1	0	0
OTU568	Fungi	Fungi	Basidiomycota	Agaricomycetes	Agaricales	Strophariaceae	Psilocybe	Unclassified	0	14	1297	1	12	603	0	0	0	0	0	12	0	0	0	0	0	0	0	0	0	0	0	0	0	0	1	0	0	0	0	0	0	0	0	0	0	0	0	0	0
OTU570	Fungi	Fungi	Basidiomycota	Agaricomycetes	Agaricales	Inocybaceae	Inocybe	Inocybe_sphaerospora	0	0	0	0	0	0	0	0	0	254	27	0	151	0	6	237	32	0	13	0	0	38	0	0	26	0	0	0	0	0	4	0	0	0	0	0	0	34	0	0	0
OTU573	Fungi	Fungi	Basidiomycota	Agaricomycetes	Boletales	Sclerodermataceae	Scleroderma	Scleroderma_sinnamariense	0	0	0	0	0	0	0	0	0	1	0	0	0	0	0	0	0	0	8	0	0	0	0	0	0	1	0	27	28	31	74	250	0	150	318	72	0	0	0	0	0
OTU584	Fungi	Fungi	Basidiomycota	Agaricomycetes	Agaricales	Agaricaceae	Chlorophyllum	Chlorophyllum_molybdites	0	0	0	0	4	0	0	0	2	0	0	0	0	0	0	0	0	0	0	0	0	4	408	320	16	11	20	5	24	5	2	33	25	29	16	129	5	5	24	4	19
OTU587	Fungi	Fungi	Basidiomycota	Agaricomycetes	Agaricales	Agaricaceae	Micropsalliota	Unclassified	0	120	0	0	182	0	0	482	0	0	0	0	0	0	0	0	0	0	0	0	0	0	0	0	0	0	0	0	0	0	0	0	0	0	0	0	1	0	0	1	0
OTU592	Fungi	Fungi	Basidiomycota	Agaricomycetes	Agaricales	Unclassified	Unclassified	Unclassified	2	10	17	1	41	37	1	18	3	49	22	20	43	9	17	30	21	14	14	6	27	4	1	3	19	19	5	18	23	1	16	22	23	11	8	57	6	44	63	6	44
OTU594	Fungi	Fungi	Basidiomycota	Agaricomycetes	Cantharellales	Ceratobasidiaceae	Unclassified	Unclassified	9	33	30	4	4	30	4	5	10	8	6	0	0	3	0	13	0	0	18	39	17	13	11	10	14	12	25	4	1	0	19	0	0	1	2	31	25	73	75	30	30
OTU612	Fungi	Fungi	Basidiomycota	Agaricomycetes	Unclassified	Unclassified	Unclassified	Unclassified	0	0	206	2	0	52	0	0	128	0	0	0	0	0	0	0	0	0	0	1	0	0	0	0	0	0	0	0	0	439	1	0	243	0	1	162	0	0	0	0	0
OTU62	Fungi	Fungi	Basidiomycota	Agaricomycetes	Agaricales	Clavariaceae	Camarophyllopsis	Unclassified	1	103	685	0	19	911	0	44	537	1	0	175	5	0	174	0	1	72	0	6	1723	1	6	1201	0	3	586	1	10	154	7	4	80	8	7	116	13	714	5973	1	396
OTU622	Fungi	Fungi	Basidiomycota	Agaricomycetes	Agaricales	Stephanosporaceae	Unclassified	Unclassified	0	0	0	0	0	0	0	0	0	0	0	0	0	0	0	0	0	0	0	0	0	0	0	0	0	0	0	0	0	0	0	0	0	0	0	0	3	8	0	70	0
OTU640	Fungi	Fungi	Basidiomycota	Agaricomycetes	Russulales	Russulaceae	Russula	Russula_sanguinea	0	0	0	0	0	0	0	0	0	0	0	0	0	0	0	0	0	0	62	39	92	68	257	97	61	23	0	22	0	0	42	0	0	38	0	27	10	0	0	11	0
OTU653	Fungi	Fungi	Basidiomycota	Agaricomycetes	Agaricales	Unclassified	Unclassified	Unclassified	0	0	0	0	0	0	0	2	0	0	0	0	0	0	0	0	0	0	0	0	0	0	0	0	0	0	0	0	0	0	0	0	0	0	0	0	5	0	0	594	0
OTU674	Fungi	Fungi	Basidiomycota	Agaricomycetes	Cantharellales	Clavulinaceae	Membranomyces	Unclassified	38	285	42	26	106	90	96	107	69	0	0	0	0	0	0	0	0	0	0	0	0	0	0	0	0	0	0	0	0	0	0	0	0	0	0	0	0	0	0	0	0
OTU688	Fungi	Fungi	Basidiomycota	Agaricomycetes	Russulales	Russulaceae	Russula	Unclassified	0	0	0	0	0	0	0	0	0	0	0	0	0	0	0	0	0	0	38	37	96	24	180	23	33	46	39	0	0	0	0	0	0	1	0	0	0	0	0	0	0
OTU690	Fungi	Fungi	Basidiomycota	Agaricomycetes	Boletales	Suillaceae	Suillus	Suillus_bovinus	0	6	0	0	0	0	0	2	0	10	24	15	3	1	18	19	6	0	4	0	0	1	0	0	3	0	0	59	52	0	194	12	0	55	33	0	0	8	0	0	0
OTU694	Fungi	Fungi	Basidiomycota	Agaricomycetes	Agaricales	Entolomataceae	Entoloma	Entoloma_henricii	0	1	0	0	93	0	7	3	0	0	0	0	0	0	0	0	0	0	21	43	36	10	40	77	16	49	0	0	0	0	0	0	0	1	0	0	14	30	291	27	46
OTU7099	Fungi	Fungi	Basidiomycota	Agaricomycetes	Trechisporales	Hydnodontaceae	Unclassified	Unclassified	0	0	0	0	0	0	2	0	0	0	0	0	0	0	0	0	0	1	7	0	0	693	0	0	20	0	0	0	0	1	0	0	0	0	0	0	0	0	0	7	0
OTU715	Fungi	Fungi	Basidiomycota	Agaricomycetes	Trechisporales	Hydnodontaceae	Unclassified	Unclassified	0	0	0	0	0	0	0	0	0	0	0	0	0	0	0	0	0	0	123	10	0	126	0	29	126	0	47	43	1	0	84	10	58	134	1	0	79	29	103	90	71
OTU72	Fungi	Fungi	Basidiomycota	Agaricomycetes	Agaricales	Hygrophoraceae	Hygrocybe	Hygrocybe_flavescens	1	1	1	0	0	0	0	0	5	9482	4541	135	10406	545	549	15066	2233	119	5	0	11	0	0	2	1	5	2	0	2	0	18	1	9	0	1	0	2663	364	30	3352	151
OTU728	Fungi	Fungi	Basidiomycota	Agaricomycetes	Agaricales	Omphalotaceae	Unclassified	Unclassified	0	0	0	0	0	0	0	0	0	3	0	0	1	3	0	8	2	0	6	0	16	2	0	16	7	1	4	0	0	21	0	0	434	0	0	0	0	0	2	1	0
OTU732	Fungi	Fungi	Basidiomycota	Agaricomycetes	Cantharellales	Botryobasidiaceae	Unclassified	Unclassified	17	30	62	51	0	154	25	130	166	62	94	24	76	32	40	101	110	58	67	9	45	56	0	0	27	109	0	0	0	0	13	0	0	5	0	0	0	3	0	0	15
OTU735	Fungi	Fungi	Basidiomycota	Agaricomycetes	Cantharellales	Ceratobasidiaceae	Unclassified	Unclassified	10	12	0	2	8	0	0	6	0	0	0	0	0	0	0	0	0	0	107	47	33	55	80	14	71	10	6	5	0	3	12	0	0	2	0	0	6	0	0	2	0
OTU75	Fungi	Fungi	Basidiomycota	Agaricomycetes	Unclassified	Unclassified	Unclassified	Unclassified	1004	14	8	566	79	1	361	17	3122	2337	64	1	315	66	59	99	8	1	72	34	0	4999	19	54	1425	0	0	0	0	0	4	14	0	0	0	0	7	3	0	7	0
OTU750	Fungi	Fungi	Basidiomycota	Agaricomycetes	Agaricales	Tricholomataceae	Gerronema	Gerronema_kuruvense	0	0	0	0	0	0	0	0	0	281	0	0	96	2	0	143	0	0	0	0	0	0	0	0	0	0	0	0	0	0	0	0	0	0	0	0	0	0	0	0	0
OTU751	Fungi	Fungi	Basidiomycota	Agaricomycetes	Agaricales	Entolomataceae	Clitopilus	Unclassified	16	6	0	74	15	32	18	0	0	0	0	0	0	0	0	0	11	0	8	0	0	1	0	0	4	8	0	6	0	0	5	0	0	5	0	0	46	33	27	38	69
OTU753	Fungi	Fungi	Basidiomycota	Agaricomycetes	Thelephorales	Thelephoraceae	Tomentella	Unclassified	16	13	0	2	13	206	0	22	70	6	0	0	4	0	0	0	25	0	17	0	0	1	8	39	8	0	0	0	0	0	0	0	0	0	0	0	0	0	0	0	0
OTU762	Fungi	Fungi	Basidiomycota	Agaricomycetes	Thelephorales	Thelephoraceae	Unclassified	Unclassified	0	0	0	0	0	0	0	0	0	0	0	0	0	0	0	0	0	0	77	0	8	28	23	31	282	0	0	2	0	0	6	0	0	3	0	0	0	0	0	0	0
OTU786	Fungi	Fungi	Basidiomycota	Agaricomycetes	Agaricales	Tricholomataceae	Mycena	Mycena_sanguinolenta	35	221	14	23	1	18	62	12	42	0	0	0	3	2	0	0	0	0	93	0	0	219	0	12	56	0	0	22	0	0	0	0	0	0	0	0	10	0	0	3	4
OTU81	Fungi	Fungi	Basidiomycota	Agaricomycetes	Unclassified	Unclassified	Unclassified	Unclassified	102	102	15	87	34	2	63	121	0	267	21	4	194	28	73	267	18	0	187	2	1367	5437	11	3	201	3	9	6098	98	22	241	72	245	5255	99	121	57	40	54	22	74
OTU810	Fungi	Fungi	Basidiomycota	Agaricomycetes	Unclassified	Unclassified	Unclassified	Unclassified	0	0	0	0	0	0	0	0	0	11	30	194	20	8	268	14	11	128	0	5	3	0	1	8	0	0	12	0	0	0	0	0	0	0	0	0	0	1	0	0	5
OTU832	Fungi	Fungi	Basidiomycota	Agaricomycetes	Cantharellales	Cantharellaceae	Craterellus	Unclassified	0	0	0	0	0	0	0	0	0	0	0	0	0	0	0	0	0	0	0	0	0	0	0	0	0	0	0	0	0	0	0	0	1	0	0	0	244	5	6	127	5
OTU843	Fungi	Fungi	Basidiomycota	Agaricomycetes	Tremellodendropsidales	Unclassified	Unclassified	Unclassified	133	58	24	29	177	38	48	83	37	27	21	0	1	0	0	16	15	0	9	16	3	23	0	0	4	0	0	4	8	4	22	0	33	2	7	33	25	25	0	10	44
OTU8926	Fungi	Fungi	Basidiomycota	Agaricomycetes	Russulales	Russulaceae	Russula	Unclassified	0	0	0	0	0	0	0	0	0	0	157	520	1	48	457	0	163	1017	0	0	1	1	0	0	0	0	0	0	0	0	0	0	0	0	0	0	0	0	0	0	0
OTU8963	Fungi	Fungi	Basidiomycota	Agaricomycetes	Thelephorales	Bankeraceae	Sarcodon	Unclassified	0	0	1	0	2	0	0	7	0	0	0	0	0	0	0	2	0	0	2	0	0	0	0	0	0	0	1	0	0	0	0	0	0	0	0	1	1934	137	135	1545	140
OTU921	Fungi	Fungi	Basidiomycota	Agaricomycetes	Agaricales	Tricholomataceae	Unclassified	Unclassified	0	0	4	0	96	30	0	0	0	44	0	0	48	0	0	111	0	0	0	0	3	9	0	15	0	0	0	16	15	117	23	1	1	31	0	36	2	8	0	13	0
OTU933	Fungi	Fungi	Basidiomycota	Agaricomycetes	Hymenochaetales	Schizoporaceae	Botryodontia	Unclassified	0	0	0	0	0	0	0	0	0	0	0	0	0	0	0	0	0	0	0	72	10	0	29	74	0	26	0	0	0	0	0	0	0	0	0	0	0	0	0	14	266
OTU938	Fungi	Fungi	Basidiomycota	Agaricomycetes	Boletales	Boletaceae	Unclassified	Unclassified	12	64	137	2	13	26	5	93	116	0	0	0	0	0	0	0	0	0	0	0	0	0	0	0	0	0	0	7	2	0	0	0	0	0	0	0	0	0	0	0	0
OTU94	Fungi	Fungi	Basidiomycota	Agaricomycetes	Agaricales	Hygrophoraceae	Hygrocybe	Unclassified	143	102	1	107	44	0	113	113	0	59	484	48	97	77	1	52	330	0	0	0	0	1	24	9	3	8	0	2340	466	15	2058	797	1	1419	260	34	16	0	1142	9	7
OTU964	Fungi	Fungi	Basidiomycota	Agaricomycetes	Thelephorales	Thelephoraceae	Tomentella	Tomentella_ellisii	9	37	24	14	23	116	30	13	0	5	20	69	57	0	19	43	123	0	0	0	0	0	0	0	0	0	0	15	0	0	4	0	0	1	0	0	0	0	0	0	0
OTU967	Fungi	Fungi	Basidiomycota	Agaricomycetes	Agaricales	Amanitaceae	Amanita	Amanita_farinosa	11	38	16	20	10	53	12	28	52	6	12	5	18	1	0	3	4	14	29	16	16	16	22	17	31	8	10	1	3	8	2	1	14	4	3	0	5	6	3	1	8
OTU97	Fungi	Fungi	Basidiomycota	Agaricomycetes	Thelephorales	Bankeraceae	Sarcodon	Sarcodon_atroviridis	3	0	0	1	1	0	0	0	0	0	0	0	0	0	0	1	1	0	1	0	1	0	0	0	0	0	0	0	0	0	0	1	0	3	2	0	3252	266	148	2731	179
OTU973	Fungi	Fungi	Basidiomycota	Agaricomycetes	Agaricales	Hygrophoraceae	Hygrocybe	Hygrocybe_nigrescens	69	34	15	75	54	0	23	44	0	6	62	158	9	22	88	12	25	0	0	0	0	0	0	0	0	0	0	0	0	0	0	0	0	0	0	0	2	2	0	0	0
OTU977	Fungi	Fungi	Basidiomycota	Agaricomycetes	Agaricales	Unclassified	Unclassified	Unclassified	0	0	0	0	0	0	0	0	0	21	26	9	36	2	86	15	7	0	1	23	76	0	29	18	0	59	15	3	0	0	4	0	0	4	0	18	2	2	5	7	0
OTU979	Fungi	Fungi	Basidiomycota	Agaricomycetes	Agaricales	Clavariaceae	Unclassified	Unclassified	0	0	0	5	0	0	0	0	0	0	6	0	0	2	18	11	13	0	6	0	0	0	21	0	0	0	0	3	0	0	0	0	1	6	0	25	7	0	52	0	11
OTU1159	Fungi	Fungi	Ascomycota	Archaeorhizomycetes	Unclassified	Unclassified	Unclassified	Unclassified	75	31	25	106	135	0	40	25	71	0	0	0	0	0	0	0	0	0	8	0	0	29	0	0	14	0	0	0	0	0	0	0	0	0	0	0	4	0	0	0	0
OTU12452	Fungi	Fungi	Ascomycota	Archaeorhizomycetes	Archaeorhizomycetales	Archaeorhizomycetaceae	Archaeorhizomyces	Unclassified	9	0	0	0	0	0	11	0	0	278	0	23	316	4	4	195	44	0	0	0	0	10	0	0	10	0	0	0	0	0	3	1	0	12	0	0	12	0	0	21	0
OTU172	Fungi	Fungi	Ascomycota	Archaeorhizomycetes	Archaeorhizomycetales	Archaeorhizomycetaceae	Archaeorhizomyces	Unclassified	4	0	0	6	0	0	3	2	1	1213	521	402	1572	220	225	2154	671	596	0	1	1	0	0	0	1	1	0	0	0	0	11	41	0	3	0	0	0	0	0	1	0
OTU228	Fungi	Fungi	Ascomycota	Archaeorhizomycetes	GS31	Unclassified	Unclassified	Unclassified	50	462	88	47	311	157	47	281	65	7	115	71	11	14	114	14	63	0	5	62	72	9	68	40	26	179	109	50	490	256	76	319	406	74	207	274	1	48	5	1	105
OTU279	Fungi	Fungi	Ascomycota	Archaeorhizomycetes	Archaeorhizomycetales	Archaeorhizomycetaceae	Archaeorhizomyces	Unclassified	0	0	0	0	0	0	0	0	0	408	553	542	255	112	16	293	337	106	0	0	0	0	0	0	0	0	0	0	0	0	0	0	0	0	0	0	0	0	0	0	0
OTU283	Fungi	Fungi	Ascomycota	Archaeorhizomycetes	Archaeorhizomycetales	Archaeorhizomycetaceae	Archaeorhizomyces	Unclassified	19	0	0	0	132	0	3	55	0	0	0	0	0	0	0	0	0	0	0	0	0	0	0	0	0	0	0	327	77	311	447	98	305	397	22	72	5	0	0	8	0
OTU54	Fungi	Fungi	Ascomycota	Archaeorhizomycetes	GS31	Unclassified	Unclassified	Unclassified	1	6	8	9	28	2	6	17	0	165	2212	1629	193	404	2784	206	1193	1110	1	1	1	1	1	1	5	3	4	527	7459	5129	1138	4049	10454	2022	3670	5338	75	676	164	56	681
OTU6	Fungi	Fungi	Ascomycota	Archaeorhizomycetes	GS31	Unclassified	Unclassified	Unclassified	3654	25070	11369	2859	22236	11521	2992	19030	9511	2	1	9	27	1	2	4	0	17	0	22	9	1	23	8	1	16	3	181	1704	2520	297	1695	1919	285	652	4713	73	430	105	94	192
OTU707	Fungi	Fungi	Ascomycota	Archaeorhizomycetes	Archaeorhizomycetales	Archaeorhizomycetaceae	Archaeorhizomyces	Archaeorhizomyces_borealis	12	29	0	26	27	17	19	11	0	14	0	18	39	0	0	20	26	123	30	13	9	26	21	1	61	46	0	35	0	0	26	1	0	37	0	0	10	0	0	0	1
OTU7430	Fungi	Fungi	Ascomycota	Archaeorhizomycetes	GS31	Unclassified	Unclassified	Unclassified	92	589	606	107	466	653	112	404	168	122	360	422	170	80	580	101	184	229	832	1468	2164	377	1869	2330	705	1654	1622	439	8135	9503	966	4330	9865	897	4290	6959	1816	2427	3322	1114	1963
OTU548	Fungi	Fungi	Chytridiomycota	Chytridiomycetes	Chytridiales	Chytridiaceae	Dendrochytridium	Dendrochytridium_crassum	53	0	0	88	0	0	28	2	0	34	0	16	18	2	0	30	0	0	58	7	0	87	0	0	77	4	0	30	0	22	3	15	0	13	0	34	69	0	20	69	72
OTU1045	Fungi	Fungi	Ascomycota	Dothideomycetes	Dothideales	Dothioraceae	Unclassified	Unclassified	43	4	0	21	0	77	11	36	41	32	12	0	11	0	0	1	0	0	30	0	0	15	47	0	17	0	0	9	17	31	36	24	0	8	0	0	39	6	20	11	15
OTU1236	Fungi	Fungi	Ascomycota	Dothideomycetes	Venturiales	Unclassified	Unclassified	Unclassified	12	22	0	10	54	0	37	6	0	2	0	0	0	0	0	0	0	0	0	0	0	0	0	0	0	0	0	10	5	0	20	3	7	9	2	9	50	6	0	34	0
OTU1312	Fungi	Fungi	Ascomycota	Dothideomycetes	Venturiales	Unclassified	Unclassified	Unclassified	0	0	0	18	0	86	6	11	0	13	0	0	6	6	18	2	5	0	3	10	0	10	1	16	10	17	6	18	2	0	10	5	0	27	8	0	5	46	14	6	43
OTU1361	Fungi	Fungi	Ascomycota	Dothideomycetes	Capnodiales	Unclassified	Unclassified	Unclassified	0	0	0	0	0	73	0	0	0	0	0	0	0	0	0	1	0	0	45	0	40	81	0	96	46	45	61	5	0	0	4	0	0	0	0	0	0	0	0	0	0
OTU1446	Fungi	Fungi	Ascomycota	Dothideomycetes	Capnodiales	Unclassified	Unclassified	Unclassified	29	9	0	6	77	53	43	78	0	0	0	0	17	6	10	28	0	0	77	0	35	55	20	41	73	20	25	24	0	27	10	0	0	7	4	0	18	0	34	38	6
OTU145	Fungi	Fungi	Ascomycota	Dothideomycetes	Pleosporales	Cucurbitariaceae	Pyrenochaetopsis	Unclassified	231	261	836	176	51	737	70	55	5176	25	0	0	0	0	0	14	0	12	6	0	0	2	0	0	0	0	0	0	10	0	8	0	0	6	0	0	15	0	0	0	0
OTU156	Fungi	Fungi	Ascomycota	Dothideomycetes	Venturiales	Unclassified	Unclassified	Unclassified	382	136	89	461	183	35	390	101	0	243	118	18	405	23	1	227	88	0	399	29	59	688	57	24	422	93	45	80	4	48	71	8	49	72	10	23	34	26	24	78	0
OTU16	Fungi	Fungi	Ascomycota	Dothideomycetes	Venturiales	Unclassified	Unclassified	Unclassified	375	2025	6552	332	2186	5330	282	2040	3880	281	4203	4033	281	947	6409	290	1748	2636	79	1299	3805	77	1826	3685	81	1457	2211	16	387	590	30	293	1014	21	279	777	220	2441	4306	100	1969
OTU161	Fungi	Fungi	Ascomycota	Dothideomycetes	Venturiales	Unclassified	Unclassified	Unclassified	65	356	256	58	219	74	78	359	269	160	375	466	176	203	301	116	357	534	79	547	617	48	265	625	67	391	231	0	0	8	0	0	0	0	0	0	9	95	27	9	79
OTU236	Fungi	Fungi	Ascomycota	Dothideomycetes	Venturiales	Unclassified	Unclassified	Unclassified	82	113	82	85	98	112	93	129	36	145	298	49	146	87	131	114	203	174	64	65	102	59	93	93	56	138	48	67	154	82	74	81	140	89	61	136	56	222	39	53	183
OTU275	Fungi	Fungi	Ascomycota	Dothideomycetes	Venturiales	Unclassified	Unclassified	Unclassified	206	216	15	222	104	114	159	75	0	50	20	0	76	3	0	105	20	25	131	17	0	286	16	30	176	50	0	83	10	2	89	28	23	70	27	36	21	55	0	40	22
OTU2775	Fungi	Fungi	Ascomycota	Dothideomycetes	Venturiales	Unclassified	Unclassified	Unclassified	0	0	0	0	0	0	0	0	0	34	38	0	12	3	0	16	45	0	0	0	0	0	0	0	1	0	0	30	29	9	91	44	48	53	20	16	0	0	0	0	0
OTU320	Fungi	Fungi	Ascomycota	Dothideomycetes	Venturiales	Unclassified	Unclassified	Unclassified	190	101	77	171	120	90	142	137	70	40	31	26	58	9	26	39	21	2	90	11	12	81	39	29	120	62	1	85	152	29	200	28	54	126	55	10	13	5	0	5	1
OTU346	Fungi	Fungi	Ascomycota	Dothideomycetes	Pleosporales	Cucurbitariaceae	Pyrenochaetopsis	Pyrenochaetopsis_leptospora	660	114	222	305	228	122	208	190	140	113	0	0	44	0	0	52	37	0	21	0	0	51	10	44	59	0	17	9	0	0	17	7	0	9	21	0	0	44	17	3	0
OTU396	Fungi	Fungi	Ascomycota	Dothideomycetes	Pleosporales	Cucurbitariaceae	Unclassified	Unclassified	47	75	236	58	15	496	34	91	125	2	0	0	0	0	0	2	0	0	0	0	0	0	0	0	1	9	0	0	0	11	4	0	0	0	0	0	0	0	0	2	0
OTU398	Fungi	Fungi	Ascomycota	Dothideomycetes	Venturiales	Unclassified	Unclassified	Unclassified	7	101	0	10	31	0	6	26	26	56	96	56	68	16	38	55	36	0	4	0	0	2	0	0	4	0	0	109	132	45	108	71	65	83	36	115	34	76	5	5	46
OTU407	Fungi	Fungi	Ascomycota	Dothideomycetes	Mytilinidales	Gloniaceae	Cenococcum	Cenococcum_geophilum	0	0	0	0	0	0	0	155	0	0	0	0	4	0	0	0	0	0	0	0	520	0	0	337	0	0	295	0	0	0	0	0	0	0	0	0	0	0	0	0	0
OTU415	Fungi	Fungi	Ascomycota	Dothideomycetes	Pleosporales	Didymellaceae	Paraboeremia	Paraboeremia_selaginellae	130	35	0	96	16	48	107	30	0	18	29	0	10	0	0	23	13	58	54	0	0	81	0	20	151	34	0	39	5	0	5	0	0	59	2	0	50	0	41	38	11
OTU417	Fungi	Fungi	Ascomycota	Dothideomycetes	Tubeufiales	Tubeufiaceae	Helicosporium	Helicosporium_gracile	6	7	11	0	11	0	1	0	18	0	0	0	0	0	0	0	0	0	117	0	0	242	21	0	941	3	0	0	0	0	0	0	1	0	0	0	0	0	0	4	5
OTU422	Fungi	Fungi	Ascomycota	Dothideomycetes	Capnodiales	Cladosporiaceae	Cladosporium	Unclassified	45	26	318	103	0	16	17	24	121	7	8	0	7	14	28	4	19	0	13	14	85	11	54	80	31	0	114	1	0	0	16	37	54	7	115	22	0	96	20	13	13
OTU423	Fungi	Fungi	Ascomycota	Dothideomycetes	Venturiales	Unclassified	Unclassified	Unclassified	37	129	115	52	128	182	47	128	145	10	41	21	16	11	0	21	44	8	19	30	18	24	35	16	32	75	3	4	3	19	10	4	0	18	5	17	22	40	23	18	30
OTU429	Fungi	Fungi	Ascomycota	Dothideomycetes	Venturiales	Unclassified	Unclassified	Unclassified	60	75	1	61	144	44	51	38	35	14	39	0	16	2	0	29	16	0	55	16	0	67	59	23	75	34	0	0	0	0	14	0	0	1	1	0	57	56	28	27	23
OTU449	Fungi	Fungi	Ascomycota	Dothideomycetes	Venturiales	Unclassified	Unclassified	Unclassified	1	3	59	0	1	293	0	0	48	5	85	88	4	19	169	4	24	127	0	0	17	0	0	1	0	0	1	3	12	24	4	11	87	0	0	1	0	1	0	0	0
OTU476	Fungi	Fungi	Ascomycota	Dothideomycetes	Venturiales	Unclassified	Unclassified	Unclassified	17	23	10	13	19	25	16	33	0	100	116	50	62	35	39	55	110	69	6	8	41	10	7	10	5	0	12	0	7	0	2	0	0	4	0	0	33	32	0	4	29
OTU487	Fungi	Fungi	Ascomycota	Dothideomycetes	Pleosporales	Unclassified	Unclassified	Unclassified	43	22	0	21	30	0	18	0	24	29	33	27	22	0	0	28	33	0	53	18	34	49	9	0	96	57	18	44	6	26	19	11	28	38	12	8	40	10	0	21	75
OTU4931	Fungi	Fungi	Ascomycota	Dothideomycetes	Venturiales	Unclassified	Unclassified	Unclassified	2	5	2	2	2	32	2	4	50	13	16	24	7	16	51	1	39	101	0	0	0	1	1	2	1	4	0	146	579	293	210	334	274	303	231	214	2	4	0	0	2
OTU602	Fungi	Fungi	Ascomycota	Dothideomycetes	Pleosporales	Didymellaceae	Unclassified	Unclassified	198	0	0	16	27	0	10	40	0	0	20	0	20	5	0	0	19	0	0	21	0	61	0	0	4	42	0	1	0	0	3	0	0	0	0	0	51	35	27	5	15
OTU6260	Fungi	Fungi	Ascomycota	Dothideomycetes	Venturiales	Unclassified	Unclassified	Unclassified	49	80	78	48	88	20	59	118	0	13	0	0	4	0	0	7	0	0	10	0	0	18	12	0	2	41	11	2	0	0	0	0	0	0	3	0	18	15	0	1	0
OTU664	Fungi	Fungi	Ascomycota	Dothideomycetes	Venturiales	Unclassified	Unclassified	Unclassified	77	48	11	67	52	46	45	63	43	17	6	0	14	2	0	14	3	0	23	0	0	9	11	0	4	17	0	35	83	1	79	35	26	82	27	3	92	61	9	76	43
OTU669	Fungi	Fungi	Ascomycota	Dothideomycetes	Venturiales	Unclassified	Unclassified	Unclassified	29	25	18	16	39	49	22	43	12	16	31	23	7	13	10	11	36	0	17	17	36	20	33	11	11	73	5	3	14	7	2	2	0	6	1	6	13	79	22	4	79
OTU672	Fungi	Fungi	Ascomycota	Dothideomycetes	Venturiales	Venturiaceae	Cylindrosympodium	Unclassified	0	0	0	0	0	0	0	0	0	5	0	0	0	0	0	0	0	0	86	0	0	40	0	3	23	0	0	4	63	0	27	0	0	4	0	0	6	252	0	7	12
OTU676	Fungi	Fungi	Ascomycota	Dothideomycetes	Venturiales	Unclassified	Unclassified	Unclassified	0	3	2	0	1	0	0	1	1	2	2	0	2	0	50	0	2	0	0	0	0	0	0	0	0	0	0	3	75	226	21	43	229	12	44	332	0	1	0	0	0
OTU696	Fungi	Fungi	Ascomycota	Dothideomycetes	Venturiales	Unclassified	Unclassified	Unclassified	8	141	44	2	225	52	4	151	47	3	27	34	6	3	40	11	25	0	0	0	9	0	0	0	0	0	0	8	40	60	14	25	27	12	4	10	5	0	0	2	0
OTU703	Fungi	Fungi	Ascomycota	Dothideomycetes	Venturiales	Unclassified	Unclassified	Unclassified	0	6	52	1	0	0	0	2	32	12	34	116	18	19	87	9	28	102	2	7	16	0	9	12	2	8	3	0	5	0	0	0	9	0	0	1	0	7	27	1	6
OTU765	Fungi	Fungi	Ascomycota	Dothideomycetes	Pleosporales	Thyridariaceae	Roussoella	Unclassified	6	0	0	27	0	0	13	0	0	5	0	0	8	5	0	0	25	0	5	0	193	21	0	61	1	0	63	9	0	0	0	6	0	0	6	0	7	0	0	0	0
OTU7742	Fungi	Fungi	Ascomycota	Dothideomycetes	Venturiales	Unclassified	Unclassified	Unclassified	32	131	241	47	108	258	23	190	202	8	42	137	8	3	217	11	17	160	17	24	23	14	39	118	31	42	31	27	218	504	47	155	471	21	40	274	0	0	0	0	0
OTU787	Fungi	Fungi	Ascomycota	Dothideomycetes	Pleosporales	Lophiostomataceae	Lophiostoma	Unclassified	74	7	11	35	61	0	118	26	0	4	0	0	0	0	0	6	0	0	17	0	0	40	0	0	17	0	14	0	0	0	0	0	0	0	0	0	0	0	20	6	0
OTU870	Fungi	Fungi	Ascomycota	Dothideomycetes	Venturiales	Unclassified	Unclassified	Unclassified	3	8	38	8	0	66	2	8	25	19	54	26	15	19	56	9	28	64	2	1	1	3	1	0	0	0	0	0	0	0	0	0	0	0	0	0	2	0	0	5	0
OTU907	Fungi	Fungi	Ascomycota	Dothideomycetes	Capnodiales	Unclassified	Unclassified	Unclassified	15	36	0	15	0	0	47	0	0	7	30	0	48	19	0	32	0	0	41	0	0	102	0	0	61	0	0	0	0	1	6	0	0	18	0	0	6	18	0	0	0
OTU9268	Fungi	Fungi	Ascomycota	Dothideomycetes	Venturiales	Unclassified	Unclassified	Unclassified	0	2	0	1	2	0	0	1	0	0	0	0	0	0	1	0	0	0	0	0	0	1	2	0	2	0	0	0	170	51	4	80	23	2	60	79	1	1	1	0	2
OTU935	Fungi	Fungi	Ascomycota	Dothideomycetes	Unclassified	Unclassified	Unclassified	Unclassified	95	0	27	0	21	0	23	0	1	0	0	0	18	0	0	8	0	0	20	0	0	63	0	0	25	39	21	4	0	0	8	0	10	13	0	0	27	0	0	62	0
OTU996	Fungi	Fungi	Ascomycota	Dothideomycetes	Capnodiales	Unclassified	Unclassified	Unclassified	38	0	24	32	0	41	13	12	181	137	0	0	11	10	18	3	7	0	0	0	0	0	0	0	5	31	0	0	0	0	0	0	0	0	0	0	0	0	31	0	0
OTU999	Fungi	Fungi	Ascomycota	Dothideomycetes	Pleosporales	Unclassified	Unclassified	Unclassified	0	8	52	0	0	70	11	0	0	37	0	0	14	0	36	37	25	58	5	0	0	7	0	0	37	0	0	0	0	0	0	8	0	11	0	0	11	0	0	8	51
OTU1005	Fungi	Fungi	Ascomycota	Eurotiomycetes	Unclassified	Unclassified	Unclassified	Unclassified	0	10	0	5	0	0	0	2	0	58	28	74	57	10	80	25	24	41	1	0	0	0	5	0	0	1	0	54	8	19	53	0	0	11	1	8	0	0	0	2	0
OTU123	Fungi	Fungi	Ascomycota	Eurotiomycetes	Eurotiales	Trichocomaceae	Sagenomella	Sagenomella_striatispora	6	0	31	0	0	46	14	0	0	17	26	17	23	1	46	36	535	879	117	395	270	81	132	204	255	67	238	292	247	890	269	225	430	249	164	674	56	56	25	17	143
OTU126	Fungi	Fungi	Ascomycota	Eurotiomycetes	Unclassified	Unclassified	Unclassified	Unclassified	458	637	296	505	440	109	413	410	125	666	1002	504	811	303	667	561	753	476	69	86	25	76	108	40	84	36	1	18	11	31	23	25	29	41	11	7	14	44	26	31	110
OTU146	Fungi	Fungi	Ascomycota	Eurotiomycetes	Eurotiales	Aspergillaceae	Penicillium	Unclassified	4	54	24	9	16	1	17	19	0	66	1	0	18	2	1	12	185	108	280	547	808	374	339	400	522	485	508	273	52	119	303	141	116	172	152	189	112	128	25	102	228
OTU169	Fungi	Fungi	Ascomycota	Eurotiomycetes	Eurotiales	Trichocomaceae	Sagenomella	Unclassified	6	8	0	14	72	0	11	9	23	86	18	0	97	8	52	72	75	94	304	169	635	356	230	433	465	269	137	156	85	430	152	103	68	147	50	301	100	66	30	62	62
OTU191	Fungi	Fungi	Ascomycota	Eurotiomycetes	Eurotiales	Aspergillaceae	Unclassified	Unclassified	0	0	0	0	0	69	51	31	0	4	15	0	0	0	21	8	27	0	196	494	574	80	518	191	408	257	97	82	0	93	84	9	31	20	17	0	116	14	99	10	60
OTU2009	Fungi	Fungi	Ascomycota	Eurotiomycetes	Chaetothyriales	Herpotrichiellaceae	Unclassified	Unclassified	23	28	59	40	0	21	33	30	15	14	64	0	6	17	0	20	12	0	23	10	0	41	12	9	34	6	1	6	28	0	14	20	66	14	6	0	21	20	0	3	7
OTU205	Fungi	Fungi	Ascomycota	Eurotiomycetes	Chaetothyriales	Herpotrichiellaceae	Unclassified	Unclassified	269	413	878	323	1395	791	305	449	480	150	406	387	229	64	170	135	180	272	897	144	223	150	137	261	98	103	102	108	277	342	231	307	312	275	79	201	178	401	380	197	463
OTU207	Fungi	Fungi	Ascomycota	Eurotiomycetes	Unclassified	Unclassified	Unclassified	Unclassified	32	28	40	53	2	30	47	27	44	28	40	9	25	5	11	32	11	1	3	19	27	1	14	27	1	3	9	583	102	189	479	97	57	388	86	127	14	268	89	1	147
OTU239	Fungi	Fungi	Ascomycota	Eurotiomycetes	Eurotiales	Unclassified	Unclassified	Unclassified	0	0	0	0	1	0	0	0	0	0	0	0	0	0	0	0	0	0	0	0	0	0	0	0	0	0	0	0	0	0	0	0	1	1	0	0	0	0	1186	29	0
OTU243	Fungi	Fungi	Ascomycota	Eurotiomycetes	Chaetothyriales	Unclassified	Unclassified	Unclassified	6	121	129	8	131	430	1	95	160	0	13	14	1	2	1	0	1	0	12	137	389	7	45	459	15	56	330	0	0	1	0	9	0	0	1	12	6	73	139	0	88
OTU302	Fungi	Fungi	Ascomycota	Eurotiomycetes	Eurotiales	Trichocomaceae	Talaromyces	Unclassified	0	0	39	17	1	0	7	0	0	7	25	40	67	13	63	19	104	205	16	31	265	4	9	97	48	23	75	142	49	107	323	38	18	204	25	147	69	59	38	33	19
OTU306	Fungi	Fungi	Ascomycota	Eurotiomycetes	Chaetothyriales	Herpotrichiellaceae	Unclassified	Unclassified	10	39	78	3	230	62	0	13	45	32	128	78	53	33	66	89	155	58	21	65	33	14	28	104	15	17	17	0	13	1	0	10	0	0	0	0	88	231	255	82	90
OTU332	Fungi	Fungi	Ascomycota	Eurotiomycetes	Eurotiales	Aspergillaceae	Penicillium	Unclassified	0	0	0	11	0	0	0	0	0	0	0	0	0	0	0	0	27	1	354	12	0	114	0	0	255	28	0	104	80	37	278	29	0	229	17	53	75	7	0	0	0
OTU345	Fungi	Fungi	Ascomycota	Eurotiomycetes	Chaetothyriales	Herpotrichiellaceae	Unclassified	Unclassified	10	0	6	4	0	80	1	22	20	200	148	95	226	75	376	187	117	99	28	0	16	12	12	16	36	0	0	2	12	7	9	3	27	5	6	0	1	12	65	0	8
OTU3461	Fungi	Fungi	Ascomycota	Eurotiomycetes	Eurotiales	Trichocomaceae	Sagenomella	Sagenomella_diversispora	0	0	0	0	0	0	3	0	0	0	0	0	0	0	0	0	37	0	76	2	47	69	19	3	90	6	8	44	54	21	53	33	148	50	13	58	33	1	0	18	10
OTU360	Fungi	Fungi	Ascomycota	Eurotiomycetes	Unclassified	Unclassified	Unclassified	Unclassified	1	1	0	0	0	0	0	0	0	768	78	12	235	32	0	292	104	1	0	0	0	0	0	0	0	0	0	0	0	0	0	0	0	0	0	0	10	0	0	0	0
OTU381	Fungi	Fungi	Ascomycota	Eurotiomycetes	Eurotiales	Aspergillaceae	Penicillium	Unclassified	149	124	139	87	202	0	141	62	0	14	33	0	63	24	0	57	84	0	204	78	0	256	34	0	311	84	0	151	0	0	74	8	1	38	11	10	71	16	0	54	0
OTU3894	Fungi	Fungi	Ascomycota	Eurotiomycetes	Eurotiales	Aspergillaceae	Penicillium	Unclassified	16	27	97	12	15	0	49	27	0	153	78	95	189	9	31	156	373	460	51	31	2	16	3	16	78	4	1	211	28	21	136	59	60	80	21	0	102	0	31	47	42
OTU42	Fungi	Fungi	Ascomycota	Eurotiomycetes	Unclassified	Unclassified	Unclassified	Unclassified	201	309	97	250	233	0	169	112	62	424	94	223	500	27	366	668	3055	2139	758	100	165	451	152	11	807	137	125	6322	1466	3965	6148	1464	1106	6638	1154	1940	505	252	133	267	455
OTU437	Fungi	Fungi	Ascomycota	Eurotiomycetes	Chaetothyriales	Herpotrichiellaceae	Unclassified	Unclassified	20	212	99	21	196	94	24	105	262	115	139	23	200	49	32	176	170	89	7	29	8	24	58	31	43	69	33	43	55	10	60	53	22	49	25	98	19	77	138	22	56
OTU451	Fungi	Fungi	Ascomycota	Eurotiomycetes	Eurotiales	Aspergillaceae	Aspergillus	Unclassified	0	0	72	0	0	0	0	39	0	0	0	0	0	1231	10	1	0	0	0	0	0	0	9	18	0	0	20	0	0	30	0	10	0	0	3	0	0	0	0	3	0
OTU463	Fungi	Fungi	Ascomycota	Eurotiomycetes	Unclassified	Unclassified	Unclassified	Unclassified	16	24	20	14	24	21	5	27	23	55	10	11	107	17	16	57	33	45	21	25	137	9	12	89	26	33	49	72	147	72	92	184	129	114	126	62	11	75	29	15	40
OTU491	Fungi	Fungi	Ascomycota	Eurotiomycetes	Chaetothyriales	Herpotrichiellaceae	Unclassified	Unclassified	50	68	25	29	22	25	62	26	37	13	12	0	11	1	0	16	8	20	18	24	39	45	15	0	8	51	30	108	37	64	157	91	86	108	24	202	74	119	1	13	19
OTU500	Fungi	Fungi	Ascomycota	Eurotiomycetes	Eurotiales	Aspergillaceae	Penicillium	Penicillium_paczoskii	0	0	0	0	0	0	3	0	0	4	0	0	21	0	0	10	35	0	91	0	1	36	0	1	79	33	0	234	285	0	440	272	0	195	204	12	19	47	0	9	78
OTU507	Fungi	Fungi	Ascomycota	Eurotiomycetes	Eurotiales	Aspergillaceae	Penicillium	Unclassified	27	93	222	31	168	236	41	66	153	9	13	25	19	4	0	13	90	63	0	0	0	6	164	225	23	0	60	124	62	45	122	66	54	121	82	64	15	32	86	1	14
OTU511	Fungi	Fungi	Ascomycota	Eurotiomycetes	Chaetothyriales	Herpotrichiellaceae	Unclassified	Unclassified	0	1	121	0	16	86	0	11	79	12	18	1	43	1	9	5	46	27	0	15	106	0	5	18	2	41	22	0	0	1	0	0	0	0	0	0	3	70	25	1	8
OTU538	Fungi	Fungi	Ascomycota	Eurotiomycetes	Chaetothyriales	Herpotrichiellaceae	Unclassified	Unclassified	12	6	18	0	3	23	2	11	22	6	33	129	18	4	11	14	24	22	3	5	0	9	15	12	18	22	0	0	1	0	5	0	0	0	0	0	9	55	73	0	33
OTU542	Fungi	Fungi	Ascomycota	Eurotiomycetes	Unclassified	Unclassified	Unclassified	Unclassified	14	16	99	5	12	53	9	46	54	41	80	44	66	10	49	45	76	49	27	17	42	9	58	9	15	99	32	15	55	41	38	14	1	26	13	8	9	34	100	3	55
OTU603	Fungi	Fungi	Ascomycota	Eurotiomycetes	Eurotiales	Aspergillaceae	Penicillium	Penicillium_decumbens	0	7	0	6	28	0	8	0	0	7	0	0	0	0	0	16	43	0	29	18	53	0	7	29	28	0	4	271	0	0	115	56	0	81	38	0	26	0	15	4	0
OTU621	Fungi	Fungi	Ascomycota	Eurotiomycetes	Chaetothyriales	Herpotrichiellaceae	Unclassified	Unclassified	0	0	80	0	0	27	0	9	0	0	0	0	8	0	1	0	0	0	0	0	0	0	0	28	0	0	17	0	0	1	0	0	1	0	0	1	0	8	100	0	1
OTU623	Fungi	Fungi	Ascomycota	Eurotiomycetes	Chaetothyriales	Herpotrichiellaceae	Unclassified	Unclassified	0	0	0	0	0	0	0	0	0	0	0	0	0	0	0	0	0	0	0	0	0	0	0	0	0	0	0	0	0	0	0	0	0	0	0	0	0	70	0	0	20
OTU627	Fungi	Fungi	Ascomycota	Eurotiomycetes	Unclassified	Unclassified	Unclassified	Unclassified	0	0	0	0	0	0	0	0	0	0	47	204	14	19	56	0	35	111	21	0	24	0	0	20	0	0	15	0	0	29	0	0	29	0	0	51	0	0	0	0	0
OTU635	Fungi	Fungi	Ascomycota	Eurotiomycetes	Onygenales	Eremascaceae	Unclassified	Unclassified	0	0	0	0	0	0	0	0	0	0	0	0	0	0	0	3	23	90	0	85	64	1	0	0	0	57	0	75	9	0	68	28	0	31	0	0	20	4	0	24	66
OTU639	Fungi	Fungi	Ascomycota	Eurotiomycetes	Chaetothyriales	Herpotrichiellaceae	Unclassified	Unclassified	0	0	20	0	0	0	0	0	0	18	3	77	30	0	122	8	0	96	0	0	0	0	0	0	0	0	0	0	0	0	0	0	0	0	0	0	7	31	36	0	18
OTU661	Fungi	Fungi	Ascomycota	Eurotiomycetes	Chaetothyriales	Herpotrichiellaceae	Cladophialophora	Unclassified	3	0	0	7	0	0	11	24	0	17	8	39	11	1	21	23	33	14	49	39	46	14	15	30	46	7	0	23	10	37	38	0	18	18	7	0	6	8	12	0	0
OTU673	Fungi	Fungi	Ascomycota	Eurotiomycetes	Eurotiales	Aspergillaceae	Aspergillus	Unclassified	9	6	0	0	0	0	0	0	0	0	0	0	0	0	0	0	0	0	14	0	38	20	0	40	17	12	85	161	11	0	75	32	0	179	11	25	16	4	0	5	0
OTU706	Fungi	Fungi	Ascomycota	Eurotiomycetes	Eurotiales	Aspergillaceae	Penicillium	Unclassified	38	38	1	125	125	27	67	29	139	8	0	93	18	19	7	23	37	0	114	107	95	66	113	1	79	65	137	121	19	9	75	0	99	25	229	10	12	29	92	20	15
OTU714	Fungi	Fungi	Ascomycota	Eurotiomycetes	Eurotiales	Unclassified	Unclassified	Unclassified	0	0	0	34	0	0	0	0	0	0	10	0	13	0	64	3	0	99	0	0	0	21	4	0	18	0	0	16	0	0	16	0	0	13	15	89	11	0	0	0	0
OTU729	Fungi	Fungi	Ascomycota	Eurotiomycetes	Chaetothyriales	Herpotrichiellaceae	Unclassified	Unclassified	14	0	11	35	16	0	37	6	0	7	28	0	0	0	0	10	0	0	39	0	0	16	0	0	98	0	13	0	0	0	0	0	0	0	0	0	48	55	0	0	0
OTU730	Fungi	Fungi	Ascomycota	Eurotiomycetes	Eurotiales	Aspergillaceae	Penicillium	Unclassified	0	0	16	0	0	0	0	0	0	8	0	0	57	4	0	46	149	0	0	0	0	0	0	0	0	0	0	147	0	55	115	24	0	68	97	1	9	11	0	0	0
OTU758	Fungi	Fungi	Ascomycota	Eurotiomycetes	Eurotiales	Aspergillaceae	Unclassified	Unclassified	0	0	0	0	0	0	0	0	0	27	0	0	18	0	0	4	21	0	0	15	0	0	0	0	0	0	0	84	74	37	25	0	92	23	25	0	0	0	0	0	10
OTU767	Fungi	Fungi	Ascomycota	Eurotiomycetes	Chaetothyriales	Herpotrichiellaceae	Unclassified	Unclassified	41	18	0	9	32	30	29	48	13	6	2	0	0	0	0	8	6	0	30	0	45	23	0	0	11	6	0	3	5	0	5	0	0	16	4	0	17	18	0	18	50
OTU769	Fungi	Fungi	Ascomycota	Eurotiomycetes	Chaetothyriales	Herpotrichiellaceae	Cladophialophora	Unclassified	30	9	0	7	33	0	35	13	0	14	0	0	1	0	0	6	39	46	38	0	32	16	26	1	36	27	3	24	0	0	16	0	0	4	2	0	12	0	0	2	0
OTU784	Fungi	Fungi	Ascomycota	Eurotiomycetes	Chaetothyriales	Herpotrichiellaceae	Cladophialophora	Unclassified	13	0	15	6	0	0	7	11	0	1	0	0	2	0	0	0	0	0	4	2	425	4	14	0	15	0	0	7	0	0	4	0	0	3	2	0	28	0	17	3	0
OTU80	Fungi	Fungi	Ascomycota	Eurotiomycetes	Unclassified	Unclassified	Unclassified	Unclassified	182	961	690	267	728	372	227	512	267	49	159	178	77	75	205	55	94	155	498	626	443	317	659	411	484	550	113	36	53	161	32	24	209	33	25	146	348	951	1080	167	1101
OTU8018	Fungi	Fungi	Ascomycota	Eurotiomycetes	Chaetothyriales	Herpotrichiellaceae	Unclassified	Unclassified	5	4	1	9	26	1	3	6	1	2	15	1	20	7	2	10	2	1	36	89	30	25	40	123	42	42	18	1	27	10	16	0	3	10	5	3	4	12	2	8	0
OTU8927	Fungi	Fungi	Ascomycota	Eurotiomycetes	Chaetothyriales	Herpotrichiellaceae	Unclassified	Unclassified	37	7	0	24	0	0	5	39	2	40	51	0	80	9	14	23	44	0	11	0	0	2	1	0	4	1	0	0	0	0	1	0	0	1	0	0	13	23	0	6	15
OTU913	Fungi	Fungi	Ascomycota	Eurotiomycetes	Eurotiales	Trichocomaceae	Talaromyces	Unclassified	0	0	0	4	30	0	0	0	0	0	0	0	0	0	0	0	22	48	40	0	12	94	22	61	56	38	0	149	0	0	66	7	0	54	7	0	26	5	0	8	49
OTU923	Fungi	Fungi	Ascomycota	Eurotiomycetes	Chaetothyriales	Herpotrichiellaceae	Unclassified	Unclassified	7	2	0	4	10	43	10	16	0	46	22	0	36	1	0	64	19	0	18	0	0	0	0	0	2	0	0	9	0	0	22	2	0	9	31	0	4	14	0	4	3
OTU9851	Fungi	Fungi	Ascomycota	Eurotiomycetes	Eurotiales	Aspergillaceae	Penicillium	Unclassified	25	1	0	69	12	74	11	0	45	34	1	1	58	3	0	55	65	0	456	113	169	171	105	164	524	212	253	179	20	0	215	28	1	273	13	21	14	20	12	29	0
OTU103	Fungi	Fungi	Basidiomycota	Geminibasidiomycetes	Geminibasidiales	Geminibasidiaceae	Geminibasidium	Unclassified	83	109	89	144	218	2	173	296	54	98	75	88	354	78	631	104	1345	2763	1519	420	604	944	649	149	1601	458	315	493	63	342	356	149	242	256	55	288	1243	288	378	610	912
OTU6507	Fungi	Fungi	Basidiomycota	Geminibasidiomycetes	Geminibasidiales	Geminibasidiaceae	Geminibasidium	Unclassified	29	0	0	0	0	0	17	0	0	45	3	35	24	10	48	0	99	740	14	31	22	0	13	13	34	39	20	2	0	69	8	5	37	0	8	29	5	0	0	4	0
OTU1451	Fungi	Fungi	Kickxellomycota	GS19	GS19	Unclassified	Unclassified	Unclassified	0	0	0	0	0	0	1	0	0	0	0	0	0	1	0	3	12	14	42	38	34	35	22	0	87	74	0	17	2	0	5	5	0	3	1	0	17	25	0	23	30
OTU1056	Fungi	Fungi	Ascomycota	Leotiomycetes	Unclassified	Unclassified	Unclassified	Unclassified	120	5	0	138	42	23	125	45	0	64	45	0	82	5	0	58	43	32	29	1	0	8	0	7	18	0	0	11	0	7	24	6	8	29	0	9	3	3	14	5	0
OTU116	Fungi	Fungi	Ascomycota	Leotiomycetes	Helotiales	Unclassified	Unclassified	Unclassified	24	17	15	29	37	51	46	358	0	1526	547	251	1520	186	87	1867	670	522	1	0	1	0	0	2	8	3	1	58	0	0	185	3	0	161	5	6	36	12	64	40	17
OTU139	Fungi	Fungi	Ascomycota	Leotiomycetes	Helotiales	Unclassified	Unclassified	Unclassified	33	87	260	18	128	117	4	71	149	54	188	408	132	137	200	79	231	211	0	244	502	0	207	575	0	120	411	0	1	0	0	0	0	0	1	0	9	75	415	10	157
OTU158	Fungi	Fungi	Ascomycota	Leotiomycetes	Helotiales	Unclassified	Unclassified	Unclassified	0	0	0	0	0	0	0	0	0	0	0	0	0	0	0	0	10	0	0	0	0	0	0	0	9	0	0	64	449	1051	118	158	1367	50	147	2051	0	2	0	2	0
OTU250	Fungi	Fungi	Ascomycota	Leotiomycetes	Helotiales	Unclassified	Unclassified	Unclassified	48	226	25	17	45	43	54	4	100	0	1	0	0	0	0	3	0	0	62	26	65	395	21	9	98	24	234	37	7	22	57	0	169	25	13	41	147	153	148	61	50
OTU271	Fungi	Fungi	Ascomycota	Leotiomycetes	Helotiales	Unclassified	Unclassified	Unclassified	115	41	0	68	0	45	377	31	0	15	0	30	15	7	0	5	22	0	83	173	99	35	57	99	84	67	0	24	17	163	53	28	27	28	9	63	194	51	69	66	18
OTU293	Fungi	Fungi	Ascomycota	Leotiomycetes	Helotiales	Helotiaceae	Scytalidium	Unclassified	22	69	29	32	35	0	0	42	81	3	34	29	73	8	83	53	99	85	3	20	340	0	46	67	17	25	13	35	35	213	17	54	180	27	58	185	5	0	122	0	114
OTU294	Fungi	Fungi	Ascomycota	Leotiomycetes	Helotiales	Dermateaceae	Pezicula	Unclassified	55	78	46	43	60	271	49	42	83	5	12	0	18	9	0	12	36	0	127	72	700	68	215	66	178	88	97	12	0	0	29	0	0	19	4	0	25	17	19	102	39
OTU32	Fungi	Fungi	Ascomycota	Leotiomycetes	Helotiales	Unclassified	Unclassified	Unclassified	9	117	48	8	117	175	39	87	95	0	0	0	0	2	0	5	1	3	308	1707	5451	159	1963	4712	292	2297	2481	236	213	141	415	31	305	473	37	152	4003	2506	1951	3314	2780
OTU33	Fungi	Fungi	Ascomycota	Leotiomycetes	Helotiales	Unclassified	Unclassified	Unclassified	194	234	144	152	309	146	147	361	112	9053	2032	2151	9888	574	1034	8928	2110	1361	267	177	113	157	195	114	224	252	140	21	21	6	78	4	18	62	8	17	192	273	135	68	245
OTU333	Fungi	Fungi	Ascomycota	Leotiomycetes	Helotiales	Unclassified	Unclassified	Unclassified	0	0	0	0	0	0	0	0	0	0	0	0	0	0	0	0	0	1	111	1076	35	9	116	104	42	28	45	22	3	147	43	7	0	5	0	154	0	0	0	0	0
OTU338	Fungi	Fungi	Ascomycota	Leotiomycetes	Helotiales	Unclassified	Unclassified	Unclassified	50	7	1	11	19	0	28	31	0	50	47	1	62	15	0	36	27	0	0	0	0	0	0	0	0	0	0	7	0	1	0	0	0	0	0	0	382	176	228	10	113
OTU369	Fungi	Fungi	Ascomycota	Leotiomycetes	Helotiales	Myxotrichaceae	Oidiodendron	Unclassified	16	15	19	37	25	0	7	20	0	0	0	0	0	0	0	0	0	0	144	58	24	15	49	23	83	23	0	29	32	37	4	0	0	1	5	194	221	44	46	125	77
OTU374	Fungi	Fungi	Ascomycota	Leotiomycetes	Helotiales	Unclassified	Unclassified	Unclassified	8	0	0	15	0	0	8	0	0	2	0	13	12	0	0	0	0	0	0	0	0	5	0	0	16	0	0	11	0	0	6	0	0	1390	0	0	3	0	0	0	0
OTU375	Fungi	Fungi	Ascomycota	Leotiomycetes	Unclassified	Unclassified	Unclassified	Unclassified	124	53	64	74	54	12	144	70	82	512	129	17	319	19	40	300	167	0	56	45	19	67	13	55	92	30	0	47	31	0	60	7	0	35	9	6	48	146	54	30	83
OTU455	Fungi	Fungi	Ascomycota	Leotiomycetes	Helotiales	Hyaloscyphaceae	Glutinomyces	Unclassified	0	0	53	0	0	0	0	0	23	0	0	0	0	0	0	0	0	0	0	0	68	0	0	0	0	0	26	0	100	305	19	36	291	1	66	279	0	0	0	0	0
OTU461	Fungi	Fungi	Ascomycota	Leotiomycetes	Helotiales	Unclassified	Unclassified	Unclassified	201	43	0	133	77	0	177	38	0	0	0	0	38	0	0	0	0	0	9	0	0	10	10	0	9	0	0	0	0	0	2	0	0	0	0	0	69	0	0	31	0
OTU475	Fungi	Fungi	Ascomycota	Leotiomycetes	Helotiales	Unclassified	Unclassified	Unclassified	23	10	0	20	26	44	34	0	0	58	36	134	39	12	6	288	46	32	0	0	0	10	8	0	24	0	12	74	14	41	108	5	0	49	11	0	29	8	0	28	0
OTU478	Fungi	Fungi	Ascomycota	Leotiomycetes	Helotiales	Unclassified	Unclassified	Unclassified	46	26	0	38	25	0	9	34	0	0	5	0	58	0	0	0	0	0	189	0	0	196	31	0	86	0	0	19	0	0	39	0	0	103	0	0	11	0	0	4	0
OTU494	Fungi	Fungi	Ascomycota	Leotiomycetes	Helotiales	Unclassified	Unclassified	Unclassified	7	73	58	14	0	0	3	0	84	6	79	57	19	100	189	0	190	112	0	0	0	0	6	0	0	24	0	0	0	74	0	0	0	3	0	0	13	0	61	0	0
OTU552	Fungi	Fungi	Ascomycota	Leotiomycetes	Helotiales	Unclassified	Unclassified	Unclassified	0	0	0	0	0	0	0	0	0	0	0	0	0	0	0	0	0	0	10	113	0	16	82	0	24	0	0	246	29	25	26	0	0	0	0	165	0	0	0	0	0
OTU569	Fungi	Fungi	Ascomycota	Leotiomycetes	Helotiales	Hyaloscyphaceae	Rodwayella	Rodwayella_sessilis	46	0	127	11	0	53	0	0	522	48	0	0	0	0	0	0	0	0	0	0	0	0	0	0	0	0	0	0	0	0	0	0	0	0	0	0	0	0	9	0	0
OTU574	Fungi	Fungi	Ascomycota	Leotiomycetes	Helotiales	Unclassified	Unclassified	Unclassified	65	31	11	42	0	0	60	0	0	0	0	32	16	0	47	0	0	0	80	27	15	95	8	0	62	0	16	53	3	0	20	7	0	51	4	0	6	6	0	0	10
OTU582	Fungi	Fungi	Ascomycota	Leotiomycetes	Helotiales	Unclassified	Unclassified	Unclassified	9	95	0	3	45	20	0	45	26	3	7	27	0	3	18	0	0	24	10	0	0	8	0	0	40	0	0	99	0	43	32	8	0	104	0	18	4	8	0	8	0
OTU583	Fungi	Fungi	Ascomycota	Leotiomycetes	Helotiales	Myxotrichaceae	Oidiodendron	Unclassified	0	0	0	0	0	0	0	0	0	3	0	0	4	0	23	0	0	0	71	81	32	57	112	25	94	35	57	8	0	35	0	17	51	13	0	0	48	0	0	18	0
OTU611	Fungi	Fungi	Ascomycota	Leotiomycetes	Helotiales	Myxotrichaceae	Oidiodendron	Unclassified	0	0	74	0	0	0	0	0	49	0	6	0	0	1	0	0	0	114	0	0	0	0	0	0	0	0	0	0	0	34	3	0	34	0	4	30	0	245	100	0	64
OTU6138	Fungi	Fungi	Ascomycota	Leotiomycetes	Helotiales	Unclassified	Unclassified	Unclassified	3	0	0	0	0	0	0	0	0	0	0	0	0	0	0	0	0	0	0	0	0	0	0	0	0	0	0	129	224	78	242	285	208	270	141	165	2	0	0	0	0
OTU614	Fungi	Fungi	Ascomycota	Leotiomycetes	Helotiales	Unclassified	Unclassified	Unclassified	38	15	0	39	35	22	32	44	0	37	0	0	7	2	0	6	0	0	211	0	0	238	27	0	125	17	0	41	0	0	12	0	32	34	4	0	59	23	15	119	17
OTU616	Fungi	Fungi	Ascomycota	Leotiomycetes	Unclassified	Unclassified	Unclassified	Unclassified	26	6	0	5	18	0	13	6	0	349	20	0	126	0	0	98	22	27	5	0	0	9	3	0	2	11	12	0	0	0	0	0	0	0	0	0	24	17	0	6	32
OTU649	Fungi	Fungi	Ascomycota	Leotiomycetes	Helotiales	Helotiaceae	Meliniomyces	Unclassified	23	0	0	67	0	1	27	0	0	0	2	0	10	0	14	1	14	0	179	0	9	50	0	0	60	0	0	0	6	0	99	0	57	2	3	0	17	22	0	11	0
OTU650	Fungi	Fungi	Ascomycota	Leotiomycetes	Helotiales	Unclassified	Unclassified	Unclassified	12	8	7	16	0	0	7	1	0	3	0	0	0	0	0	4	0	0	261	0	38	131	0	0	620	0	0	0	0	0	4	0	0	0	0	0	0	0	0	4	0
OTU67	Fungi	Fungi	Ascomycota	Leotiomycetes	Helotiales	Myxotrichaceae	Oidiodendron	Oidiodendron_chlamydosporicum	132	101	45	105	30	92	78	73	17	60	61	62	106	6	223	128	789	692	641	199	392	248	467	328	787	555	175	1023	547	2577	1069	454	860	840	262	2084	152	88	85	80	167
OTU705	Fungi	Fungi	Ascomycota	Leotiomycetes	Helotiales	Unclassified	Unclassified	Unclassified	470	40	0	48	22	0	161	108	0	0	0	0	0	0	0	11	0	0	24	0	0	8	0	0	26	0	0	0	18	0	0	13	0	27	0	0	1	0	0	7	0
OTU721	Fungi	Fungi	Ascomycota	Leotiomycetes	Helotiales	Myxotrichaceae	Oidiodendron	Oidiodendron_maius	35	21	0	9	0	0	9	0	0	12	0	0	19	0	0	22	0	0	16	0	80	16	16	34	24	0	0	11	31	0	26	0	0	8	8	0	11	47	29	14	7
OTU7216	Fungi	Fungi	Ascomycota	Leotiomycetes	Unclassified	Unclassified	Unclassified	Unclassified	26	5	26	30	13	61	28	45	0	184	92	0	131	24	103	75	53	0	10	8	0	14	45	32	24	27	32	19	23	0	44	4	55	45	2	16	38	55	0	9	31
OTU731	Fungi	Fungi	Ascomycota	Leotiomycetes	Helotiales	Unclassified	Unclassified	Unclassified	0	0	0	0	0	0	0	0	0	0	0	0	0	0	0	0	0	2	139	0	46	100	0	0	143	22	0	0	0	0	0	0	0	0	0	0	0	0	0	0	0
OTU748	Fungi	Fungi	Ascomycota	Leotiomycetes	Helotiales	Unclassified	Unclassified	Unclassified	25	10	0	24	20	32	24	0	0	47	36	0	102	19	30	71	65	38	5	12	0	38	0	0	15	0	7	28	0	0	23	0	0	10	9	0	0	0	0	1	0
OTU771	Fungi	Fungi	Ascomycota	Leotiomycetes	Helotiales	Helotiales_fam_Incertae_sedis	Xylogone	Unclassified	0	0	0	0	0	0	0	0	0	0	0	0	0	2	0	0	7	0	0	0	0	0	0	0	0	0	0	43	45	100	65	23	124	47	38	161	1	0	0	0	0
OTU773	Fungi	Fungi	Ascomycota	Leotiomycetes	Unclassified	Unclassified	Unclassified	Unclassified	24	0	1	70	27	8	13	26	0	12	21	0	0	0	0	14	15	0	63	0	0	32	6	0	95	0	25	0	36	0	60	16	0	39	11	33	22	0	0	5	0
OTU8218	Fungi	Fungi	Ascomycota	Leotiomycetes	Helotiales	Unclassified	Unclassified	Unclassified	17	0	0	7	0	0	21	0	33	0	0	0	0	2	14	0	22	0	0	0	7	0	45	37	16	20	50	0	0	22	0	0	84	4	10	0	0	9	38	10	69
OTU8301	Fungi	Fungi	Ascomycota	Leotiomycetes	Helotiales	Unclassified	Unclassified	Unclassified	0	0	0	0	26	0	0	0	0	0	0	0	0	0	0	0	0	0	0	0	0	7	0	0	3	0	0	0	0	21	0	0	0	7	0	0	85	50	0	84	18
OTU855	Fungi	Fungi	Ascomycota	Leotiomycetes	Helotiales	Helotiaceae	Pseudoclathrosphaerina	Unclassified	73	3	0	60	0	0	86	0	39	0	0	0	0	0	0	0	0	0	80	0	0	40	6	0	134	5	16	0	1	0	0	0	0	0	0	0	2	0	27	2	0
OTU943	Fungi	Fungi	Ascomycota	Leotiomycetes	Helotiales	Unclassified	Unclassified	Unclassified	84	0	0	41	0	0	10	11	0	0	0	0	8	0	0	4	0	0	114	0	0	112	0	0	62	0	0	0	0	0	0	0	0	26	3	34	8	36	0	0	0
OTU954	Fungi	Fungi	Ascomycota	Leotiomycetes	Helotiales	Unclassified	Unclassified	Unclassified	6	18	0	2	7	0	14	0	0	0	0	0	1	1	8	8	0	0	77	0	41	4	31	13	66	0	11	19	8	0	35	4	0	51	18	0	8	0	7	1	0
OTU719	Fungi	Fungi	Basidiomycota	Malasseziomycetes	Malasseziales	Malasseziaceae	Malassezia	Malassezia_restricta	8	0	29	4	14	0	6	13	140	0	7	27	5	5	81	6	0	3	10	16	0	0	5	29	3	0	1	1	4	0	0	9	0	1	14	15	1	7	0	0	3
OTU746	Fungi	Fungi	Basidiomycota	Microbotryomycetes	Leucosporidiales	Unclassified	Unclassified	Unclassified	6	10	16	10	0	0	0	0	0	6	0	0	0	0	0	3	17	0	278	31	52	236	79	0	336	193	2	23	0	0	25	4	0	10	5	0	15	33	0	8	0
OTU10366	Fungi	Fungi	Mortierellomycota	Mortierellomycetes	Mortierellales	Mortierellaceae	Mortierella	Unclassified	1345	293	974	701	212	1414	720	213	1471	120	17	345	41	15	188	75	62	277	10	66	452	18	113	312	52	101	103	0	0	0	0	7	42	0	9	0	59	128	383	15	230
OTU179	Fungi	Fungi	Mortierellomycota	Mortierellomycetes	Mortierellales	Mortierellaceae	Mortierella	Mortierella_nantahalensis	134	371	152	156	138	0	166	118	66	42	5	12	71	0	0	72	59	18	98	64	0	61	45	297	480	26	75	298	116	206	355	58	58	220	45	0	11	0	155	9	61
OTU2	Fungi	Fungi	Mortierellomycota	Mortierellomycetes	Mortierellales	Mortierellaceae	Mortierella	Unclassified	25859	6215	2130	22741	12595	4891	28876	6336	1844	9287	954	8555	5906	489	875	6531	1599	1303	6445	602	3110	17033	577	1524	7074	1426	470	3098	79	102	568	127	151	379	81	191	1787	633	614	1652	773
OTU220	Fungi	Fungi	Mortierellomycota	Mortierellomycetes	Mortierellales	Mortierellaceae	Mortierella	Unclassified	54	317	616	43	354	1508	76	760	833	0	5	0	5	1	0	1	14	0	9	95	139	64	148	105	133	91	125	10	1	0	4	15	66	11	1	0	45	178	1061	17	255
OTU245	Fungi	Fungi	Mortierellomycota	Mortierellomycetes	Mortierellales	Mortierellaceae	Mortierella	Unclassified	932	84	39	121	46	16	126	12	13	246	4	537	69	1	9	334	33	16	5	0	22	4	1	0	8	0	13	40	17	51	62	35	8	14	4	35	10	0	0	4	29
OTU29	Fungi	Fungi	Mortierellomycota	Mortierellomycetes	Mortierellales	Mortierellaceae	Mortierella	Mortierella_minutissima	8878	3037	3090	4282	3159	3158	5573	3582	2981	16	74	6508	23	31	1244	95	57	1440	304	151	487	988	173	357	501	335	306	79	12	27	95	5	0	28	4	25	557	185	145	398	331
OTU301	Fungi	Fungi	Mortierellomycota	Mortierellomycetes	Mortierellales	Mortierellaceae	Mortierella	Unclassified	149	10	8	132	26	0	91	1	18	18	0	811	30	0	0	10	13	0	28	10	0	92	7	2	57	2	0	85	1	21	59	0	0	46	3	0	61	28	27	29	17
OTU36	Fungi	Fungi	Mortierellomycota	Mortierellomycetes	Mortierellales	Mortierellaceae	Mortierella	Unclassified	2256	1218	1081	2620	2062	2584	1907	1485	2209	820	52	787	393	24	318	1075	192	2024	1135	553	752	1053	204	884	1160	501	676	587	209	201	627	101	271	427	81	171	402	242	316	277	159
OTU543	Fungi	Fungi	Mortierellomycota	Mortierellomycetes	Mortierellales	Mortierellaceae	Mortierella	Mortierella_sarnyensis	52	0	0	7	0	0	10	0	0	0	10	0	3	3	0	19	0	0	17	11	17	19	3	0	243	22	0	45	63	0	38	5	46	15	15	5	8	0	0	2	0
OTU593	Fungi	Fungi	Mortierellomycota	Mortierellomycetes	Mortierellales	Mortierellaceae	Mortierella	Unclassified	0	0	0	0	0	0	0	0	0	3	0	0	577	0	0	22	0	0	0	0	0	0	0	0	0	0	0	0	0	0	0	0	0	0	0	0	0	0	0	0	0
OTU60	Fungi	Fungi	Mortierellomycota	Mortierellomycetes	Mortierellales	Mortierellaceae	Mortierella	Unclassified	305	519	1811	368	796	4279	320	1585	1645	84	185	1114	70	39	713	94	217	513	239	113	786	936	85	255	522	193	74	257	135	581	159	185	590	89	81	896	150	128	226	60	74
OTU613	Fungi	Fungi	Mortierellomycota	Mortierellomycetes	Mortierellales	Mortierellaceae	Mortierella	Unclassified	0	0	0	0	0	0	0	0	20	0	0	0	0	0	52	0	5	45	0	0	27	0	5	4	0	0	56	2	5	14	2	6	0	0	10	66	0	6	99	0	17
OTU618	Fungi	Fungi	Mortierellomycota	Mortierellomycetes	Mortierellales	Mortierellaceae	Mortierella	Unclassified	0	20	0	0	11	20	0	0	28	1	7	59	16	10	68	0	12	201	1	6	18	3	7	0	0	3	11	2	8	76	27	6	72	4	0	83	10	1	54	0	13
OTU7157	Fungi	Fungi	Mortierellomycota	Mortierellomycetes	Mortierellales	Mortierellaceae	Mortierella	Unclassified	43	3	2	44	40	0	33	23	0	26	3	26	13	0	1	14	2	0	13	1	12	31	0	21	29	0	0	17	0	5	0	0	0	0	0	0	7	3	0	10	13
OTU8	Fungi	Fungi	Mortierellomycota	Mortierellomycetes	Mortierellales	Mortierellaceae	Mortierella	Unclassified	20735	4153	810	10242	7988	3735	17151	5677	1711	414	1	31	122	1	64	138	11	37	3246	431	813	5947	443	356	4291	531	266	883	49	152	1493	32	202	404	143	160	2089	195	340	1583	1070
OTU815	Fungi	Fungi	Mortierellomycota	Mortierellomycetes	Mortierellales	Mortierellaceae	Mortierella	Unclassified	176	0	0	125	5	0	69	7	33	3	0	0	0	0	0	0	0	0	0	0	0	2	0	0	0	0	0	0	0	0	0	0	0	0	0	0	1	4	0	2	0
OTU821	Fungi	Fungi	Mortierellomycota	Mortierellomycetes	Mortierellales	Mortierellaceae	Mortierella	Unclassified	5	3	3	0	23	165	10	15	5	10	0	5	39	2	5	25	22	153	0	0	6	0	0	2	0	9	0	0	8	1	0	6	0	1	0	0	4	0	0	2	0
OTU8632	Fungi	Fungi	Mortierellomycota	Mortierellomycetes	Mortierellales	Mortierellaceae	Mortierella	Unclassified	10	34	22	36	29	83	25	44	13	0	0	0	0	0	0	0	0	1	47	46	50	135	112	57	159	126	22	6	0	0	5	0	0	4	0	0	35	42	65	16	200
OTU919	Fungi	Fungi	Mortierellomycota	Mortierellomycetes	Mortierellales	Mortierellaceae	Mortierella	Unclassified	159	131	2327	33	408	3602	96	296	2442	74	488	5409	187	299	1839	85	401	1800	65	297	1903	317	100	1752	57	361	1268	134	673	1783	1008	1165	2327	121	215	1876	57	287	810	54	344
OTU1060	Fungi	Fungi	Ascomycota	Orbiliomycetes	Orbiliales	Orbiliaceae	Dactylella	Unclassified	0	0	0	0	9	0	10	28	0	6	16	9	3	11	49	0	5	24	17	42	81	61	21	170	37	104	26	5	8	57	0	13	163	0	7	21	44	60	8	34	69
OTU1824	Fungi	Fungi	Ascomycota	Orbiliomycetes	Orbiliales	Orbiliaceae	Dactylella	Unclassified	0	0	0	0	0	0	0	13	0	3	0	0	5	0	0	0	0	0	8	0	0	9	0	0	15	0	0	50	0	0	53	0	17	35	1	41	52	8	0	36	27
OTU2355	Fungi	Fungi	Ascomycota	Orbiliomycetes	Orbiliales	Orbiliaceae	Dactylella	Unclassified	23	3	0	6	1	0	40	0	1	0	0	0	0	0	0	0	0	0	26	0	0	28	0	0	50	0	0	85	24	49	65	36	0	56	9	24	124	97	34	70	34
OTU299	Fungi	Fungi	Ascomycota	Orbiliomycetes	Orbiliales	Orbiliaceae	Dactylella	Unclassified	88	8	0	3	22	0	15	17	0	115	2	0	190	5	0	135	0	1	394	8	64	732	71	15	574	50	1	109	0	0	123	0	0	89	0	11	116	11	0	116	18
OTU617	Fungi	Fungi	Chytridiomycota	Rhizophydiomycetes	Rhizophydiales	Terramycetaceae	Unclassified	Unclassified	111	38	0	23	44	52	84	22	21	65	55	36	65	6	0	49	25	0	119	22	0	101	0	0	111	8	0	40	0	0	16	0	0	13	0	1	95	52	0	54	102
OTU471	Fungi	Fungi	Rozellomycota	Rozellomycotina_cls_Incertae_sedis	GS11	Unclassified	Unclassified	Unclassified	476	76	34	395	96	27	447	201	30	2	0	0	0	0	0	0	0	0	11	0	0	18	3	0	34	5	12	0	0	0	0	0	0	0	0	0	68	0	0	34	0
OTU637	Fungi	Fungi	Rozellomycota	Rozellomycotina_cls_Incertae_sedis	GS11	Unclassified	Unclassified	Unclassified	158	28	0	123	20	0	123	22	0	0	0	0	0	0	0	0	0	0	22	0	0	25	4	0	25	0	0	0	0	0	0	0	0	0	0	0	4	0	0	9	0
OTU9296	Fungi	Fungi	Rozellomycota	Rozellomycotina_cls_Incertae_sedis	GS11	Unclassified	Unclassified	Unclassified	179	107	35	104	111	43	152	109	0	44	34	0	42	8	22	40	7	0	21	1	0	37	0	0	39	0	0	480	90	33	404	53	48	333	86	93	0	0	0	0	0
OTU802	Fungi	Fungi	Ascomycota	Saccharomycetes	Saccharomycetales	Unclassified	Unclassified	Unclassified	0	0	0	0	0	0	0	0	0	0	18	0	0	0	0	6	0	0	0	0	0	0	0	0	0	0	0	0	0	0	0	0	0	0	421	0	0	9	0	336	0
OTU10242	Fungi	Fungi	Ascomycota	Sordariomycetes	Hypocreales	Hypocreaceae	Trichoderma	Unclassified	0	72	281	26	48	351	0	178	122	2	0	23	23	5	111	6	104	116	62	0	64	23	202	47	42	62	28	0	0	0	12	0	65	35	6	111	66	55	206	32	36
OTU105	Fungi	Fungi	Ascomycota	Sordariomycetes	Hypocreales	Nectriaceae	Ilyonectria	Unclassified	434	212	141	403	125	93	251	386	167	17	12	57	69	33	0	40	103	188	847	79	50	669	230	320	766	296	59	4	0	0	13	0	45	0	0	0	510	103	374	183	105
OTU1063	Fungi	Fungi	Ascomycota	Sordariomycetes	Microascales	Ceratocystidaceae	Ceratocystis	Unclassified	63	16	31	78	47	60	13	53	56	1	0	0	30	0	0	2	5	0	0	0	0	0	0	0	0	0	0	0	0	0	0	0	0	0	0	0	0	0	0	0	0
OTU110	Fungi	Fungi	Ascomycota	Sordariomycetes	Hypocreales	Hypocreaceae	Trichoderma	Unclassified	94	0	80	143	217	635	118	137	173	9	75	0	32	14	32	28	399	362	178	69	85	66	418	79	170	282	164	205	24	7	1194	90	20	308	93	16	283	590	1265	144	356
OTU112	Fungi	Fungi	Ascomycota	Sordariomycetes	Hypocreales	Ophiocordycipitaceae	Tolypocladium	Unclassified	165	104	26	185	74	55	202	64	0	6	15	0	55	8	1	6	15	1	602	99	106	406	78	288	1147	39	31	726	73	0	515	43	1	580	19	25	830	140	104	410	26
OTU117	Fungi	Fungi	Ascomycota	Sordariomycetes	Chaetosphaeriales	Chaetosphaeriaceae	Chaetosphaeria	Chaetosphaeria_vermicularioides	423	154	38	296	215	83	401	236	0	310	47	376	144	48	175	147	226	374	498	124	25	406	306	113	650	393	68	57	0	0	74	21	0	99	0	0	600	92	95	923	256
OTU1194	Fungi	Fungi	Ascomycota	Sordariomycetes	Unclassified	Unclassified	Unclassified	Unclassified	14	133	32	8	28	0	25	32	28	0	0	0	0	0	0	0	16	0	9	0	0	44	0	0	52	0	16	0	0	0	0	0	0	0	3	0	59	0	0	4	12
OTU1221	Fungi	Fungi	Ascomycota	Sordariomycetes	Hypocreales	Nectriaceae	Unclassified	Unclassified	8	6	33	10	0	0	4	33	52	4	0	0	0	17	0	2	0	0	23	0	29	0	0	79	13	2	0	0	0	0	0	9	0	7	86	16	0	72	0	10	0
OTU129	Fungi	Fungi	Ascomycota	Sordariomycetes	Chaetosphaeriales	Unclassified	Unclassified	Unclassified	45	9	0	8	0	0	0	0	0	0	0	0	0	0	0	0	1	1	666	1	1	4246	0	1	1574	0	2	0	0	0	0	0	0	0	0	0	0	0	0	0	1
OTU130	Fungi	Fungi	Ascomycota	Sordariomycetes	Chaetosphaeriales	Chaetosphaeriaceae	Chaetosphaeria	Chaetosphaeria_fusiformis	312	271	191	654	273	2754	196	516	70	380	29	0	210	0	0	99	96	0	421	0	0	29	0	1	71	106	0	100	0	0	56	0	0	37	9	0	32	0	0	133	0
OTU13462	Fungi	Fungi	Ascomycota	Sordariomycetes	Sordariales	Chaetomiaceae	Unclassified	Unclassified	0	22	76	40	0	62	6	0	0	42	30	0	98	1	0	18	150	0	6	24	0	0	0	0	0	0	0	46	114	53	160	70	0	173	35	0	0	0	0	0	0
OTU135	Fungi	Fungi	Ascomycota	Sordariomycetes	Unclassified	Unclassified	Unclassified	Unclassified	29	0	0	0	0	1	22	0	0	0	0	0	0	1	0	25	0	0	1079	1	0	3732	13	0	4677	0	0	6	0	1	3	9	0	0	16	0	0	0	0	0	1
OTU137	Fungi	Fungi	Ascomycota	Sordariomycetes	Hypocreales	Clavicipitaceae	Unclassified	Unclassified	126	110	46	132	29	123	214	167	145	40	15	11	35	5	0	41	42	47	275	77	94	166	85	98	436	93	141	8	14	27	28	12	0	32	4	9	528	239	259	272	286
OTU1384	Fungi	Fungi	Ascomycota	Sordariomycetes	Microascales	Microascaceae	Scedosporium	Unclassified	4	1	0	40	0	0	0	0	0	0	0	0	18	0	0	4	0	92	0	0	0	0	0	27	15	22	0	0	0	0	20	0	0	0	0	0	0	0	110	0	0
OTU142	Fungi	Fungi	Ascomycota	Sordariomycetes	Unclassified	Unclassified	Unclassified	Unclassified	439	90	31	456	63	105	305	88	141	85	80	93	38	22	14	40	126	85	66	75	0	177	81	47	323	177	0	127	44	45	114	5	0	44	27	0	42	170	52	1083	4
OTU151	Fungi	Fungi	Ascomycota	Sordariomycetes	Magnaporthales	Magnaporthaceae	Magnaporthe	Magnaporthe_oryzae	0	0	109	0	0	0	1	0	2	2	0	0	0	0	4595	0	0	0	0	0	0	0	0	0	0	0	0	0	0	0	0	2	0	0	106	0	0	0	2	0	0
OTU1634	Fungi	Fungi	Ascomycota	Sordariomycetes	Coniochaetales	Coniochaetaceae	Coniochaeta	Unclassified	0	0	26	0	0	0	5	0	0	0	0	0	0	0	0	17	61	0	0	0	0	6	36	36	0	14	0	146	4	0	61	33	0	31	20	0	19	0	0	2	5
OTU165	Fungi	Fungi	Ascomycota	Sordariomycetes	Sordariales	Chaetomiaceae	Humicola	Humicola_olivacea	10	0	38	0	33	233	11	0	60	38	0	0	0	11	66	0	0	66	20	0	22	0	0	532	0	0	29	0	0	163	0	5	46	12	0	0	14	45	1314	4	43
OTU170	Fungi	Fungi	Ascomycota	Sordariomycetes	Sordariales	Lasiosphaeriaceae	Arnium	Unclassified	1582	201	84	976	101	176	1013	76	193	70	11	0	89	0	0	19	37	0	0	0	0	0	0	0	0	0	0	3	0	0	1	0	0	0	0	0	6	0	0	0	0
OTU184	Fungi	Fungi	Ascomycota	Sordariomycetes	Sordariales	Lasiosphaeriaceae	Podospora	Unclassified	340	83	4	514	223	216	3075	167	102	0	0	12	24	0	0	0	0	0	10	0	0	0	0	0	12	27	0	0	0	0	1	0	0	0	0	0	0	0	0	0	0
OTU185	Fungi	Fungi	Ascomycota	Sordariomycetes	Hypocreales	Nectriaceae	Unclassified	Unclassified	102	49	0	0	14	60	13	59	0	0	45	0	19	20	0	32	183	244	155	95	224	54	102	31	150	222	161	258	393	313	265	229	187	240	107	75	81	101	7	0	213
OTU190	Fungi	Fungi	Ascomycota	Sordariomycetes	Sordariales	Chaetomiaceae	Unclassified	Unclassified	183	71	21	269	77	172	265	172	1	130	72	37	86	0	0	116	164	47	242	30	38	85	65	156	283	59	0	137	114	0	91	26	0	47	33	0	214	0	56	78	77
OTU192	Fungi	Fungi	Ascomycota	Sordariomycetes	Unclassified	Unclassified	Unclassified	Unclassified	0	0	0	0	0	0	0	0	0	0	0	0	0	1	0	0	0	0	307	0	0	1672	0	0	1594	0	0	0	0	0	0	0	1	0	0	0	0	0	0	0	0
OTU196	Fungi	Fungi	Ascomycota	Sordariomycetes	Chaetosphaeriales	Chaetosphaeriaceae	Chloridium	Unclassified	170	127	0	195	0	127	133	108	119	63	0	29	116	7	0	73	73	71	849	139	69	526	334	64	745	418	39	257	8	66	247	13	1	292	56	0	796	40	111	283	0
OTU20	Fungi	Fungi	Ascomycota	Sordariomycetes	Hypocreales	Nectriaceae	Gliocladiopsis	Unclassified	652	964	784	820	776	845	5481	578	748	209	112	590	432	52	705	236	714	1452	2517	1509	4083	1745	2033	1390	2335	635	651	898	159	518	1413	349	602	1266	104	522	4173	932	1117	1318	1880
OTU200	Fungi	Fungi	Ascomycota	Sordariomycetes	Unclassified	Unclassified	Unclassified	Unclassified	294	161	107	298	362	158	404	153	59	213	90	61	189	28	41	163	54	25	602	182	114	720	109	201	1187	426	14	100	14	0	391	10	0	170	20	0	203	93	44	173	150
OTU22	Fungi	Fungi	Ascomycota	Sordariomycetes	Hypocreales	Hypocreaceae	Trichoderma	Unclassified	1756	706	588	1256	1218	1140	1140	1241	635	155	51	233	469	21	63	308	449	183	5072	795	1107	3708	1024	547	4827	777	500	2245	276	604	2882	117	425	1791	115	457	9815	1902	1421	3791	1538
OTU227	Fungi	Fungi	Ascomycota	Sordariomycetes	Chaetosphaeriales	Chaetosphaeriaceae	Unclassified	Unclassified	123	58	0	188	48	39	228	46	43	16	0	0	21	7	0	27	20	136	67	0	0	109	22	0	161	1	41	298	0	28	412	70	155	250	34	0	136	0	68	76	23
OTU230	Fungi	Fungi	Ascomycota	Sordariomycetes	Unclassified	Unclassified	Unclassified	Unclassified	78	258	212	99	157	106	102	264	133	294	176	57	474	100	60	205	81	119	7	28	45	0	47	45	6	23	30	3	1	22	0	0	0	0	0	0	15	7	0	10	40
OTU233	Fungi	Fungi	Ascomycota	Sordariomycetes	Sordariales	Chaetomiaceae	Unclassified	Unclassified	0	0	0	13	0	0	0	0	0	0	0	0	0	0	0	0	22	0	0	0	21	0	0	0	0	0	0	14	0	170	62	0	68	1	4	202	38	383	169	4	1976
OTU235	Fungi	Fungi	Ascomycota	Sordariomycetes	Coniochaetales	Coniochaetaceae	Coniochaeta	Coniochaeta_mutabilis	32	22	29	41	67	20	0	29	71	55	31	0	96	0	36	49	140	127	237	54	188	246	109	91	371	192	70	290	32	50	260	40	0	156	7	62	38	14	7	0	0
OTU242	Fungi	Fungi	Ascomycota	Sordariomycetes	Sordariales	Unclassified	Unclassified	Unclassified	174	83	47	65	369	0	225	196	72	39	25	51	2	28	17	33	60	118	468	0	0	42	45	0	86	14	0	27	10	0	8	0	5	16	7	0	98	77	66	65	37
OTU2445	Fungi	Fungi	Ascomycota	Sordariomycetes	Chaetosphaeriales	Chaetosphaeriaceae	Chaetosphaeria	Chaetosphaeria_vermicularioides	29	26	29	119	18	0	45	19	1	87	14	28	53	0	0	73	17	0	168	51	0	111	32	37	212	19	45	41	1	167	32	0	30	4	29	0	226	70	46	164	18
OTU257	Fungi	Fungi	Ascomycota	Sordariomycetes	Unclassified	Unclassified	Unclassified	Unclassified	61	88	48	69	39	51	68	66	29	10	26	0	11	10	0	13	74	95	149	8	21	92	31	70	54	133	47	183	117	124	256	59	0	192	22	79	36	11	28	14	94
OTU259	Fungi	Fungi	Ascomycota	Sordariomycetes	Glomerellales	Plectosphaerellaceae	Verticillium	Verticillium_leptobactrum	12	37	32	28	150	78	23	24	129	5	8	74	26	10	129	17	51	235	48	65	99	23	40	80	21	51	19	28	64	86	22	0	147	54	85	60	21	45	49	11	55
OTU263	Fungi	Fungi	Ascomycota	Sordariomycetes	Diaporthales	Diaporthaceae	Diaporthe	Unclassified	8	1	1	0	0	0	2570	0	0	0	0	0	0	0	0	3	0	0	4	0	17	27	7	43	12	0	0	6	0	0	0	0	0	0	0	0	6	0	0	0	0
OTU265	Fungi	Fungi	Ascomycota	Sordariomycetes	Glomerellales	Plectosphaerellaceae	Plectosphaerella	Unclassified	602	75	66	54	216	39	71	79	146	4	0	0	5	79	0	15	0	23	37	0	0	121	9	70	72	26	11	1	46	0	0	0	42	0	87	0	85	59	55	36	14
OTU276	Fungi	Fungi	Ascomycota	Sordariomycetes	Xylariales	Xylariaceae	Rosellinia	Rosellinia_compacta	1156	15	0	652	59	0	460	38	0	0	0	0	4	0	0	0	0	0	0	0	0	0	0	0	0	0	0	0	0	0	0	0	0	0	0	0	0	0	0	0	0
OTU280	Fungi	Fungi	Ascomycota	Sordariomycetes	Hypocreales	Unclassified	Unclassified	Unclassified	26	2	0	0	0	0	6	23	0	1	0	0	0	0	0	6	28	1	265	18	0	201	41	31	447	68	52	124	17	102	217	19	105	104	16	158	70	26	19	49	0
OTU284	Fungi	Fungi	Ascomycota	Sordariomycetes	Hypocreales	Hypocreales_fam_Incertae_sedis	Gliocladium	Unclassified	0	0	0	0	38	0	8	0	0	9	0	0	17	0	0	2	54	91	61	99	46	48	72	0	94	83	19	429	0	18	214	51	163	86	10	102	86	35	0	81	76
OTU290	Fungi	Fungi	Ascomycota	Sordariomycetes	Chaetosphaeriales	Chaetosphaeriaceae	Thozetella	Thozetella_pinicola	101	0	29	76	0	42	175	566	257	0	0	0	0	0	0	5	0	0	64	0	0	170	0	0	549	0	0	0	0	0	0	0	0	0	0	0	0	0	0	1	0
OTU297	Fungi	Fungi	Ascomycota	Sordariomycetes	Sordariales	Unclassified	Unclassified	Unclassified	959	155	67	404	12	0	231	61	39	107	14	51	119	15	3	44	9	0	122	0	1	70	18	0	118	0	0	18	0	0	21	0	0	12	0	0	38	0	0	40	11
OTU310	Fungi	Fungi	Ascomycota	Sordariomycetes	Unclassified	Unclassified	Unclassified	Unclassified	1763	0	0	9	0	0	0	0	0	0	0	0	0	0	0	0	0	0	0	0	0	0	0	0	0	0	0	0	0	0	0	0	0	0	0	0	0	0	0	0	0
OTU312	Fungi	Fungi	Ascomycota	Sordariomycetes	Hypocreales	Clavicipitaceae	Unclassified	Unclassified	139	35	0	48	6	149	109	96	0	8	0	12	0	0	0	8	0	0	271	25	28	175	71	36	253	50	0	73	0	0	23	5	12	29	2	0	146	19	85	116	64
OTU314	Fungi	Fungi	Ascomycota	Sordariomycetes	Hypocreales	Clavicipitaceae	Pochonia	Pochonia_bulbillosa	82	0	0	32	0	0	165	87	0	4	19	0	0	0	26	9	0	0	220	5	84	65	7	13	96	11	65	63	45	40	62	4	126	49	6	0	121	34	26	48	19
OTU323	Fungi	Fungi	Ascomycota	Sordariomycetes	Unclassified	Unclassified	Unclassified	Unclassified	1691	0	0	0	1	0	0	0	0	0	0	0	0	0	0	0	0	0	0	0	0	0	0	0	0	0	0	0	0	0	0	0	0	0	0	0	0	0	0	0	0
OTU324	Fungi	Fungi	Ascomycota	Sordariomycetes	Chaetosphaeriales	Chaetosphaeriaceae	Dinemasporium	Dinemasporium_iriomotense	0	0	0	0	0	69	0	1606	0	0	0	0	0	0	20	0	0	0	0	0	0	0	0	0	0	0	0	0	0	0	0	0	0	0	0	0	0	0	0	0	0
OTU34	Fungi	Fungi	Ascomycota	Sordariomycetes	Unclassified	Unclassified	Unclassified	Unclassified	925	1083	1124	750	1216	1276	1362	2015	1150	852	447	827	2899	267	639	1312	1281	429	1088	551	251	1140	327	473	1056	675	245	1292	789	565	1790	208	485	1268	210	512	1385	927	389	972	1103
OTU342	Fungi	Fungi	Ascomycota	Sordariomycetes	Hypocreales	Nectriaceae	Fusarium	Unclassified	152	10	92	182	72	49	250	46	0	20	0	0	0	35	0	41	0	1	10	0	74	52	487	186	54	37	0	3	40	13	10	51	19	19	49	174	22	88	33	0	9
OTU350	Fungi	Fungi	Ascomycota	Sordariomycetes	Sordariales	Cephalothecaceae	Cephalotheca	Unclassified	299	182	83	421	271	136	343	207	33	20	9	0	7	4	0	46	0	0	143	29	232	1144	73	23	97	90	44	0	0	0	0	0	1	0	0	0	73	37	39	74	18
OTU352	Fungi	Fungi	Ascomycota	Sordariomycetes	Hypocreales	Hypocreales_fam_Incertae_sedis	Unclassified	Unclassified	50	0	1	42	0	43	42	0	0	9	0	0	16	0	1	6	55	0	32	1	0	19	0	30	48	0	0	0	0	0	0	0	0	23	0	0	89	37	333	47	32
OTU364	Fungi	Fungi	Ascomycota	Sordariomycetes	Hypocreales	Nectriaceae	Mariannaea	Mariannaea_samuelsii	132	0	0	66	0	0	1146	0	0	0	0	0	0	0	0	0	0	0	0	0	0	0	0	0	19	0	0	0	0	0	0	0	0	0	0	0	0	0	0	9	0
OTU380	Fungi	Fungi	Ascomycota	Sordariomycetes	Chaetosphaeriales	Chaetosphaeriaceae	Unclassified	Unclassified	16	0	0	6	0	0	16	0	0	0	0	0	0	0	0	3	0	0	248	0	0	698	0	1	249	23	9	0	0	0	0	0	0	0	0	0	4	0	28	12	0
OTU386	Fungi	Fungi	Ascomycota	Sordariomycetes	Glomerellales	Glomerellaceae	Colletotrichum	Unclassified	32	0	0	32	0	0	8	6	0	0	0	30	0	0	0	0	0	0	7	0	0	22	14	0	0	0	0	0	0	0	0	0	0	0	0	0	443	59	0	76	149
OTU387	Fungi	Fungi	Ascomycota	Sordariomycetes	Chaetosphaeriales	Chaetosphaeriaceae	Unclassified	Unclassified	188	74	210	139	309	73	144	57	0	32	0	0	16	0	0	21	0	0	79	1	20	21	27	0	53	21	0	90	0	0	48	0	0	49	0	38	107	6	0	27	57
OTU390	Fungi	Fungi	Ascomycota	Sordariomycetes	Hypocreales	Bionectriaceae	Clonostachys	Clonostachys_compactiuscula	17	3	225	6	0	547	21	39	131	5	0	0	0	0	0	11	0	0	31	60	0	12	0	31	68	12	0	22	0	1	8	0	0	2	0	0	1	0	0	5	0
OTU399	Fungi	Fungi	Ascomycota	Sordariomycetes	Chaetosphaeriales	Chaetosphaeriaceae	Chloridium	Unclassified	107	24	21	44	0	0	13	0	0	19	3	0	9	0	26	1	5	0	60	107	0	63	123	0	131	206	65	45	1	0	6	0	0	19	0	0	94	0	0	7	0
OTU403	Fungi	Fungi	Ascomycota	Sordariomycetes	Hypocreales	Nectriaceae	Unclassified	Unclassified	0	0	0	0	0	0	9	0	86	0	0	0	0	0	0	0	0	0	367	0	0	611	0	0	477	0	0	0	1	0	6	0	0	7	0	0	25	0	0	0	0
OTU406	Fungi	Fungi	Ascomycota	Sordariomycetes	Unclassified	Unclassified	Unclassified	Unclassified	0	13	0	11	0	0	0	0	40	0	0	0	0	0	0	0	91	0	1	0	0	21	177	0	84	0	0	0	0	0	0	0	0	0	0	0	30	35	0	23	0
OTU428	Fungi	Fungi	Ascomycota	Sordariomycetes	Hypocreales	Ophiocordycipitaceae	Unclassified	Unclassified	6	0	0	32	11	0	8	0	0	0	7	0	8	0	0	0	0	0	8	24	70	0	16	0	0	0	0	199	0	0	63	6	28	82	9	0	82	72	1	292	31
OTU434	Fungi	Fungi	Ascomycota	Sordariomycetes	Trichosphaeriales	Trichosphaeriaceae	Nigrospora	Nigrospora_oryzae	0	112	0	107	0	0	12	29	23	75	0	0	40	0	0	43	151	0	197	22	0	160	13	6	301	14	0	24	0	0	10	80	0	151	0	0	105	0	0	4	0
OTU453	Fungi	Fungi	Ascomycota	Sordariomycetes	Hypocreales	Ophiocordycipitaceae	Tolypocladium	Tolypocladium_tropicale	50	0	1	0	0	0	54	0	0	0	0	0	0	0	0	17	0	0	192	0	0	122	18	33	147	131	0	188	18	38	98	10	34	74	25	25	135	31	28	62	0
OTU457	Fungi	Fungi	Ascomycota	Sordariomycetes	Unclassified	Unclassified	Unclassified	Unclassified	7	0	0	0	22	57	15	0	0	28	0	0	4	0	0	21	0	48	101	0	0	713	26	0	161	48	0	12	27	0	27	0	35	108	158	24	81	19	0	20	0
OTU458	Fungi	Fungi	Ascomycota	Sordariomycetes	Hypocreales	Nectriaceae	Ilyonectria	Ilyonectria_radicicola	134	71	46	70	141	0	157	24	64	0	0	0	0	0	0	1	0	0	11	0	0	74	0	0	10	8	0	0	0	0	0	0	0	0	0	0	33	20	23	65	0
OTU460	Fungi	Fungi	Ascomycota	Sordariomycetes	Unclassified	Unclassified	Unclassified	Unclassified	91	34	41	179	25	0	94	9	36	15	0	0	0	2	0	9	0	0	0	0	0	23	45	91	21	0	7	39	194	28	227	24	0	57	17	16	0	9	0	4	71
OTU472	Fungi	Fungi	Ascomycota	Sordariomycetes	Unclassified	Unclassified	Unclassified	Unclassified	0	0	0	0	0	0	0	0	0	0	0	0	0	0	23	0	20	0	0	0	0	0	20	0	0	24	0	446	56	0	175	62	0	123	37	0	16	0	0	0	0
OTU474	Fungi	Fungi	Ascomycota	Sordariomycetes	Ophiostomatales	Ophiostomataceae	Sporothrix	Sporothrix_brunneoviolacea	67	0	0	14	0	0	11	0	42	3	21	29	0	0	0	0	9	46	6	0	0	0	0	34	1	0	0	69	1	53	37	0	0	20	0	0	118	48	20	89	26
OTU480	Fungi	Fungi	Ascomycota	Sordariomycetes	Xylariales	Unclassified	Unclassified	Unclassified	253	35	89	46	509	299	70	19	0	6	0	0	3	0	0	0	0	18	50	0	0	24	0	0	10	0	0	0	0	0	0	0	0	0	0	0	172	0	0	0	0
OTU482	Fungi	Fungi	Ascomycota	Sordariomycetes	Unclassified	Unclassified	Unclassified	Unclassified	0	0	21	0	0	0	0	0	0	5	0	0	0	0	838	0	0	0	16	0	0	12	0	0	18	0	0	27	7	0	12	0	71	22	0	0	5	0	0	0	0
OTU490	Fungi	Fungi	Ascomycota	Sordariomycetes	Hypocreales	Hypocreales_fam_Incertae_sedis	Acremonium	Acremonium_furcatum	71	11	43	172	124	0	53	73	0	31	0	0	0	0	0	2	12	0	18	0	0	13	0	0	0	0	0	0	0	0	0	2	0	0	75	0	176	4	46	28	16
OTU498	Fungi	Fungi	Ascomycota	Sordariomycetes	Hypocreales	Bionectriaceae	Clonostachys	Unclassified	57	36	198	51	24	96	69	15	43	13	0	16	2	0	0	0	16	0	69	0	18	25	2	150	28	0	51	0	0	0	0	4	0	18	15	21	17	0	0	11	0
OTU503	Fungi	Fungi	Ascomycota	Sordariomycetes	Hypocreales	Nectriaceae	Unclassified	Unclassified	1	0	0	0	0	0	19	0	0	0	16	0	0	0	0	0	70	0	9	24	41	0	81	0	72	12	24	0	0	0	19	0	0	0	0	0	14	148	0	12	164
OTU515	Fungi	Fungi	Ascomycota	Sordariomycetes	Chaetosphaeriales	Chaetosphaeriaceae	Chaetosphaeria	Chaetosphaeria_fusiformis	9	0	0	0	0	0	46	0	0	0	778	0	0	0	0	0	0	0	1	0	0	0	0	0	0	0	0	0	0	0	0	0	0	0	0	0	0	0	0	0	0
OTU516	Fungi	Fungi	Ascomycota	Sordariomycetes	Sordariales	Chaetomiaceae	Arcopilus	Arcopilus_cupreus	32	13	0	1	0	97	49	14	0	8	6	0	26	0	0	20	111	170	99	68	0	159	62	17	151	86	97	65	31	0	125	14	40	83	10	0	17	0	0	16	0
OTU527	Fungi	Fungi	Ascomycota	Sordariomycetes	Unclassified	Unclassified	Unclassified	Unclassified	21	16	0	170	12	0	16	14	0	0	0	0	16	4	0	6	20	0	27	66	100	15	36	43	8	0	40	0	8	0	50	0	0	0	9	0	0	36	0	6	0
OTU528	Fungi	Fungi	Ascomycota	Sordariomycetes	Unclassified	Unclassified	Unclassified	Unclassified	0	0	0	0	0	0	0	0	0	0	0	0	0	0	0	22	0	0	116	0	0	101	0	47	49	158	55	36	0	0	1	9	0	35	0	0	42	45	81	35	0
OTU530	Fungi	Fungi	Ascomycota	Sordariomycetes	Sordariales	Chaetomiaceae	Unclassified	Unclassified	29	0	25	0	0	0	0	76	0	44	0	0	4	6	0	7	23	41	91	0	0	85	34	0	101	76	0	0	0	0	0	0	0	0	0	0	14	18	40	17	34
OTU539	Fungi	Fungi	Ascomycota	Sordariomycetes	Unclassified	Unclassified	Unclassified	Unclassified	0	0	0	1	0	0	0	26	0	0	0	17	0	0	0	0	0	0	0	0	85	0	0	92	0	0	40	0	0	0	0	0	0	0	0	0	0	29	97	0	30
OTU550	Fungi	Fungi	Ascomycota	Sordariomycetes	Hypocreales	Bionectriaceae	Clonostachys	Unclassified	0	0	0	2	0	90	0	0	22	0	0	0	0	0	0	0	0	0	23	0	0	10	0	0	1	0	14	15	10	256	0	0	433	16	13	108	3	0	0	4	13
OTU551	Fungi	Fungi	Ascomycota	Sordariomycetes	Xylariales	Xylariaceae	Unclassified	Unclassified	0	0	0	0	0	0	0	0	0	0	0	0	761	0	0	0	0	0	0	0	0	0	0	0	0	0	0	0	0	0	0	0	0	0	0	0	0	0	0	0	0
OTU554	Fungi	Fungi	Ascomycota	Sordariomycetes	Unclassified	Unclassified	Unclassified	Unclassified	82	89	19	91	17	71	74	56	20	15	5	0	32	12	0	23	0	0	669	6	0	443	29	0	156	15	6	25	16	20	59	22	0	57	4	13	6	0	0	8	0
OTU558	Fungi	Fungi	Ascomycota	Sordariomycetes	Coniochaetales	Coniochaetaceae	Coniochaeta	Unclassified	12	16	16	13	41	0	1	0	0	0	3	0	31	0	0	17	44	0	47	9	120	15	6	0	43	30	0	281	31	13	123	24	0	117	38	0	53	14	0	39	22
OTU56	Fungi	Fungi	Ascomycota	Sordariomycetes	Hypocreales	Clavicipitaceae	Metarhizium	Unclassified	6	8	19	1	12	1	8	0	0	0	0	0	1	0	1	0	0	1	0	0	1	4	38	13	20	14	0	6	4	10	4	0	1	3	20	0	491	1548	5244	202	2141
OTU560	Fungi	Fungi	Ascomycota	Sordariomycetes	Hypocreales	Clavicipitaceae	Metarhizium	Metarhizium_pemphigi	17	11	0	0	0	0	0	0	0	0	2	0	13	3	0	7	67	0	7	0	0	12	0	0	8	16	1	22	0	0	24	0	0	4	9	0	18	17	145	5	0
OTU562	Fungi	Fungi	Ascomycota	Sordariomycetes	Xylariales	Sporocadaceae	Pestalotiopsis	Pestalotiopsis_steyaertii	0	0	0	0	0	0	0	0	0	4	0	0	0	0	0	0	0	0	18	30	0	0	657	12	21	16	0	7	0	0	25	0	0	0	0	0	0	0	0	0	0
OTU563	Fungi	Fungi	Ascomycota	Sordariomycetes	Xylariales	Unclassified	Unclassified	Unclassified	114	137	0	49	122	0	14	0	0	0	0	0	0	0	0	0	0	0	59	0	0	7	0	0	14	12	0	0	0	0	0	0	0	0	5	0	68	58	14	23	0
OTU566	Fungi	Fungi	Ascomycota	Sordariomycetes	Sordariales	Chaetomiaceae	Unclassified	Unclassified	0	0	0	0	10	0	0	0	0	0	0	19	1	4	0	0	11	0	7	0	1	5	65	63	11	0	2	8	2	0	5	15	0	19	5	31	6	232	0	0	8
OTU571	Fungi	Fungi	Ascomycota	Sordariomycetes	Xylariales	Sporocadaceae	Pestalotiopsis	Unclassified	27	7	0	23	0	1	9	16	0	9	0	20	2	0	0	13	0	0	92	28	0	56	19	59	270	54	25	175	12	57	91	1	63	31	6	47	38	5	16	39	46
OTU576	Fungi	Fungi	Ascomycota	Sordariomycetes	Chaetosphaeriales	Chaetosphaeriaceae	Thozetella	Unclassified	544	0	0	32	23	0	48	17	0	0	0	0	0	0	0	0	0	0	0	0	0	0	0	0	0	0	0	0	0	0	0	0	0	0	0	0	15	0	0	20	0
OTU577	Fungi	Fungi	Ascomycota	Sordariomycetes	Unclassified	Unclassified	Unclassified	Unclassified	91	20	0	56	16	0	27	0	55	13	0	0	0	0	0	0	19	0	150	0	0	0	41	0	37	0	0	11	0	0	0	0	0	4	0	0	61	0	15	15	0
OTU59	Fungi	Fungi	Ascomycota	Sordariomycetes	Sordariales	Chaetomiaceae	Arcopilus	Arcopilus_cupreus	424	1271	2238	1211	1782	2451	1282	2300	1237	287	353	363	264	144	982	227	486	782	473	1	1	59	306	126	683	28	68	46	8	140	35	6	76	10	9	94	6	0	0	3	72
OTU595	Fungi	Fungi	Ascomycota	Sordariomycetes	Xylariales	Xylariaceae	Rosellinia	Rosellinia_necatrix	0	102	0	0	190	0	0	344	0	0	0	0	0	0	0	0	0	0	0	0	0	0	0	0	0	0	0	0	0	0	0	0	0	0	0	0	0	0	0	0	0
OTU596	Fungi	Fungi	Ascomycota	Sordariomycetes	Chaetosphaeriales	Unclassified	Unclassified	Unclassified	1	0	0	0	513	111	0	30	0	0	0	0	0	0	0	0	0	0	0	0	0	0	0	0	0	0	0	0	0	0	0	0	0	0	0	0	0	0	0	0	0
OTU598	Fungi	Fungi	Ascomycota	Sordariomycetes	Sordariales	Chaetomiaceae	Unclassified	Unclassified	57	0	95	10	0	0	10	0	56	0	0	0	0	0	0	0	0	0	47	99	1	33	0	0	14	0	75	0	0	0	0	0	0	0	0	0	37	5	0	1	0
OTU599	Fungi	Fungi	Ascomycota	Sordariomycetes	Unclassified	Unclassified	Unclassified	Unclassified	8	0	0	0	0	0	0	0	0	0	0	0	0	0	0	0	0	0	0	0	322	0	0	101	0	0	331	0	0	0	0	0	0	0	0	0	0	0	0	0	0
OTU606	Fungi	Fungi	Ascomycota	Sordariomycetes	Xylariales	Xylariales_fam_Incertae_sedis	Unclassified	Unclassified	0	0	0	0	0	0	0	0	0	0	0	0	0	0	0	0	0	0	161	0	0	610	0	0	236	0	1	0	0	0	0	0	0	0	0	0	0	0	0	0	0
OTU607	Fungi	Fungi	Ascomycota	Sordariomycetes	Hypocreales	Hypocreaceae	Trichoderma	Unclassified	6	12	0	33	0	0	26	26	0	58	29	23	15	1	0	0	77	0	46	0	106	89	7	0	89	0	0	70	21	0	96	10	37	55	4	16	4	8	0	14	0
OTU608	Fungi	Fungi	Ascomycota	Sordariomycetes	Unclassified	Unclassified	Unclassified	Unclassified	8	0	0	17	0	0	0	0	0	0	0	0	0	3	0	0	599	0	0	0	0	1	0	0	0	0	0	0	0	0	0	0	0	0	0	0	0	0	0	0	0
OTU642	Fungi	Fungi	Ascomycota	Sordariomycetes	Chaetosphaeriales	Chaetosphaeriaceae	Dictyochaeta	Dictyochaeta_mimusopis	0	11	0	0	0	0	0	0	0	0	0	0	8	0	0	0	0	0	50	65	0	10	0	0	68	16	0	0	0	22	0	0	0	11	0	49	59	42	0	27	63
OTU643	Fungi	Fungi	Ascomycota	Sordariomycetes	Unclassified	Unclassified	Unclassified	Unclassified	0	0	0	0	0	0	0	0	0	0	0	0	0	0	0	0	0	0	243	0	26	10	55	0	121	0	45	74	0	25	77	0	0	196	77	0	0	0	0	0	0
OTU654	Fungi	Fungi	Ascomycota	Sordariomycetes	Hypocreales	Ophiocordycipitaceae	Tolypocladium	Unclassified	0	0	0	0	0	0	0	0	0	0	0	0	0	5	0	0	0	0	17	0	38	41	15	0	29	0	28	31	0	0	50	9	0	52	0	49	14	10	0	33	19
OTU659	Fungi	Fungi	Ascomycota	Sordariomycetes	Hypocreales	Ophiocordycipitaceae	Purpureocillium	Unclassified	64	20	0	12	27	0	0	0	0	19	0	0	26	0	0	16	22	0	90	0	0	0	20	75	34	30	0	89	26	0	29	15	0	8	13	75	17	0	29	6	0
OTU666	Fungi	Fungi	Ascomycota	Sordariomycetes	Unclassified	Unclassified	Unclassified	Unclassified	0	0	0	0	0	0	0	0	0	55	0	0	27	0	0	128	0	0	0	0	0	0	0	0	0	0	0	0	0	44	0	0	59	0	0	0	115	0	0	22	0
OTU670	Fungi	Fungi	Ascomycota	Sordariomycetes	Coniochaetales	Coniochaetaceae	Coniochaeta	Unclassified	0	0	22	0	0	0	0	0	0	0	0	0	3	0	0	0	17	0	51	0	0	41	32	0	62	41	20	121	0	0	13	20	0	37	9	0	15	0	13	12	0
OTU680	Fungi	Fungi	Ascomycota	Sordariomycetes	Sordariales	Chaetomiaceae	Unclassified	Unclassified	0	0	0	0	0	0	0	0	0	0	0	0	0	0	0	0	1	0	0	0	0	0	0	0	0	0	0	0	0	107	0	0	284	0	0	151	0	0	0	0	0
OTU681	Fungi	Fungi	Ascomycota	Sordariomycetes	Hypocreales	Nectriaceae	Paracremonium	Unclassified	173	1	0	37	26	0	25	32	0	47	0	0	0	0	0	17	0	114	0	0	0	0	0	0	0	26	0	0	0	0	14	0	0	0	0	0	21	0	0	0	0
OTU683	Fungi	Fungi	Ascomycota	Sordariomycetes	Xylariales	Unclassified	Unclassified	Unclassified	318	151	0	133	120	62	16	3	0	2	0	0	2	0	0	0	0	0	0	1	0	0	0	40	5	0	0	0	0	0	0	0	0	0	0	0	0	0	0	0	0
OTU699	Fungi	Fungi	Ascomycota	Sordariomycetes	Hypocreales	Hypocreaceae	Trichoderma	Unclassified	0	0	33	0	0	0	0	0	0	9	0	0	0	0	0	0	21	0	8	0	0	0	0	0	0	0	0	56	78	0	65	3	157	65	14	33	0	0	1	0	0
OTU700	Fungi	Fungi	Ascomycota	Sordariomycetes	Unclassified	Unclassified	Unclassified	Unclassified	0	15	31	0	0	0	0	0	0	0	0	37	0	4	0	0	43	74	64	0	25	3	6	0	64	14	0	20	0	18	17	0	0	8	11	81	10	7	0	0	0
OTU702	Fungi	Fungi	Ascomycota	Sordariomycetes	Chaetosphaeriales	Chaetosphaeriaceae	Unclassified	Unclassified	0	0	0	0	0	0	0	0	0	0	0	0	0	0	0	0	0	0	465	0	0	0	0	0	0	0	1	0	0	0	0	0	0	0	0	0	0	0	0	0	0
OTU704	Fungi	Fungi	Ascomycota	Sordariomycetes	Diaporthales	Diaporthaceae	Diaporthe	Diaporthe_helicis	0	0	0	0	0	0	0	0	0	0	0	0	0	0	0	0	0	0	489	0	0	0	0	0	6	5	0	0	0	0	0	0	0	0	1	0	0	0	0	0	0
OTU71	Fungi	Fungi	Ascomycota	Sordariomycetes	Sordariales	Chaetomiaceae	Unclassified	Unclassified	488	393	1258	600	755	1393	563	416	865	161	138	304	135	61	118	126	666	439	1370	220	677	1268	852	448	1322	524	643	1446	319	559	1539	450	445	1519	398	768	1135	777	438	605	983
OTU7139	Fungi	Fungi	Ascomycota	Sordariomycetes	Chaetosphaeriales	Chaetosphaeriaceae	Chloridium	Unclassified	22	0	0	0	0	0	28	0	0	33	61	0	71	0	0	35	19	0	30	0	132	25	18	0	33	19	0	0	0	0	0	0	0	0	0	0	0	11	0	0	0
OTU7144	Fungi	Fungi	Ascomycota	Sordariomycetes	Sordariales	Unclassified	Unclassified	Unclassified	263	361	54	35	16	232	116	91	97	86	0	0	125	15	252	84	144	237	310	45	53	345	27	33	322	418	0	1162	33	416	801	142	115	616	87	37	15	41	32	5	15
OTU717	Fungi	Fungi	Ascomycota	Sordariomycetes	Unclassified	Unclassified	Unclassified	Unclassified	0	0	0	0	0	0	0	0	0	0	33	21	13	1	0	5	0	0	115	0	18	52	0	0	94	0	0	3	0	0	9	0	0	26	8	50	0	3	0	10	0
OTU720	Fungi	Fungi	Ascomycota	Sordariomycetes	Unclassified	Unclassified	Unclassified	Unclassified	11	0	18	15	0	0	215	22	0	0	0	0	6	0	0	0	0	30	0	0	0	22	0	0	77	35	0	7	14	0	0	17	0	0	0	0	0	6	0	0	0
OTU725	Fungi	Fungi	Ascomycota	Sordariomycetes	Hypocreales	Nectriaceae	Fusarium	Unclassified	0	0	0	0	21	0	0	0	0	0	0	0	0	0	0	0	0	0	0	0	0	6	78	134	3	33	13	5	12	9	1	19	0	4	11	52	4	3	49	4	9
OTU74	Fungi	Fungi	Ascomycota	Sordariomycetes	Sordariales	Sordariales_fam_Incertae_sedis	Dendrosporium	Unclassified	109	331	385	172	218	609	84	825	336	12	7	7	34	11	77	59	150	166	557	293	404	403	270	488	531	326	260	190	179	117	190	61	3609	151	55	193	152	218	155	151	381
OTU792	Fungi	Fungi	Ascomycota	Sordariomycetes	Sordariales	Chaetomiaceae	Botryotrichum	Botryotrichum_atrogriseum	10	0	44	0	26	0	0	0	0	0	0	0	0	23	0	7	0	0	0	0	0	0	35	89	13	0	0	0	0	0	0	16	0	0	169	24	0	119	0	6	11
OTU793	Fungi	Fungi	Ascomycota	Sordariomycetes	Sordariales	Chaetomiaceae	Chaetomium	Unclassified	0	0	0	0	38	28	0	0	19	0	0	0	7	2	10	0	16	0	0	24	0	0	0	47	0	0	0	0	0	0	8	27	0	0	9	0	0	302	0	0	0
OTU799	Fungi	Fungi	Ascomycota	Sordariomycetes	Hypocreales	Cordycipitaceae	Lecanicillium	Lecanicillium_primulinum	2	10	0	0	141	0	0	236	0	0	0	0	0	0	0	33	0	0	0	0	0	0	0	1	0	0	0	0	0	0	0	0	0	1	20	0	0	0	0	0	0
OTU803	Fungi	Fungi	Ascomycota	Sordariomycetes	Sordariales	Chaetomiaceae	Zopfiella	Zopfiella_marina	3	0	45	13	18	0	17	0	0	1	0	0	0	7	0	2	10	39	55	0	0	5	0	22	0	0	0	9	0	0	0	69	0	1	0	7	0	153	18	0	0
OTU816	Fungi	Fungi	Ascomycota	Sordariomycetes	Chaetosphaeriales	Chaetosphaeriaceae	Chaetosphaeria	Unclassified	0	0	0	0	0	0	0	0	0	0	0	0	0	0	0	0	0	54	0	0	0	0	0	0	0	0	0	114	0	45	45	19	0	26	0	92	0	0	0	23	0
OTU820	Fungi	Fungi	Ascomycota	Sordariomycetes	Togniniales	Togniniaceae	Phaeoacremonium	Unclassified	0	0	0	0	0	0	0	0	0	0	0	0	0	0	0	0	0	0	0	0	0	0	0	0	1	0	0	0	0	470	0	0	0	0	0	0	0	0	0	0	0
OTU8676	Fungi	Fungi	Ascomycota	Sordariomycetes	Sordariales	Chaetomiaceae	Unclassified	Unclassified	0	0	0	23	0	0	0	0	0	0	0	0	19	3	0	0	18	0	56	0	0	36	37	0	88	0	16	128	0	0	47	0	0	79	12	0	56	0	0	8	0
OTU869	Fungi	Fungi	Ascomycota	Sordariomycetes	Hypocreales	Nectriaceae	Calonectria	Unclassified	31	36	58	28	24	0	39	0	0	32	0	0	14	1	34	15	0	53	25	0	0	0	0	0	7	0	0	13	0	0	0	0	0	0	0	0	34	0	21	0	17
OTU88	Fungi	Fungi	Ascomycota	Sordariomycetes	Sordariales	Sordariales_fam_Incertae_sedis	Staphylotrichum	Staphylotrichum_boninense	900	565	371	435	463	1052	789	400	430	410	260	88	677	61	327	437	1222	676	916	439	423	537	150	330	1081	140	56	167	190	0	112	11	30	179	82	61	576	190	428	306	186
OTU909	Fungi	Fungi	Ascomycota	Sordariomycetes	Sordariales	Chaetomiaceae	Humicola	Unclassified	6	0	0	0	12	30	0	2	24	5	0	0	0	30	0	10	7	0	10	13	34	0	0	43	7	0	0	0	0	0	0	19	0	2	98	14	7	14	0	0	0
OTU953	Fungi	Fungi	Ascomycota	Sordariomycetes	Unclassified	Unclassified	Unclassified	Unclassified	0	0	0	0	0	0	0	0	23	6	0	0	0	0	0	0	0	0	0	0	0	0	0	1	0	0	1	301	119	0	278	55	38	337	140	0	0	0	0	0	0
OTU4	Fungi	Fungi	Basidiomycota	Tremellomycetes	Tremellales	Trimorphomycetaceae	Saitozyma	Saitozyma_podzolica	2585	1816	589	2288	1946	2231	2592	2359	947	1070	685	648	1721	255	570	1479	5164	3412	12116	2264	4285	8491	3484	3995	11423	4030	3379	6132	1126	1736	6036	1308	2218	5057	959	1520	5087	2054	2294	3076	2961
OTU652	Fungi	Fungi	Basidiomycota	Tremellomycetes	Trichosporonales	Tetragoniomycetaceae	Tetragoniomyces	Tetragoniomyces_uliginosus	221	0	0	47	0	0	33	0	0	0	0	0	4	1	0	18	40	96	15	17	0	24	0	0	36	0	0	0	0	0	0	0	0	0	0	0	10	0	0	8	40
OTU96	Fungi	Fungi	Basidiomycota	Tremellomycetes	Trichosporonales	Trichosporonaceae	Apiotrichum	Apiotrichum_sporotrichoides	138	29	75	151	156	83	193	131	0	47	17	85	27	3	60	26	134	172	215	53	608	119	187	165	166	110	160	257	23	126	124	20	0	87	7	91	162	662	1125	105	117
OTU138	Fungi	Fungi	Mucoromycota	Umbelopsidomycetes	Umbelopsidales	Umbelopsidaceae	Umbelopsis	Umbelopsis_dimorpha	45	41	20	56	125	21	68	28	9	159	40	51	200	7	41	241	249	120	729	116	200	504	122	113	551	239	111	642	162	186	540	92	52	410	60	156	50	6	2	72	46
OTU100	Fungi	Fungi	Ascomycota	Unclassified	Unclassified	Unclassified	Unclassified	Unclassified	2	127	445	7	166	329	1	244	471	63	65	202	45	90	162	28	78	343	23	34	530	13	62	215	11	141	186	0	5	25	1	0	95	19	3	112	17	228	771	2	159
OTU1008	Fungi	Fungi	Ascomycota	Unclassified	Unclassified	Unclassified	Unclassified	Unclassified	7	0	0	57	26	0	46	1	60	989	356	107	1711	113	1	995	248	0	116	13	52	81	36	83	124	8	8	0	0	0	0	0	1	0	0	0	169	102	38	85	65
OTU1029	Fungi	Fungi	Ascomycota	Unclassified	Unclassified	Unclassified	Unclassified	Unclassified	18	17	9	10	44	29	15	42	0	7	23	0	7	41	21	8	35	40	4	35	0	30	14	0	20	0	0	0	11	0	2	11	0	13	0	25	12	11	27	5	0
OTU1036	Fungi	Fungi	Ascomycota	Unclassified	Unclassified	Unclassified	Unclassified	Unclassified	50	0	0	52	32	0	20	27	0	0	0	25	0	0	0	0	0	0	0	16	60	22	6	58	7	24	0	0	0	0	0	0	0	0	19	0	21	0	0	5	19
OTU1074	Fungi	Fungi	Ascomycota	Unclassified	Unclassified	Unclassified	Unclassified	Unclassified	4	15	28	1	0	0	35	31	0	31	0	0	0	0	22	27	13	0	54	0	6	186	0	0	72	7	0	7	0	1	18	0	21	12	8	0	0	0	0	1	0
OTU10883	Fungi	Fungi	Ascomycota	Unclassified	Unclassified	Unclassified	Unclassified	Unclassified	0	0	0	0	0	0	0	1	0	0	0	0	0	0	1	0	0	0	0	0	0	0	0	0	0	0	0	1	93	45	10	338	0	14	15	7	0	0	1	0	1
OTU1093	Fungi	Fungi	Ascomycota	Unclassified	Unclassified	Unclassified	Unclassified	Unclassified	0	0	0	0	0	0	0	0	0	0	0	0	0	0	0	0	0	87	0	0	0	0	0	0	0	0	0	137	41	3	100	10	0	36	41	28	10	0	0	0	0
OTU111	Fungi	Fungi	Ascomycota	Unclassified	Unclassified	Unclassified	Unclassified	Unclassified	123	18	21	93	99	67	83	95	0	2280	238	20	2030	77	35	1894	258	60	51	0	0	114	0	46	48	0	0	15	0	0	0	0	0	10	0	0	253	31	0	108	0
OTU1113	Fungi	Fungi	Ascomycota	Unclassified	Unclassified	Unclassified	Unclassified	Unclassified	6	19	23	0	79	0	10	2	0	88	87	16	56	5	2	56	73	69	3	0	0	0	0	0	0	3	0	14	23	0	19	12	0	15	14	0	1	20	0	17	23
OTU114	Fungi	Fungi	Ascomycota	Unclassified	Unclassified	Unclassified	Unclassified	Unclassified	16	277	1868	24	176	2317	33	285	1911	22	308	422	102	53	675	19	195	454	75	370	2160	27	366	2006	25	340	1138	26	61	360	18	62	820	44	27	823	34	590	616	54	402
OTU1148	Fungi	Fungi	Ascomycota	Unclassified	Unclassified	Unclassified	Unclassified	Unclassified	1	77	39	0	105	47	9	53	22	25	62	54	28	14	84	39	33	25	2	39	115	5	72	67	6	30	21	31	111	91	58	188	151	51	91	72	50	3	1	14	2
OTU11563	Fungi	Fungi	Ascomycota	Unclassified	Unclassified	Unclassified	Unclassified	Unclassified	0	14	41	0	0	13	8	4	0	0	0	0	0	0	0	4	0	0	8	0	0	2	18	0	11	4	11	29	36	25	19	47	0	13	9	47	1	37	91	4	24
OTU1219	Fungi	Fungi	Ascomycota	Unclassified	Unclassified	Unclassified	Unclassified	Unclassified	0	40	39	9	53	0	0	86	47	1	0	0	0	1	0	0	0	0	0	12	0	0	13	1	1	14	0	0	11	0	0	0	0	0	0	0	0	15	0	3	14
OTU122	Fungi	Fungi	Ascomycota	Unclassified	Unclassified	Unclassified	Unclassified	Unclassified	46	0	0	0	0	0	0	34	0	0	0	0	0	0	0	0	10	0	0	0	0	0	0	0	0	0	0	4	0	0	0	0	0	0	0	0	771	2122	1	758	1590
OTU1224	Fungi	Fungi	Ascomycota	Unclassified	Unclassified	Unclassified	Unclassified	Unclassified	31	74	39	48	54	61	31	72	54	542	272	345	528	119	125	398	272	185	36	42	148	27	74	108	36	59	83	9	12	0	18	1	3	10	5	1	53	153	107	58	100
OTU12874	Fungi	Fungi	Basidiomycota	Unclassified	Unclassified	Unclassified	Unclassified	Unclassified	0	0	0	0	0	0	0	1	0	0	0	0	0	0	0	0	0	0	7	79	389	17	235	364	11	167	71	0	0	0	1	1	0	0	4	0	0	0	0	0	0
OTU1342	Fungi	Fungi	Ascomycota	Unclassified	Unclassified	Unclassified	Unclassified	Unclassified	8	3	2	8	21	7	16	4	14	80	17	2	113	8	4	68	18	5	19	14	23	14	25	0	20	28	12	2	1	2	9	2	0	8	2	5	4	11	7	5	0
OTU13889	Fungi	Fungi	Ascomycota	Unclassified	Unclassified	Unclassified	Unclassified	Unclassified	12	0	0	10	0	0	0	14	0	0	4	0	18	0	0	7	0	0	0	0	0	0	0	0	0	0	0	47	66	9	103	19	28	186	6	0	219	235	11	136	55
OTU141	Fungi	Fungi	Ascomycota	Unclassified	Unclassified	Unclassified	Unclassified	Unclassified	69	0	0	24	0	0	103	0	0	1152	467	31	1432	327	25	1429	565	0	0	0	0	0	0	0	0	0	0	0	0	0	11	0	0	0	0	0	0	16	0	0	0
OTU147	Fungi	Fungi	Ascomycota	Unclassified	Unclassified	Unclassified	Unclassified	Unclassified	187	196	98	192	59	28	123	664	54	1580	213	191	829	51	67	439	121	25	50	0	0	49	9	0	42	0	0	0	0	0	0	0	0	0	0	0	366	123	43	231	73
OTU148	Fungi	Fungi	Ascomycota	Unclassified	Unclassified	Unclassified	Unclassified	Unclassified	1082	256	152	1157	367	91	915	459	281	62	358	274	53	97	111	70	448	124	30	138	32	13	16	0	44	76	2	149	568	287	167	490	75	198	352	100	116	201	157	70	283
OTU150	Fungi	Fungi	Ascomycota	Unclassified	Unclassified	Unclassified	Unclassified	Unclassified	19	25	63	3	24	35	16	45	32	46	51	0	24	24	63	28	166	174	242	486	238	179	556	138	395	490	262	551	75	252	307	127	127	177	128	115	709	364	373	146	390
OTU1517	Fungi	Fungi	Ascomycota	Unclassified	Unclassified	Unclassified	Unclassified	Unclassified	1	3	0	0	2	0	0	0	8	95	22	21	188	6	4	119	18	12	2	4	0	0	2	5	2	7	0	0	0	0	0	0	0	0	0	0	0	0	8	0	3
OTU155	Fungi	Fungi	Ascomycota	Unclassified	Unclassified	Unclassified	Unclassified	Unclassified	9	271	689	37	331	273	115	197	646	107	86	674	32	52	160	44	281	195	4	297	219	8	103	194	2	261	83	197	758	571	456	496	679	440	193	421	172	428	364	105	506
OTU163	Fungi	Fungi	Ascomycota	Unclassified	Unclassified	Unclassified	Unclassified	Unclassified	30	285	182	41	406	1	30	120	91	20	150	0	58	64	0	45	120	0	43	38	113	17	178	89	79	0	67	0	3	0	0	1	0	1	2	0	387	648	67	197	426
OTU166	Fungi	Fungi	Ascomycota	Unclassified	Unclassified	Unclassified	Unclassified	Unclassified	7	124	288	42	25	149	9	112	176	135	323	629	179	75	224	129	140	124	26	72	157	25	100	95	23	72	145	76	165	150	81	151	483	103	88	158	15	109	322	15	227
OTU168	Fungi	Fungi	Ascomycota	Unclassified	Unclassified	Unclassified	Unclassified	Unclassified	0	330	765	11	360	633	20	360	483	13	70	328	23	51	541	7	83	219	27	143	529	6	179	473	10	114	176	0	0	18	2	5	31	0	0	92	27	397	463	21	249
OTU1703	Fungi	Fungi	Ascomycota	Unclassified	Unclassified	Unclassified	Unclassified	Unclassified	0	0	0	0	0	0	0	0	0	1	28	0	0	5	31	7	0	45	16	59	6	0	0	15	0	9	0	8	33	37	0	43	49	7	24	27	0	0	0	0	0
OTU178	Fungi	Fungi	Ascomycota	Unclassified	Unclassified	Unclassified	Unclassified	Unclassified	334	213	161	273	358	50	321	379	177	480	155	37	533	86	82	541	123	1	13	0	1	21	1	0	36	1	0	639	388	52	1333	253	137	1017	313	97	293	411	15	57	93
OTU181	Fungi	Fungi	Ascomycota	Unclassified	Unclassified	Unclassified	Unclassified	Unclassified	0	0	85	0	18	32	0	12	0	224	145	37	104	240	82	74	150	105	1	0	409	0	0	554	0	0	451	1	0	0	0	0	0	0	14	0	0	313	516	0	141
OTU189	Fungi	Fungi	Ascomycota	Unclassified	Unclassified	Unclassified	Unclassified	Unclassified	23	61	34	44	17	46	150	82	139	35	38	12	60	27	8	64	40	0	32	84	0	50	15	1	40	34	14	409	486	220	632	536	295	1088	320	108	125	783	351	149	584
OTU215	Fungi	Fungi	Ascomycota	Unclassified	Unclassified	Unclassified	Unclassified	Unclassified	23	172	63	12	185	229	8	224	33	10	10	0	275	0	0	12	0	0	617	47	1	418	71	24	203	4	12	86	94	14	31	37	73	146	22	27	26	4	10	2	6
OTU216	Fungi	Fungi	Ascomycota	Unclassified	Unclassified	Unclassified	Unclassified	Unclassified	99	118	0	48	137	0	129	114	0	52	103	83	383	7	0	83	61	0	229	70	243	739	45	35	192	0	9	78	26	121	60	0	0	19	8	0	2	0	0	22	0
OTU222	Fungi	Fungi	Ascomycota	Unclassified	Unclassified	Unclassified	Unclassified	Unclassified	78	193	273	84	63	400	84	158	270	0	9	0	0	0	21	0	0	0	0	0	0	0	0	0	4	0	1	122	65	0	300	37	0	223	49	0	105	172	76	75	207
OTU224	Fungi	Fungi	Ascomycota	Unclassified	Unclassified	Unclassified	Unclassified	Unclassified	656	116	67	941	147	98	628	100	190	31	12	1	13	1	0	6	1	0	0	0	0	0	0	20	0	0	0	0	0	0	0	0	0	0	0	0	7	0	0	5	0
OTU229	Fungi	Fungi	Ascomycota	Unclassified	Unclassified	Unclassified	Unclassified	Unclassified	30	192	871	24	241	924	6	240	652	14	98	142	33	43	327	22	69	207	75	277	206	37	244	205	42	153	169	41	282	480	44	161	340	20	117	264	48	445	369	47	409
OTU23	Fungi	Fungi	Ascomycota	Unclassified	Unclassified	Unclassified	Unclassified	Unclassified	3369	2721	1261	3376	2225	1246	2888	4792	1094	195	370	61	182	41	14	158	153	38	25	68	0	15	43	1	47	73	3	1824	1635	210	1832	947	254	1920	882	227	6582	1653	240	3549	1441
OTU231	Fungi	Fungi	Ascomycota	Unclassified	Unclassified	Unclassified	Unclassified	Unclassified	0	2	0	0	0	0	0	0	0	0	0	0	0	0	0	0	0	0	0	0	0	0	0	0	0	0	0	150	1722	0	282	294	0	435	131	0	1	0	0	0	0
OTU2433	Fungi	Fungi	Ascomycota	Unclassified	Unclassified	Unclassified	Unclassified	Unclassified	13	0	0	0	20	0	0	0	0	1	14	1	0	3	12	2	0	0	24	21	109	12	36	10	13	34	24	7	3	42	0	0	47	0	6	0	4	7	0	6	8
OTU260	Fungi	Fungi	Ascomycota	Unclassified	Unclassified	Unclassified	Unclassified	Unclassified	11	107	45	3	263	53	0	43	58	200	288	190	792	87	158	111	166	371	0	12	0	0	54	40	0	92	31	0	0	0	0	0	0	0	0	0	5	122	0	2	64
OTU261	Fungi	Fungi	Ascomycota	Unclassified	Unclassified	Unclassified	Unclassified	Unclassified	0	69	57	41	165	26	11	234	0	0	0	0	0	0	0	0	0	0	4	0	0	0	0	0	0	0	0	519	18	87	545	13	36	644	126	83	0	6	0	15	0
OTU267	Fungi	Fungi	Ascomycota	Unclassified	Unclassified	Unclassified	Unclassified	Unclassified	101	240	0	70	81	169	33	86	0	304	114	29	333	15	18	462	94	0	26	25	0	11	16	0	19	35	20	0	0	0	9	0	0	0	0	0	0	0	0	0	0
OTU270	Fungi	Fungi	Ascomycota	Unclassified	Unclassified	Unclassified	Unclassified	Unclassified	12	21	464	4	17	332	12	27	119	2	0	65	0	0	37	0	1	0	2	24	803	2	59	783	10	22	450	0	0	0	0	1	1	0	0	0	22	10	378	9	39
OTU274	Fungi	Fungi	Ascomycota	Unclassified	Unclassified	Unclassified	Unclassified	Unclassified	4	33	0	0	17	0	0	43	0	2	0	0	0	0	0	0	0	0	0	0	0	0	0	0	0	0	0	0	0	0	0	0	0	0	0	0	1	329	70	2	626
OTU281	Fungi	Fungi	Ascomycota	Unclassified	Unclassified	Unclassified	Unclassified	Unclassified	12	336	0	0	21	0	0	1	18	0	6	0	0	36	0	0	18	0	4	0	0	0	0	154	63	0	0	67	122	0	80	3	0	3	4	0	5	0	1061	8	0
OTU286	Fungi	Fungi	Basidiomycota	Unclassified	Unclassified	Unclassified	Unclassified	Unclassified	89	26	0	233	665	1	68	12	0	0	0	1	0	0	0	0	0	0	0	0	1	4	0	0	7	0	0	73	46	0	6	1	1	14	0	0	1393	130	0	76	65
OTU287	Fungi	Fungi	Ascomycota	Unclassified	Unclassified	Unclassified	Unclassified	Unclassified	744	356	132	576	269	280	589	256	210	184	303	69	211	41	962	151	159	99	19	15	45	22	18	23	29	13	8	3	0	26	0	0	74	0	0	9	75	299	52	31	124
OTU291	Fungi	Fungi	Ascomycota	Unclassified	Unclassified	Unclassified	Unclassified	Unclassified	18	39	52	40	0	59	22	29	0	62	101	118	87	7	366	127	96	69	20	0	0	63	1	0	0	23	0	0	0	29	0	18	54	14	7	63	57	71	79	75	19
OTU295	Fungi	Fungi	Ascomycota	Unclassified	Unclassified	Unclassified	Unclassified	Unclassified	18	158	627	12	230	477	28	158	194	50	78	324	44	33	240	35	135	155	12	28	45	13	25	5	9	27	43	8	38	23	11	15	22	76	15	11	13	27	49	0	63
OTU2962	Fungi	Fungi	Ascomycota	Unclassified	Unclassified	Unclassified	Unclassified	Unclassified	93	71	0	152	61	0	84	51	0	1	0	0	20	0	0	10	0	0	0	0	0	0	0	0	1	0	0	45	0	141	53	0	322	47	17	153	1	0	0	1	0
OTU300	Fungi	Fungi	Ascomycota	Unclassified	Unclassified	Unclassified	Unclassified	Unclassified	101	24	0	80	61	0	133	35	2	375	113	35	465	45	1	294	52	0	0	0	1	29	0	0	0	0	0	11	0	40	18	0	1	8	0	0	28	0	0	0	0
OTU308	Fungi	Fungi	Ascomycota	Unclassified	Unclassified	Unclassified	Unclassified	Unclassified	55	150	35	16	57	80	37	122	185	22	0	0	64	0	0	10	14	0	0	0	0	0	0	0	0	1	1	454	105	0	525	11	0	365	39	270	19	13	0	11	0
OTU311	Fungi	Fungi	Ascomycota	Unclassified	Unclassified	Unclassified	Unclassified	Unclassified	0	0	0	0	0	0	0	0	0	0	0	0	0	0	0	5	0	0	140	0	0	182	0	0	1455	0	0	1	1	0	0	0	0	0	0	0	0	0	0	0	0
OTU313	Fungi	Fungi	Ascomycota	Unclassified	Unclassified	Unclassified	Unclassified	Unclassified	0	19	0	15	0	74	8	11	0	0	0	0	8	0	0	3	0	0	0	0	0	64	13	0	5	0	0	36	0	0	16	0	1625	9	0	0	0	65	1	6	0
OTU318	Fungi	Fungi	Ascomycota	Unclassified	Unclassified	Unclassified	Unclassified	Unclassified	0	0	0	0	0	0	0	0	1	0	0	0	0	0	0	0	0	0	0	0	0	0	0	0	0	0	0	18	47	796	29	66	236	24	66	376	0	31	37	0	3
OTU319	Fungi	Fungi	Ascomycota	Unclassified	Unclassified	Unclassified	Unclassified	Unclassified	0	0	123	0	0	365	0	0	222	0	0	0	0	0	0	0	0	0	0	0	0	0	0	0	0	0	0	0	0	0	0	0	0	0	0	0	0	0	152	0	0
OTU321	Fungi	Fungi	Ascomycota	Unclassified	Unclassified	Unclassified	Unclassified	Unclassified	41	171	18	36	32	57	53	106	63	44	120	119	58	33	86	62	129	88	19	63	84	23	42	61	31	90	14	43	51	94	42	33	179	20	31	174	30	99	148	17	93
OTU339	Fungi	Fungi	Ascomycota	Unclassified	Unclassified	Unclassified	Unclassified	Unclassified	18	102	289	39	187	273	28	176	253	0	0	0	0	0	0	0	0	0	0	1	1	0	0	0	0	0	0	0	10	0	0	14	0	0	0	0	12	171	33	22	72
OTU3401	Fungi	Fungi	Ascomycota	Unclassified	Unclassified	Unclassified	Unclassified	Unclassified	635	625	137	526	847	169	470	757	150	302	1126	235	287	152	128	288	625	106	664	25	0	530	104	65	844	37	34	209	263	118	238	123	94	236	104	41	178	74	40	110	103
OTU349	Fungi	Fungi	Ascomycota	Unclassified	Unclassified	Unclassified	Unclassified	Unclassified	25	61	0	27	95	0	48	3	0	280	67	24	278	15	25	236	42	0	14	0	0	10	0	0	2	0	0	67	0	0	93	0	42	43	3	54	0	0	0	0	0
OTU353	Fungi	Fungi	Mucoromycota	Unclassified	Unclassified	Unclassified	Unclassified	Unclassified	16	15	31	14	13	15	31	15	0	8	8	17	16	5	87	9	250	568	99	43	35	45	75	12	67	40	42	149	107	263	185	102	356	133	82	214	54	34	11	34	68
OTU354	Fungi	Fungi	Ascomycota	Unclassified	Unclassified	Unclassified	Unclassified	Unclassified	4	17	11	5	2	72	4	3	12	6	18	31	5	3	2	10	10	41	8	19	25	12	13	5	16	18	62	4	0	39	3	3	1532	5	0	27	0	0	7	0	9
OTU356	Fungi	Fungi	Ascomycota	Unclassified	Unclassified	Unclassified	Unclassified	Unclassified	0	0	0	0	0	0	0	0	31	0	0	0	0	0	0	0	0	0	0	0	0	2	0	0	4	0	0	13	33	0	12	14	0	7	0	0	457	189	86	159	90
OTU366	Fungi	Fungi	Ascomycota	Unclassified	Unclassified	Unclassified	Unclassified	Unclassified	72	46	35	50	39	0	35	18	0	402	113	0	189	25	0	358	142	0	0	0	0	4	0	0	7	0	0	16	0	0	11	1	0	0	0	0	0	0	0	10	0
OTU372	Fungi	Fungi	Mortierellomycota	Unclassified	Unclassified	Unclassified	Unclassified	Unclassified	37	0	65	36	60	0	15	8	159	20	33	0	18	6	0	90	38	0	0	0	0	22	4	0	19	0	26	7	32	25	14	11	0	583	40	5	0	17	56	25	0
OTU373	Fungi	Fungi	Ascomycota	Unclassified	Unclassified	Unclassified	Unclassified	Unclassified	2	33	17	28	0	0	8	35	107	201	74	107	229	29	37	238	52	17	8	50	29	13	24	35	35	31	0	0	0	0	0	0	0	0	0	0	4	7	0	0	8
OTU378	Fungi	Fungi	Ascomycota	Unclassified	Unclassified	Unclassified	Unclassified	Unclassified	46	32	0	125	19	111	116	27	55	19	3	0	2	10	0	21	11	69	218	0	0	90	25	0	139	1	21	5	0	0	0	0	0	0	0	0	161	55	41	63	10
OTU382	Fungi	Fungi	Ascomycota	Unclassified	Unclassified	Unclassified	Unclassified	Unclassified	127	10	83	205	0	100	94	159	95	0	0	0	0	0	0	0	0	0	362	106	212	418	106	164	428	160	153	264	10	29	199	33	0	168	0	80	149	103	84	134	130
OTU384	Fungi	Fungi	Ascomycota	Unclassified	Unclassified	Unclassified	Unclassified	Unclassified	0	0	0	0	0	0	0	0	0	0	0	0	0	0	0	0	0	0	0	0	0	0	0	0	0	0	0	6	287	191	13	391	141	5	60	202	0	0	0	0	0
OTU388	Fungi	Fungi	Ascomycota	Unclassified	Unclassified	Unclassified	Unclassified	Unclassified	432	274	0	167	47	0	268	158	30	0	0	0	0	3	0	12	30	0	43	48	0	61	11	0	36	24	0	0	17	0	18	55	71	8	0	0	175	0	0	36	0
OTU389	Fungi	Fungi	Ascomycota	Unclassified	Unclassified	Unclassified	Unclassified	Unclassified	4	0	43	4	0	67	0	0	94	3	27	271	17	31	272	10	7	15	0	28	48	0	12	135	23	5	60	76	144	35	76	96	0	120	135	0	8	0	82	0	20
OTU391	Fungi	Fungi	Ascomycota	Unclassified	Unclassified	Unclassified	Unclassified	Unclassified	90	7	39	93	0	33	120	8	33	2	0	0	0	0	0	15	7	0	0	0	0	0	0	0	0	0	0	71	0	0	242	0	16	126	0	0	12	57	0	19	143
OTU393	Fungi	Fungi	Ascomycota	Unclassified	Unclassified	Unclassified	Unclassified	Unclassified	42	10	0	37	0	21	48	11	0	274	73	4	394	2	1	430	30	0	0	16	0	2	0	0	5	0	0	0	0	0	0	0	0	7	0	0	4	0	4	6	0
OTU400	Fungi	Fungi	Ascomycota	Unclassified	Unclassified	Unclassified	Unclassified	Unclassified	237	64	153	135	68	186	84	51	246	23	7	0	9	0	0	5	0	0	0	0	0	0	0	0	0	0	0	24	0	15	58	0	0	33	3	56	0	0	0	0	0
OTU412	Fungi	Fungi	Ascomycota	Unclassified	Unclassified	Unclassified	Unclassified	Unclassified	0	96	15	0	0	163	0	53	120	87	45	42	167	4	0	246	0	0	0	0	0	0	0	0	22	0	0	32	0	0	30	0	0	0	0	0	0	0	0	0	0
OTU416	Fungi	Fungi	Ascomycota	Unclassified	Unclassified	Unclassified	Unclassified	Unclassified	0	0	0	0	0	0	0	0	0	0	0	0	0	0	0	0	0	0	103	10	340	68	89	202	218	54	112	0	0	0	0	0	0	0	0	0	0	0	0	0	0
OTU419	Fungi	Fungi	Ascomycota	Unclassified	Unclassified	Unclassified	Unclassified	Unclassified	14	7	0	69	90	91	50	13	0	352	89	18	364	34	20	308	152	34	22	0	0	12	46	0	28	17	0	16	0	21	26	7	25	31	0	0	19	34	25	12	58
OTU4234	Fungi	Fungi	Ascomycota	Unclassified	Unclassified	Unclassified	Unclassified	Unclassified	12	53	130	8	80	89	3	98	134	13	156	148	24	108	255	45	138	38	15	33	35	1	22	42	16	21	22	5	0	98	0	6	96	1	0	15	0	0	0	0	0
OTU426	Fungi	Fungi	Ascomycota	Unclassified	Unclassified	Unclassified	Unclassified	Unclassified	0	54	69	0	57	108	0	32	107	0	0	61	1	0	79	0	5	39	0	7	198	3	9	267	0	62	47	0	4	25	0	0	87	2	1	30	3	14	62	1	41
OTU427	Fungi	Fungi	Ascomycota	Unclassified	Unclassified	Unclassified	Unclassified	Unclassified	14	0	0	0	0	0	16	0	0	4	141	0	0	41	0	26	114	0	152	11	93	167	27	32	196	0	18	9	7	0	17	0	0	22	0	0	0	0	0	0	0
OTU436	Fungi	Fungi	Ascomycota	Unclassified	Unclassified	Unclassified	Unclassified	Unclassified	0	0	0	0	0	0	0	0	0	0	0	0	0	0	0	1	0	0	0	0	0	2	0	21	0	5	1	41	189	76	108	252	86	157	172	15	0	0	0	0	0
OTU447	Fungi	Fungi	Ascomycota	Unclassified	Unclassified	Unclassified	Unclassified	Unclassified	0	14	192	2	49	0	8	16	349	34	60	52	15	11	58	20	23	80	1	20	22	9	9	8	2	26	7	0	7	0	0	13	0	8	4	0	6	0	18	0	0
OTU466	Fungi	Fungi	Ascomycota	Unclassified	Unclassified	Unclassified	Unclassified	Unclassified	0	29	6	0	0	28	0	32	76	52	86	30	19	19	39	42	58	0	6	31	66	3	9	16	9	4	9	19	67	23	49	59	35	50	47	14	11	43	81	17	43
OTU467	Fungi	Fungi	Ascomycota	Unclassified	Unclassified	Unclassified	Unclassified	Unclassified	0	0	0	0	27	71	0	0	0	11	65	2	15	0	0	3	0	0	0	0	183	7	0	345	0	0	199	0	0	0	0	0	0	0	34	0	0	8	0	0	0
OTU473	Fungi	Fungi	Ascomycota	Unclassified	Unclassified	Unclassified	Unclassified	Unclassified	54	34	0	32	68	0	12	133	0	67	40	24	68	5	19	103	13	0	6	0	0	0	0	0	2	23	0	38	21	0	20	0	0	16	0	1	127	77	16	32	113
OTU481	Fungi	Fungi	Ascomycota	Unclassified	Unclassified	Unclassified	Unclassified	Unclassified	1	0	0	0	0	0	3	0	7	0	0	0	0	0	0	6	0	0	215	0	18	580	7	0	1764	11	0	0	1	0	0	0	1	0	0	0	0	1	0	0	0
OTU489	Fungi	Fungi	Ascomycota	Unclassified	Unclassified	Unclassified	Unclassified	Unclassified	15	23	44	20	28	60	20	36	0	67	26	12	84	8	27	71	14	0	12	0	0	40	24	15	6	13	0	69	35	36	76	43	59	46	53	55	0	46	11	2	14
OTU493	Fungi	Fungi	Ascomycota	Unclassified	Unclassified	Unclassified	Unclassified	Unclassified	0	0	0	0	0	79	0	0	92	0	0	0	0	0	0	0	0	53	0	0	0	2	18	0	0	0	0	0	0	474	0	0	0	0	0	0	2	0	839	0	39
OTU50	Fungi	Fungi	Ascomycota	Unclassified	Unclassified	Unclassified	Unclassified	Unclassified	807	308	34	1164	380	234	909	607	158	5434	1144	368	7134	575	249	3653	1282	162	1037	141	550	1248	342	478	1134	586	178	1	0	1	1	14	0	0	0	0	1687	598	327	845	277
OTU502	Fungi	Fungi	Ascomycota	Unclassified	Unclassified	Unclassified	Unclassified	Unclassified	84	43	59	28	39	62	50	48	45	249	147	55	483	39	44	380	69	75	64	9	34	50	16	0	67	13	12	67	16	66	113	2	56	84	10	12	118	127	0	28	110
OTU509	Fungi	Fungi	Ascomycota	Unclassified	Unclassified	Unclassified	Unclassified	Unclassified	53	184	0	30	38	0	19	89	31	86	122	28	29	21	0	78	11	1	183	71	80	40	423	224	15	155	0	0	285	40	15	58	33	9	23	37	0	0	27	0	0
OTU514	Fungi	Fungi	Ascomycota	Unclassified	Unclassified	Unclassified	Unclassified	Unclassified	109	124	0	108	15	33	109	69	42	62	26	0	84	0	0	71	7	0	32	6	0	31	4	14	41	0	0	38	0	0	33	15	0	37	4	0	19	0	0	20	0
OTU521	Fungi	Fungi	Ascomycota	Unclassified	Unclassified	Unclassified	Unclassified	Unclassified	13	27	16	14	18	0	22	17	0	110	93	25	191	22	24	118	68	0	8	13	51	24	9	0	11	21	11	70	47	12	92	12	0	52	19	0	51	5	0	14	8
OTU532	Fungi	Fungi	Ascomycota	Unclassified	Unclassified	Unclassified	Unclassified	Unclassified	0	14	0	0	0	0	13	0	0	0	0	0	0	0	28	0	27	28	6	13	0	0	10	0	16	19	3	0	12	79	5	21	53	0	15	86	0	21	44	8	55
OTU534	Fungi	Fungi	Ascomycota	Unclassified	Unclassified	Unclassified	Unclassified	Unclassified	0	0	0	0	0	0	0	0	0	0	0	0	0	0	0	0	0	0	0	0	0	0	0	0	0	0	0	0	0	0	9	0	0	30	0	0	18	254	0	30	179
OTU5342	Fungi	Fungi	Ascomycota	Unclassified	Unclassified	Unclassified	Unclassified	Unclassified	0	338	47	7	232	237	0	221	93	0	0	0	0	0	0	0	0	0	0	0	0	0	0	0	0	0	0	0	0	0	0	1	0	0	0	0	0	0	0	0	0
OTU536	Fungi	Fungi	Ascomycota	Unclassified	Unclassified	Unclassified	Unclassified	Unclassified	27	68	0	63	62	81	39	125	94	454	197	117	548	92	44	524	218	128	75	96	142	41	65	102	50	127	66	21	70	64	47	47	64	74	30	20	66	143	192	23	88
OTU546	Fungi	Fungi	Ascomycota	Unclassified	Unclassified	Unclassified	Unclassified	Unclassified	111	109	38	137	169	79	76	208	33	0	0	0	0	0	0	12	0	0	19	0	28	14	10	0	16	12	0	0	0	0	0	0	0	0	0	0	26	54	67	64	69
OTU555	Fungi	Fungi	Ascomycota	Unclassified	Unclassified	Unclassified	Unclassified	Unclassified	4	27	48	0	15	0	0	0	0	13	17	0	4	7	12	18	13	62	30	20	0	3	31	0	33	0	0	13	10	0	72	0	0	34	0	146	14	10	0	29	7
OTU556	Fungi	Fungi	Ascomycota	Unclassified	Unclassified	Unclassified	Unclassified	Unclassified	0	58	0	0	0	0	8	0	0	18	223	96	23	35	16	25	170	0	0	0	0	0	0	0	0	0	0	12	0	0	18	0	0	4	0	0	0	0	0	0	0
OTU5754	Fungi	Fungi	Ascomycota	Unclassified	Unclassified	Unclassified	Unclassified	Unclassified	0	16	0	1	0	0	0	0	0	56	0	1	68	0	0	36	1	0	16	32	38	12	1	21	6	0	29	180	62	0	232	81	17	207	46	0	323	150	26	96	68
OTU5803	Fungi	Fungi	Ascomycota	Unclassified	Unclassified	Unclassified	Unclassified	Unclassified	0	0	0	0	0	0	0	9	0	1	0	0	0	0	0	0	0	0	0	0	0	0	0	0	0	0	0	113	3	13	169	42	0	192	25	21	52	146	48	42	143
OTU585	Fungi	Fungi	Basidiomycota	Unclassified	Unclassified	Unclassified	Unclassified	Unclassified	4	0	27	0	13	37	0	1	22	0	0	0	0	0	0	0	0	0	0	0	0	0	0	13	0	6	17	1	0	0	0	0	0	1	0	0	57	403	21	12	544
OTU586	Fungi	Fungi	Ascomycota	Unclassified	Unclassified	Unclassified	Unclassified	Unclassified	31	0	13	3	0	0	9	0	0	128	0	0	50	2	0	42	9	0	47	0	0	28	0	0	64	1	9	38	0	0	9	6	52	13	12	55	3	11	0	4	37
OTU600	Fungi	Fungi	Ascomycota	Unclassified	Unclassified	Unclassified	Unclassified	Unclassified	13	4	7	46	12	0	22	0	0	130	63	0	221	10	27	104	36	0	0	0	0	0	0	0	0	0	0	1	0	0	1	0	0	0	0	0	2	0	0	0	0
OTU604	Fungi	Fungi	Ascomycota	Unclassified	Unclassified	Unclassified	Unclassified	Unclassified	216	0	0	64	0	0	79	0	0	110	44	0	288	34	0	266	274	0	0	0	0	0	0	0	0	0	0	0	0	0	0	0	0	0	0	0	0	0	0	4	0
OTU610	Fungi	Fungi	Basidiomycota	Unclassified	Unclassified	Unclassified	Unclassified	Unclassified	0	0	0	0	0	0	0	0	810	0	0	0	0	0	0	0	0	0	0	0	0	0	0	0	0	0	0	0	0	0	0	0	0	0	0	0	0	0	0	0	0
OTU625	Fungi	Fungi	Ascomycota	Unclassified	Unclassified	Unclassified	Unclassified	Unclassified	23	14	41	39	10	0	46	33	0	118	37	0	96	2	0	140	13	0	12	0	0	6	0	16	0	17	0	0	0	0	0	0	0	0	0	0	44	30	0	20	1
OTU626	Fungi	Fungi	Ascomycota	Unclassified	Unclassified	Unclassified	Unclassified	Unclassified	11	0	0	17	0	0	0	0	0	0	0	0	0	0	0	0	0	0	166	1	0	314	0	0	359	45	0	0	1	0	0	0	0	0	0	0	0	0	0	0	0
OTU628	Fungi	Fungi	Ascomycota	Unclassified	Unclassified	Unclassified	Unclassified	Unclassified	0	0	0	0	0	0	0	0	0	0	0	0	0	0	0	0	0	0	0	0	0	0	0	0	0	0	0	0	58	62	15	26	32	6	13	28	6	70	24	1	87
OTU630	Fungi	Fungi	Ascomycota	Unclassified	Unclassified	Unclassified	Unclassified	Unclassified	44	80	85	69	93	54	42	156	61	18	72	40	9	61	55	7	157	27	5	34	72	4	49	55	1	31	41	1	6	11	3	5	10	1	12	13	13	22	52	2	26
OTU638	Fungi	Fungi	Ascomycota	Unclassified	Unclassified	Unclassified	Unclassified	Unclassified	52	11	25	16	0	41	15	0	54	5	0	0	7	2	3	10	34	0	24	14	0	18	0	0	11	0	0	24	0	0	258	0	0	0	0	0	19	7	0	19	0
OTU645	Fungi	Fungi	Basidiomycota	Unclassified	Unclassified	Unclassified	Unclassified	Unclassified	0	65	30	3	144	79	0	47	35	0	0	0	0	0	0	0	0	0	0	0	0	0	0	9	0	0	0	4	0	14	7	13	61	0	0	116	0	0	0	0	0
OTU647	Fungi	Fungi	Ascomycota	Unclassified	Unclassified	Unclassified	Unclassified	Unclassified	53	9	33	24	136	121	40	61	48	7	0	26	9	0	0	0	0	0	0	0	0	17	0	0	8	0	0	0	21	0	0	0	0	0	0	0	0	0	0	0	0
OTU651	Fungi	Fungi	Ascomycota	Unclassified	Unclassified	Unclassified	Unclassified	Unclassified	8	1	0	9	2	0	5	3	1	23	29	62	26	7	11	9	20	72	0	0	0	0	0	0	0	0	0	33	44	24	17	74	110	33	4	151	0	0	0	0	0
OTU655	Fungi	Fungi	Ascomycota	Unclassified	Unclassified	Unclassified	Unclassified	Unclassified	0	0	0	0	19	0	0	15	1	0	19	236	0	7	31	0	23	0	0	0	0	0	0	0	0	0	0	0	0	0	0	0	0	0	0	0	0	0	13	0	0
OTU657	Fungi	Fungi	Ascomycota	Unclassified	Unclassified	Unclassified	Unclassified	Unclassified	4	32	103	17	39	124	7	89	113	14	50	39	28	11	10	22	50	21	19	38	260	4	51	193	11	31	71	14	24	19	18	28	33	29	13	9	20	98	165	10	141
OTU663	Fungi	Fungi	Ascomycota	Unclassified	Unclassified	Unclassified	Unclassified	Unclassified	16	0	0	0	0	0	19	8	0	0	0	0	16	6	0	13	12	0	4	35	0	25	0	0	38	38	0	14	0	33	7	19	0	25	12	0	43	18	0	40	23
OTU665	Fungi	Fungi	Ascomycota	Unclassified	Unclassified	Unclassified	Unclassified	Unclassified	0	0	0	0	26	81	3	0	0	19	18	53	55	35	74	32	162	0	3	0	19	0	22	0	0	0	0	23	13	0	0	5	0	9	0	0	14	2	0	0	0
OTU668	Fungi	Fungi	Ascomycota	Unclassified	Unclassified	Unclassified	Unclassified	Unclassified	10	19	21	5	12	19	17	48	35	15	26	52	5	2	11	1	12	49	10	34	42	3	11	99	9	12	0	1	1	10	0	7	65	1	1	10	6	7	11	0	36
OTU671	Fungi	Fungi	Ascomycota	Unclassified	Unclassified	Unclassified	Unclassified	Unclassified	18	22	67	39	0	171	21	9	0	113	21	0	95	16	32	231	25	0	316	0	0	54	52	0	66	0	0	0	0	0	24	0	0	13	7	0	2	0	0	18	0
OTU695	Fungi	Fungi	Ascomycota	Unclassified	Unclassified	Unclassified	Unclassified	Unclassified	60	25	17	94	0	0	37	0	0	23	20	0	423	0	0	3	24	0	0	0	1	0	0	0	11	0	0	0	0	0	0	5	0	0	0	0	2	0	0	0	0
OTU709	Fungi	Fungi	Ascomycota	Unclassified	Unclassified	Unclassified	Unclassified	Unclassified	10	0	0	10	24	0	12	4	0	170	333	0	214	61	7	95	126	27	1	0	0	0	0	0	0	0	0	8	8	0	9	0	0	7	0	0	2	0	0	2	5
OTU713	Fungi	Fungi	Basidiomycota	Unclassified	Unclassified	Unclassified	Unclassified	Unclassified	11	13	1	13	5	0	10	8	0	8	6	53	10	0	14	8	1	19	6	3	0	4	10	8	8	1	0	8	38	3	20	15	0	28	12	0	18	116	0	22	98
OTU7262	Fungi	Fungi	Ascomycota	Unclassified	Unclassified	Unclassified	Unclassified	Unclassified	95	47	0	123	23	39	88	3	1	399	58	0	443	30	0	288	45	17	31	18	0	81	0	70	52	1	0	0	0	0	0	0	0	0	0	0	32	0	0	0	0
OTU739	Fungi	Fungi	Ascomycota	Unclassified	Unclassified	Unclassified	Unclassified	Unclassified	0	0	0	0	0	0	0	0	0	0	0	0	0	0	0	0	0	0	0	0	0	0	0	0	0	0	0	28	96	45	0	133	53	1	37	55	0	0	0	0	0
OTU756	Fungi	Fungi	Ascomycota	Unclassified	Unclassified	Unclassified	Unclassified	Unclassified	55	1	0	25	1	0	16	1	0	69	4	18	95	7	0	109	10	2	24	2	0	16	9	0	37	14	0	58	0	0	57	5	66	27	0	0	110	54	0	40	38
OTU760	Fungi	Fungi	Ascomycota	Unclassified	Unclassified	Unclassified	Unclassified	Unclassified	40	0	0	31	0	0	9	0	0	22	70	18	0	1	0	0	57	0	0	0	0	30	0	0	218	0	0	0	0	0	15	0	0	1	0	0	6	0	0	0	0
OTU766	Fungi	Fungi	Ascomycota	Unclassified	Unclassified	Unclassified	Unclassified	Unclassified	7	22	0	19	24	0	27	2	0	70	19	2	91	4	0	77	51	1	7	0	0	6	0	0	0	0	0	0	0	0	0	0	0	0	0	0	0	9	0	0	0
OTU768	Fungi	Fungi	Ascomycota	Unclassified	Unclassified	Unclassified	Unclassified	Unclassified	1	4	0	5	0	0	18	11	16	2	4	0	5	4	0	7	6	32	0	0	0	2	10	0	0	0	0	3	0	0	1	0	0	0	0	0	6	44	22	1	30
OTU77	Fungi	Fungi	Ascomycota	Unclassified	Unclassified	Unclassified	Unclassified	Unclassified	467	671	163	498	556	228	529	943	101	6199	2506	827	5970	746	228	5768	2967	996	330	175	627	427	208	336	393	347	63	435	12	40	302	33	102	192	28	87	530	440	115	356	330
OTU780	Fungi	Fungi	Ascomycota	Unclassified	Unclassified	Unclassified	Unclassified	Unclassified	0	0	0	0	0	0	0	0	0	5	4	58	0	2	66	3	12	2	0	12	0	0	29	41	0	44	0	0	1	0	0	1	1	1	0	0	1	1	126	0	2
OTU781	Fungi	Fungi	Basidiomycota	Unclassified	Unclassified	Unclassified	Unclassified	Unclassified	196	55	40	156	79	20	68	34	10	5	20	58	8	7	19	10	3	0	18	0	3	38	1	0	29	1	0	9	0	0	4	2	0	2	0	0	2	0	2	2	0
OTU782	Fungi	Fungi	Ascomycota	Unclassified	Unclassified	Unclassified	Unclassified	Unclassified	126	135	100	163	140	41	106	152	0	438	182	176	283	19	0	461	100	58	42	0	85	22	0	0	47	0	0	0	0	0	7	0	0	0	0	0	0	0	0	29	0
OTU794	Fungi	Fungi	Ascomycota	Unclassified	Unclassified	Unclassified	Unclassified	Unclassified	0	0	0	0	0	0	0	0	0	19	0	0	19	4	0	7	0	0	0	0	0	0	0	0	0	0	0	13	0	69	63	14	146	13	9	87	0	0	0	0	0
OTU801	Fungi	Fungi	Ascomycota	Unclassified	Unclassified	Unclassified	Unclassified	Unclassified	8	27	39	1	6	25	3	58	14	34	61	9	50	4	13	31	25	66	7	0	18	6	3	0	6	27	24	2	0	0	9	1	0	0	0	0	17	39	0	3	62
OTU804	Fungi	Fungi	Ascomycota	Unclassified	Unclassified	Unclassified	Unclassified	Unclassified	0	0	0	0	0	0	0	0	0	0	0	12	0	0	12	0	0	0	0	0	55	0	33	45	0	31	42	0	0	0	0	0	0	0	0	0	0	7	28	2	9
OTU812	Fungi	Fungi	Mortierellomycota	Unclassified	Unclassified	Unclassified	Unclassified	Unclassified	55	49	28	47	136	18	60	25	5	1	1	23	11	2	155	0	35	19	3	0	6	29	5	0	4	5	0	11	0	1	1	5	27	1	0	37	3	0	0	1	0
OTU813	Fungi	Fungi	Ascomycota	Unclassified	Unclassified	Unclassified	Unclassified	Unclassified	15	15	11	31	34	0	1	23	16	0	19	36	73	19	0	11	67	0	14	0	0	8	0	0	4	22	0	12	5	19	7	14	40	2	12	27	3	0	0	0	0
OTU823	Fungi	Fungi	Ascomycota	Unclassified	Unclassified	Unclassified	Unclassified	Unclassified	0	0	0	14	0	0	0	0	0	8	0	0	2	0	0	7	0	0	66	12	115	72	5	0	84	12	14	53	16	15	25	4	6	14	6	9	5	0	127	9	0
OTU83	Fungi	Fungi	Ascomycota	Unclassified	Unclassified	Unclassified	Unclassified	Unclassified	316	213	31	297	132	40	313	196	88	2314	490	97	2860	124	81	2393	412	59	181	39	0	84	18	19	176	24	27	23	32	48	50	1	18	35	0	11	188	55	15	75	0
OTU840	Fungi	Fungi	Ascomycota	Unclassified	Unclassified	Unclassified	Unclassified	Unclassified	24	17	96	18	0	0	20	121	29	13	13	9	0	19	0	13	15	0	10	14	38	1	27	0	8	16	0	0	7	0	17	0	0	32	1	0	0	33	0	0	27
OTU86	Fungi	Fungi	Ascomycota	Unclassified	Unclassified	Unclassified	Unclassified	Unclassified	839	130	55	995	90	22	677	18	56	2547	952	45	3658	357	1	3028	1238	0	27	47	0	19	0	0	35	0	0	43	8	32	96	18	38	48	36	0	171	104	0	94	55
OTU867	Fungi	Fungi	Ascomycota	Unclassified	Unclassified	Unclassified	Unclassified	Unclassified	146	166	0	24	0	44	90	19	0	0	0	0	0	0	0	7	0	0	0	0	0	0	0	0	0	0	0	0	0	0	0	0	0	0	0	0	0	0	0	0	0
OTU89	Fungi	Fungi	Ascomycota	Unclassified	Unclassified	Unclassified	Unclassified	Unclassified	28	210	763	7	185	1047	10	164	508	0	18	297	0	14	2809	0	78	281	0	47	125	0	44	566	0	64	177	0	0	0	1	0	0	0	0	0	29	431	1366	13	444
OTU896	Fungi	Fungi	Ascomycota	Unclassified	Unclassified	Unclassified	Unclassified	Unclassified	0	0	0	8	0	0	1	18	0	42	101	0	76	17	0	97	29	0	0	0	0	2	11	0	0	0	0	26	0	0	1	0	0	33	0	0	10	1	0	13	15
OTU90	Fungi	Fungi	Ascomycota	Unclassified	Unclassified	Unclassified	Unclassified	Unclassified	39	344	2777	20	400	1966	44	558	1493	6	9	350	38	5	431	16	10	174	2	491	3012	4	433	2583	4	502	1373	0	0	0	0	0	0	0	0	0	17	79	370	11	61
OTU91	Fungi	Fungi	Ascomycota	Unclassified	Unclassified	Unclassified	Unclassified	Unclassified	13	163	234	53	168	282	53	121	265	315	589	321	545	142	464	446	256	389	30	108	280	17	183	253	27	291	194	61	174	394	69	165	137	66	55	157	18	214	335	12	289
OTU912	Fungi	Fungi	Basidiomycota	Unclassified	Unclassified	Unclassified	Unclassified	Unclassified	0	0	0	0	0	0	0	0	0	482	2	0	0	1	0	7	1	0	0	0	0	0	0	0	0	0	0	2	0	0	0	0	0	0	0	0	0	0	0	0	0
OTU93	Fungi	Fungi	Ascomycota	Unclassified	Unclassified	Unclassified	Unclassified	Unclassified	60	171	188	32	47	123	20	128	145	1032	1227	480	1234	335	683	1017	647	388	39	66	45	15	238	40	53	212	44	87	114	82	132	112	65	170	111	11	38	269	68	17	206
OTU948	Fungi	Fungi	Ascomycota	Unclassified	Unclassified	Unclassified	Unclassified	Unclassified	7	21	42	0	1	94	0	32	10	0	0	40	0	0	0	1	0	0	0	15	33	0	46	24	0	53	29	0	0	0	0	0	0	0	0	0	6	1	21	8	0
OTU95	Fungi	Fungi	Ascomycota	Unclassified	Unclassified	Unclassified	Unclassified	Unclassified	139	293	538	127	392	513	113	372	452	438	507	1097	668	152	1631	491	507	628	81	178	310	63	191	336	70	96	239	6	193	85	33	218	55	24	89	140	120	525	303	93	297
OTU956	Fungi	Fungi	Ascomycota	Unclassified	Unclassified	Unclassified	Unclassified	Unclassified	0	0	0	0	0	0	18	21	0	4	0	0	5	11	0	9	0	0	32	0	20	105	0	0	98	18	0	21	0	0	11	0	0	12	5	0	18	0	77	9	19
OTU9583	Fungi	Fungi	Ascomycota	Unclassified	Unclassified	Unclassified	Unclassified	Unclassified	18	215	0	23	92	0	55	250	0	83	193	146	141	147	239	93	204	127	255	36	28	136	115	127	152	83	17	1	53	1	0	32	1	2	26	0	33	108	34	32	1
OTU9693	Fungi	Fungi	Ascomycota	Unclassified	Unclassified	Unclassified	Unclassified	Unclassified	104	32	0	71	23	0	135	71	0	644	148	32	553	37	0	561	138	37	0	0	1	0	0	0	0	0	1	57	33	269	76	26	26	83	33	67	89	108	0	56	46
OTU98	Fungi	Fungi	Ascomycota	Unclassified	Unclassified	Unclassified	Unclassified	Unclassified	39	469	74	134	80	0	93	128	0	0	0	0	0	0	0	11	0	0	813	132	46	429	133	17	754	135	0	0	0	0	0	0	0	0	0	0	1966	113	125	1162	60
OTU99	Fungi	Fungi	Ascomycota	Unclassified	Unclassified	Unclassified	Unclassified	Unclassified	172	629	504	161	602	862	86	684	652	224	446	470	244	135	522	180	510	600	92	525	921	82	388	940	85	484	522	249	348	512	300	360	531	323	308	383	641	1168	1377	302	802
OTU561	Fungi	Fungi	Ascomycota	Xylonomycetes	GS34	Unclassified	Unclassified	Unclassified	0	0	0	2	0	0	0	0	0	0	0	0	0	0	0	0	0	0	0	0	0	0	0	0	0	0	0	7	182	239	20	160	158	25	88	192	0	0	0	0	0
[truncated: 4 more columns]

## Sheet: Bacteria
OTUs	EKingdom	Kingdom	Phylum	Class	Order	Family	Genus	Species	M01_P1_AA.A5_D0.10_SSS_A1.D1	M02_P1_AA.A5_D10.20_SSS_A1.D2	M03_P1_AA.A5_D20.40_SSS_A1.D3	M04_P2_AA.A5_D0.10_SSS_A1.D1	M05_P2_AA.A5_D10.20_SSS_A1.D2	M06_P2_AA.A5_D20.40_SSS_A1.D3	M07_P3_AA.A5_D0.10_SSS_A1.D1	M08_P3_AA.A5_D10.20_SSS_A1.D2	M09_P3_AA.A5_D20.40_SSS_A1.D3	M10_P5_AB.A8_D0.10_SSS_A2.D1	M11_P5_AB.A8_D10.20_SSS_A2.D2	M12_P5_AB.A8_D20.40_SSS_A2.D3	M13_P6_AB.A8_D0.10_SSS_A2.D1	M14_P6_AB.A8_D10.20_SSS_A2.D2	M15_P6_AB.A8_D20.40_SSS_A2.D3	M16_P7_AB.A8_D0.10_SSS_A2.D1	M17_P7_AB.A8_D10.20_SSS_A2.D2	M18_P7_AB.A8_D20.40_SSS_A2.D3	M19_P9_AC.A21_D0.10_SSS_A3.D1	M20_P9_AC.A21_D10.20_SSS_A3.D2	M21_P9_AC.A21_D20.40_SSS_A3.D3	M22_P10_AC.A21_D0.10_SSS_A3.D1	M23_P10_AC.A21_D10.20_SSS_A3.D2	M24_P10_AC.A21_D20.40_SSS_A3.D3	M25_P11_AC.A21_D0.10_SSS_A3.D1	M26_P11_AC.A21_D10.20_SSS_A3.D2	M27_P11_AC.A21_D20.40_SSS_A3.D3	M28_P13_AD.A27_D0.10_SSS_A4.D1	M29_P13_AD.A27_D10.20_SSS_A4.D2	M30_P13_AD.A27_D20.40_SSS_A4.D3	M31_P14_AD.A27_D0.10_SSS_A4.D1	M32_P14_AD.A27_D10.20_SSS_A4.D2	M33_P14_AD.A27_D20.40_SSS_A4.D3	M34_P15_AD.A27_D0.10_SSS_A4.D1	M35_P15_AD.A27_D10.20_SSS_A4.D2	M36_P15_AD.A27_D20.40_SSS_A4.D3	M37_P17_AE.A40_D0.10_SSS_A5.D1	M38_P17_AE.A40_D10.20_SSS_A5.D2	M39_P17_AE.A40_D20.40_SSS_A5.D3	M40_P18_AE.A40_D0.10_SSS_A5.D1	M41_P18_AE.A40_D10.20_SSS_A5.D2
OTU474	Bacteria	Bacteria	Actinobacteria	0319-7L14	uncultured_bacterium_c_0319-7L14	uncultured_bacterium_c_0319-7L14	uncultured_bacterium_c_0319-7L14	uncultured_bacterium_c_0319-7L14	1	3	7	1	3	8	3	5	9	2	6	10	1	6	8	0	5	17	1	5	14	1	3	18	0	2	10	1	11	8	5	8	5	2	1	11	0	1	6	1	4
OTU1042	Bacteria	Bacteria	Actinobacteria	Acidimicrobiia	Microtrichales	uncultured_bacterium_o_Microtrichales	uncultured_bacterium_o_Microtrichales	uncultured_bacterium_o_Microtrichales	10	3	2	14	1	1	6	3	3	14	0	0	5	4	0	12	2	3	5	2	1	7	2	1	3	1	2	2	1	0	5	0	1	5	0	2	15	4	3	14	4
OTU105	Bacteria	Bacteria	Actinobacteria	Acidimicrobiia	IMCC26256	uncultured_bacterium_o_IMCC26256	uncultured_bacterium_o_IMCC26256	uncultured_bacterium_o_IMCC26256	40	32	8	47	14	9	26	12	8	27	9	4	21	13	3	37	7	7	49	17	7	43	12	11	160	10	7	28	10	2	35	12	13	38	13	7	47	18	17	70	24
OTU122	Bacteria	Bacteria	Actinobacteria	Acidimicrobiia	IMCC26256	uncultured_bacterium_o_IMCC26256	uncultured_bacterium_o_IMCC26256	uncultured_bacterium_o_IMCC26256	85	67	44	64	50	36	80	45	29	53	52	40	69	49	47	69	53	44	156	45	41	81	45	33	216	68	24	95	52	46	136	63	54	160	67	56	98	55	29	126	62
OTU125	Bacteria	Bacteria	Actinobacteria	Acidimicrobiia	uncultured_bacterium_c_Acidimicrobiia	uncultured_bacterium_c_Acidimicrobiia	uncultured_bacterium_c_Acidimicrobiia	uncultured_bacterium_c_Acidimicrobiia	50	22	10	41	28	6	36	19	11	25	8	8	32	12	3	26	13	8	76	10	5	53	7	7	158	13	8	37	11	7	74	15	5	74	13	16	79	17	9	90	18
OTU1402	Bacteria	Bacteria	Actinobacteria	Acidimicrobiia	IMCC26256	uncultured_bacterium_o_IMCC26256	uncultured_bacterium_o_IMCC26256	uncultured_bacterium_o_IMCC26256	24	10	2	21	0	6	15	5	1	6	2	1	8	3	0	12	1	1	10	0	0	11	0	0	21	2	0	1	0	1	4	1	0	2	1	0	14	1	1	7	2
OTU141	Bacteria	Bacteria	Actinobacteria	Acidimicrobiia	IMCC26256	uncultured_bacterium_o_IMCC26256	uncultured_bacterium_o_IMCC26256	uncultured_bacterium_o_IMCC26256	68	54	50	60	57	24	64	43	41	39	25	26	42	35	32	46	44	41	60	32	24	70	32	24	192	33	29	84	48	48	159	48	36	155	50	46	48	30	29	39	31
OTU157	Bacteria	Bacteria	Actinobacteria	Acidimicrobiia	IMCC26256	uncultured_bacterium_o_IMCC26256	uncultured_bacterium_o_IMCC26256	uncultured_bacterium_o_IMCC26256	130	74	21	115	66	25	109	63	27	66	34	27	66	35	17	82	53	33	122	33	18	134	26	13	263	40	22	95	26	23	132	33	16	128	27	36	123	34	17	113	36
OTU214	Bacteria	Bacteria	Actinobacteria	Acidimicrobiia	IMCC26256	uncultured_bacterium_o_IMCC26256	uncultured_bacterium_o_IMCC26256	uncultured_bacterium_o_IMCC26256	35	9	4	38	11	3	44	9	1	8	5	2	8	4	0	8	3	1	18	2	3	18	4	0	48	3	2	4	1	2	16	1	4	20	2	0	59	9	7	63	13
OTU273	Bacteria	Bacteria	Actinobacteria	Acidimicrobiia	uncultured_bacterium_c_Acidimicrobiia	uncultured_bacterium_c_Acidimicrobiia	uncultured_bacterium_c_Acidimicrobiia	uncultured_bacterium_c_Acidimicrobiia	16	3	2	11	6	3	9	5	2	10	8	1	20	2	1	25	3	2	14	3	1	17	2	0	54	5	1	8	1	2	14	2	1	11	1	1	9	8	1	9	7
OTU2917	Bacteria	Bacteria	Actinobacteria	Acidimicrobiia	IMCC26256	uncultured_bacterium_o_IMCC26256	uncultured_bacterium_o_IMCC26256	uncultured_bacterium_o_IMCC26256	14	8	0	7	2	5	9	7	2	18	7	3	23	7	2	16	7	4	10	4	1	10	5	0	48	6	0	3	8	2	11	5	1	26	3	0	14	3	0	20	5
OTU298	Bacteria	Bacteria	Actinobacteria	Acidimicrobiia	uncultured_bacterium_c_Acidimicrobiia	uncultured_bacterium_c_Acidimicrobiia	uncultured_bacterium_c_Acidimicrobiia	uncultured_bacterium_c_Acidimicrobiia	16	14	8	15	16	10	11	15	8	7	12	9	9	8	7	7	15	11	9	9	4	7	6	2	27	18	8	23	17	9	20	11	6	32	9	9	11	7	5	13	12
OTU301	Bacteria	Bacteria	Actinobacteria	Acidimicrobiia	uncultured_bacterium_c_Acidimicrobiia	uncultured_bacterium_c_Acidimicrobiia	uncultured_bacterium_c_Acidimicrobiia	uncultured_bacterium_c_Acidimicrobiia	14	5	0	19	5	0	10	5	1	14	3	2	8	2	0	10	5	2	13	3	1	7	1	0	23	3	1	0	1	0	3	1	0	4	1	1	44	6	0	35	3
OTU302	Bacteria	Bacteria	Actinobacteria	Acidimicrobiia	IMCC26256	uncultured_bacterium_o_IMCC26256	uncultured_bacterium_o_IMCC26256	uncultured_bacterium_o_IMCC26256	52	34	35	42	41	37	29	36	35	34	32	42	28	40	23	39	39	35	54	24	23	49	34	37	87	28	23	43	20	25	51	23	25	56	15	42	57	34	26	49	36
OTU303	Bacteria	Bacteria	Actinobacteria	Acidimicrobiia	IMCC26256	uncultured_bacterium_o_IMCC26256	uncultured_bacterium_o_IMCC26256	uncultured_bacterium_o_IMCC26256	38	13	9	30	13	4	27	9	5	18	3	3	19	7	1	15	3	0	20	4	0	24	1	0	64	1	0	6	2	1	6	0	1	9	0	0	27	6	4	38	4
OTU305	Bacteria	Bacteria	Actinobacteria	Acidimicrobiia	uncultured_bacterium_c_Acidimicrobiia	uncultured_bacterium_c_Acidimicrobiia	uncultured_bacterium_c_Acidimicrobiia	uncultured_bacterium_c_Acidimicrobiia	2	4	7	3	5	9	1	3	12	2	7	15	6	12	22	0	9	17	7	10	7	1	8	18	9	8	12	1	7	17	12	9	12	3	7	16	1	7	17	0	10
OTU313	Bacteria	Bacteria	Actinobacteria	Acidimicrobiia	IMCC26256	actinobacterium_YJF2-33	uncultured_bacterium_f_actinobacterium_YJF2-33	uncultured_bacterium_f_actinobacterium_YJF2-33	22	22	12	22	18	18	14	9	15	28	23	26	21	29	32	34	32	34	43	27	15	32	15	17	100	26	20	29	18	21	42	22	19	34	16	24	35	17	15	35	22
OTU3474	Bacteria	Bacteria	Actinobacteria	Acidimicrobiia	uncultured_bacterium_c_Acidimicrobiia	uncultured_bacterium_c_Acidimicrobiia	uncultured_bacterium_c_Acidimicrobiia	uncultured_bacterium_c_Acidimicrobiia	15	11	2	6	6	3	12	5	1	11	8	5	8	6	5	12	14	4	20	2	7	24	7	2	82	8	2	20	7	7	35	2	13	33	11	5	11	2	3	18	4
OTU418	Bacteria	Bacteria	Actinobacteria	Acidimicrobiia	IMCC26256	uncultured_bacterium_o_IMCC26256	uncultured_bacterium_o_IMCC26256	uncultured_bacterium_o_IMCC26256	18	5	3	12	5	2	10	5	2	12	4	2	7	4	0	11	7	0	22	4	2	15	2	4	40	4	3	11	6	3	24	7	1	17	3	1	25	10	2	18	7
OTU433	Bacteria	Bacteria	Actinobacteria	Acidimicrobiia	uncultured_bacterium_c_Acidimicrobiia	uncultured_bacterium_c_Acidimicrobiia	uncultured_bacterium_c_Acidimicrobiia	uncultured_bacterium_c_Acidimicrobiia	22	9	1	24	6	3	19	8	2	10	1	1	9	1	1	17	2	0	29	2	0	24	6	3	105	7	2	16	3	2	22	1	3	36	3	3	23	7	3	31	5
OTU4499	Bacteria	Bacteria	Actinobacteria	Acidimicrobiia	uncultured_bacterium_c_Acidimicrobiia	uncultured_bacterium_c_Acidimicrobiia	uncultured_bacterium_c_Acidimicrobiia	uncultured_bacterium_c_Acidimicrobiia	16	3	0	3	5	1	19	3	2	6	3	2	4	0	0	14	1	1	6	0	0	6	1	0	46	0	1	0	0	0	8	0	0	16	0	0	23	2	0	20	3
OTU454	Bacteria	Bacteria	Actinobacteria	Acidimicrobiia	uncultured_bacterium_c_Acidimicrobiia	uncultured_bacterium_c_Acidimicrobiia	uncultured_bacterium_c_Acidimicrobiia	uncultured_bacterium_c_Acidimicrobiia	15	10	6	11	8	5	14	8	5	14	7	6	14	5	5	12	7	13	17	4	5	17	6	2	130	5	3	14	3	11	43	8	6	46	7	5	11	5	6	16	8
OTU486	Bacteria	Bacteria	Actinobacteria	Acidimicrobiia	IMCC26256	uncultured_bacterium_o_IMCC26256	uncultured_bacterium_o_IMCC26256	uncultured_bacterium_o_IMCC26256	2	3	5	2	1	4	1	1	8	3	4	8	3	4	5	2	8	19	1	12	13	10	6	21	21	3	11	1	1	3	1	5	7	3	3	4	4	2	2	1	2
OTU519	Bacteria	Bacteria	Actinobacteria	Acidimicrobiia	uncultured_bacterium_c_Acidimicrobiia	uncultured_bacterium_c_Acidimicrobiia	uncultured_bacterium_c_Acidimicrobiia	uncultured_bacterium_c_Acidimicrobiia	8	9	7	11	14	5	5	10	6	8	3	4	11	12	3	13	9	10	36	15	6	24	14	2	64	11	1	13	11	11	24	10	9	24	11	16	15	14	1	24	11
OTU540	Bacteria	Bacteria	Actinobacteria	Acidimicrobiia	Microtrichales	Ilumatobacteraceae	uncultured_bacterium_f_Ilumatobacteraceae	uncultured_bacterium_f_Ilumatobacteraceae	14	10	13	12	3	7	17	11	11	8	6	19	18	9	7	12	4	14	8	2	6	10	1	7	8	5	5	0	2	1	3	3	5	4	1	3	39	2	8	11	2
OTU572	Bacteria	Bacteria	Actinobacteria	Acidimicrobiia	uncultured_bacterium_c_Acidimicrobiia	uncultured_bacterium_c_Acidimicrobiia	uncultured_bacterium_c_Acidimicrobiia	uncultured_bacterium_c_Acidimicrobiia	24	6	3	20	9	4	29	10	3	14	5	2	25	5	0	23	10	4	19	2	0	26	3	1	58	1	0	3	2	2	11	1	3	13	0	1	26	5	3	32	7
OTU608	Bacteria	Bacteria	Actinobacteria	Acidimicrobiia	IMCC26256	uncultured_bacterium_o_IMCC26256	uncultured_bacterium_o_IMCC26256	uncultured_bacterium_o_IMCC26256	13	5	7	8	5	3	6	10	7	3	4	5	4	6	5	6	11	5	8	4	6	7	3	5	18	5	5	5	3	5	7	1	2	16	6	3	7	5	3	8	4
OTU641	Bacteria	Bacteria	Actinobacteria	Acidimicrobiia	uncultured_bacterium_c_Acidimicrobiia	uncultured_bacterium_c_Acidimicrobiia	uncultured_bacterium_c_Acidimicrobiia	uncultured_bacterium_c_Acidimicrobiia	13	8	5	17	3	3	10	3	6	9	5	3	7	5	0	18	3	9	24	3	1	24	5	5	111	7	4	16	3	3	34	8	5	30	9	5	21	6	4	23	9
OTU665	Bacteria	Bacteria	Actinobacteria	Acidimicrobiia	IMCC26256	uncultured_bacterium_o_IMCC26256	uncultured_bacterium_o_IMCC26256	uncultured_bacterium_o_IMCC26256	15	1	0	9	2	0	15	2	0	3	1	0	4	0	0	4	0	1	16	1	0	6	1	0	27	3	2	8	0	1	12	1	1	11	3	2	7	2	2	16	0
OTU709	Bacteria	Bacteria	Actinobacteria	Acidimicrobiia	IMCC26256	uncultured_bacterium_o_IMCC26256	uncultured_bacterium_o_IMCC26256	uncultured_bacterium_o_IMCC26256	3	0	7	3	10	5	2	8	8	2	8	7	2	5	6	1	2	11	3	5	4	5	1	5	10	9	2	1	2	2	3	3	1	3	5	1	0	4	3	3	8
OTU768	Bacteria	Bacteria	Actinobacteria	Acidimicrobiia	uncultured_bacterium_c_Acidimicrobiia	uncultured_bacterium_c_Acidimicrobiia	uncultured_bacterium_c_Acidimicrobiia	uncultured_bacterium_c_Acidimicrobiia	20	6	0	12	9	2	16	6	2	12	4	1	11	3	0	14	5	1	28	3	0	12	2	0	54	3	2	10	1	2	16	3	4	14	2	2	24	5	1	26	8
OTU90	Bacteria	Bacteria	Actinobacteria	Acidimicrobiia	uncultured_bacterium_c_Acidimicrobiia	uncultured_bacterium_c_Acidimicrobiia	uncultured_bacterium_c_Acidimicrobiia	uncultured_bacterium_c_Acidimicrobiia	299	100	39	261	102	30	229	99	34	117	40	24	129	56	43	151	60	32	277	51	24	219	40	22	784	62	15	158	41	28	238	28	32	224	41	31	230	71	34	337	82
OTU915	Bacteria	Bacteria	Actinobacteria	Acidimicrobiia	IMCC26256	uncultured_bacterium_o_IMCC26256	uncultured_bacterium_o_IMCC26256	uncultured_bacterium_o_IMCC26256	13	8	13	17	14	14	10	9	9	7	3	16	12	13	6	12	7	16	11	14	6	19	7	10	21	20	10	18	6	11	20	9	5	22	7	14	16	10	13	15	17
OTU1	Bacteria	Bacteria	Acidobacteria	Acidobacteriia	Solibacterales	Solibacteraceae_Subgroup_3	Candidatus_Solibacter	uncultured_bacterium_g_Candidatus_Solibacter	1143	1927	2032	1096	1778	2068	1136	1887	1980	929	2334	1687	1063	1936	1859	1187	2088	1825	1708	2493	2743	1246	2532	2631	1966	2717	2560	1450	3554	2644	2281	3529	2787	2373	3453	2604	1202	2794	1924	1321	2077
OTU1061	Bacteria	Bacteria	Acidobacteria	Acidobacteriia	Solibacterales	Solibacteraceae_Subgroup_3	Bryobacter	uncultured_bacterium_g_Bryobacter	5	3	12	2	3	8	3	8	7	7	1	2	7	7	2	8	3	4	3	2	8	9	5	1	3	5	3	6	9	3	9	8	7	11	8	4	4	4	8	4	3
OTU1063	Bacteria	Bacteria	Acidobacteria	Acidobacteriia	Subgroup_2	uncultured_bacterium_o_Subgroup_2	uncultured_bacterium_o_Subgroup_2	uncultured_bacterium_o_Subgroup_2	0	0	12	1	3	3	1	1	4	1	0	6	2	3	9	1	3	8	0	7	9	0	4	9	1	8	11	1	3	12	4	4	17	4	0	10	2	5	13	0	3
OTU1064	Bacteria	Bacteria	Acidobacteria	Acidobacteriia	Subgroup_13	uncultured_bacterium_o_Subgroup_13	uncultured_bacterium_o_Subgroup_13	uncultured_bacterium_o_Subgroup_13	1	3	7	1	5	7	3	3	4	4	3	10	2	3	19	3	8	8	2	4	2	8	7	6	9	7	2	10	6	6	11	7	11	8	7	19	4	2	1	2	2
OTU1079	Bacteria	Bacteria	Acidobacteria	Acidobacteriia	Subgroup_2	uncultured_bacterium_o_Subgroup_2	uncultured_bacterium_o_Subgroup_2	uncultured_bacterium_o_Subgroup_2	7	36	109	7	49	78	7	34	74	9	11	68	12	30	88	6	21	62	6	47	57	9	25	77	5	30	63	8	16	55	10	22	45	6	20	56	9	34	112	15	39
OTU1099	Bacteria	Bacteria	Acidobacteria	Acidobacteriia	Acidobacteriales	uncultured_bacterium_o_Acidobacteriales	uncultured_bacterium_o_Acidobacteriales	uncultured_bacterium_o_Acidobacteriales	41	12	7	42	19	15	26	25	30	37	27	17	31	14	13	42	23	20	24	12	15	39	12	5	38	8	8	12	17	17	34	22	24	35	18	18	29	9	13	28	12
OTU1108	Bacteria	Bacteria	Acidobacteria	Acidobacteriia	Subgroup_13	uncultured_bacterium_o_Subgroup_13	uncultured_bacterium_o_Subgroup_13	uncultured_bacterium_o_Subgroup_13	0	0	19	1	2	3	1	0	6	0	1	9	0	0	8	0	3	6	0	0	12	0	2	22	0	0	6	0	1	3	0	0	1	0	0	3	0	0	17	0	0
OTU1120	Bacteria	Bacteria	Acidobacteria	Acidobacteriia	Solibacterales	Solibacteraceae_Subgroup_3	Bryobacter	uncultured_bacterium_g_Bryobacter	12	11	9	11	4	0	13	10	8	37	9	8	26	7	4	30	13	7	15	3	3	27	7	4	32	9	3	10	3	2	9	4	1	11	3	11	11	5	2	12	7
OTU1125	Bacteria	Bacteria	Acidobacteria	Acidobacteriia	Subgroup_2	uncultured_bacterium_o_Subgroup_2	uncultured_bacterium_o_Subgroup_2	uncultured_bacterium_o_Subgroup_2	41	45	19	56	57	24	66	29	25	51	21	26	53	20	19	49	23	22	49	40	25	68	24	17	34	43	22	15	15	7	15	13	12	20	13	7	90	31	46	44	41
OTU113	Bacteria	Bacteria	Acidobacteria	Acidobacteriia	Acidobacteriales	Koribacteraceae	Candidatus_Koribacter	uncultured_bacterium_g_Candidatus_Koribacter	65	17	17	79	22	6	54	20	14	61	20	14	50	30	21	73	26	12	37	17	8	82	10	7	106	21	8	54	13	11	50	14	8	75	16	8	88	22	7	58	23
OTU117	Bacteria	Bacteria	Acidobacteria	Acidobacteriia	Solibacterales	Solibacteraceae_Subgroup_3	Bryobacter	uncultured_bacterium_g_Bryobacter	81	48	21	87	37	27	87	49	27	89	36	27	87	54	25	105	41	39	116	32	41	114	33	32	273	32	32	47	38	30	70	27	36	103	32	33	109	45	46	108	33
OTU121	Bacteria	Bacteria	Acidobacteria	Acidobacteriia	Acidobacteriales	Acidobacteriaceae_Subgroup_1	uncultured_bacterium_f_Acidobacteriaceae_Subgroup_1	uncultured_bacterium_f_Acidobacteriaceae_Subgroup_1	111	38	39	102	46	41	95	43	60	98	45	41	78	55	36	93	65	87	94	51	45	197	46	24	390	50	30	62	30	38	97	34	44	124	37	43	136	32	27	79	27
OTU124	Bacteria	Bacteria	Acidobacteria	Acidobacteriia	Acidobacteriales	Acidobacteriaceae_Subgroup_1	Edaphobacter	uncultured_bacterium_g_Edaphobacter	68	23	25	60	24	10	33	22	26	52	21	25	40	18	24	56	21	24	36	20	10	89	11	23	137	14	16	36	12	17	46	14	14	53	20	12	58	15	16	29	30
OTU13	Bacteria	Bacteria	Acidobacteria	Acidobacteriia	Subgroup_2	uncultured_bacterium_o_Subgroup_2	uncultured_bacterium_o_Subgroup_2	uncultured_bacterium_o_Subgroup_2	171	400	490	187	459	517	166	381	474	132	339	433	149	319	378	159	345	501	271	505	562	481	405	560	426	451	558	334	588	647	350	527	627	449	483	646	476	427	481	255	427
OTU1441	Bacteria	Bacteria	Acidobacteria	Acidobacteriia	Subgroup_2	uncultured_bacterium_o_Subgroup_2	uncultured_bacterium_o_Subgroup_2	uncultured_bacterium_o_Subgroup_2	7	27	39	7	17	27	10	15	38	6	12	14	6	6	17	4	4	11	7	10	34	2	7	26	4	11	20	13	58	66	18	48	41	23	72	44	18	26	19	6	22
OTU1509	Bacteria	Bacteria	Acidobacteria	Acidobacteriia	Solibacterales	Solibacteraceae_Subgroup_3	Candidatus_Solibacter	uncultured_bacterium_g_Candidatus_Solibacter	24	18	18	34	27	11	28	26	14	37	21	17	20	25	13	29	27	26	22	16	20	32	18	14	13	21	15	15	7	10	17	24	16	19	14	18	41	23	21	34	33
OTU1518	Bacteria	Bacteria	Acidobacteria	Acidobacteriia	Solibacterales	Solibacteraceae_Subgroup_3	Candidatus_Solibacter	uncultured_bacterium_g_Candidatus_Solibacter	9	6	8	9	3	8	7	2	6	2	10	8	8	5	17	8	7	7	10	6	10	17	7	6	13	8	12	12	8	13	16	3	18	13	6	12	13	5	7	9	4
OTU1519	Bacteria	Bacteria	Acidobacteria	Acidobacteriia	Acidobacteriales	uncultured_bacterium_o_Acidobacteriales	uncultured_bacterium_o_Acidobacteriales	uncultured_bacterium_o_Acidobacteriales	120	78	68	100	90	51	101	55	43	94	82	103	90	93	109	97	91	106	118	55	44	136	41	48	290	56	64	82	62	83	86	47	87	114	42	86	163	51	40	110	62
OTU1604	Bacteria	Bacteria	Acidobacteria	Acidobacteriia	Solibacterales	Solibacteraceae_Subgroup_3	Candidatus_Solibacter	uncultured_bacterium_g_Candidatus_Solibacter	10	17	14	16	8	15	19	13	11	18	13	10	17	22	14	7	10	10	24	14	11	11	13	6	33	14	5	11	12	8	13	15	12	27	17	13	18	17	14	12	13
OTU1616	Bacteria	Bacteria	Acidobacteria	Acidobacteriia	Acidobacteriales	uncultured_bacterium_o_Acidobacteriales	uncultured_bacterium_o_Acidobacteriales	uncultured_bacterium_o_Acidobacteriales	3	3	6	5	1	3	4	4	2	7	16	15	25	12	18	19	13	22	10	5	13	51	6	5	26	15	6	27	18	26	54	18	28	39	16	22	6	10	14	7	5
OTU1657	Bacteria	Bacteria	Acidobacteria	Acidobacteriia	Solibacterales	Solibacteraceae_Subgroup_3	Bryobacter	uncultured_bacterium_g_Bryobacter	22	15	5	32	11	5	10	9	9	23	6	7	14	7	4	12	6	2	19	2	2	17	6	6	39	7	2	13	5	6	18	8	7	29	9	5	8	3	3	10	3
OTU17	Bacteria	Bacteria	Acidobacteria	Acidobacteriia	Subgroup_2	uncultured_bacterium_o_Subgroup_2	uncultured_bacterium_o_Subgroup_2	uncultured_bacterium_o_Subgroup_2	323	552	865	311	699	867	300	563	877	570	651	917	519	706	877	480	674	1056	340	587	741	467	524	700	384	544	732	358	533	630	443	467	674	557	503	649	485	573	828	339	558
OTU171	Bacteria	Bacteria	Acidobacteria	Acidobacteriia	Subgroup_2	uncultured_bacterium_o_Subgroup_2	uncultured_bacterium_o_Subgroup_2	uncultured_bacterium_o_Subgroup_2	16	23	30	18	25	21	11	23	30	18	21	30	15	16	27	24	18	36	14	33	19	39	11	22	28	31	17	25	20	31	24	20	30	19	18	35	17	27	31	15	28
OTU1710	Bacteria	Bacteria	Acidobacteria	Acidobacteriia	Subgroup_2	uncultured_bacterium_o_Subgroup_2	uncultured_bacterium_o_Subgroup_2	uncultured_bacterium_o_Subgroup_2	4	18	48	5	11	66	2	20	68	3	10	36	12	22	38	2	17	34	4	21	60	4	12	29	7	16	59	2	3	15	0	2	8	3	4	16	0	13	106	4	23
OTU1760	Bacteria	Bacteria	Acidobacteria	Acidobacteriia	Solibacterales	Solibacteraceae_Subgroup_3	Bryobacter	uncultured_bacterium_g_Bryobacter	21	44	23	21	35	30	11	31	40	33	34	33	23	37	34	36	42	38	101	56	47	88	58	42	221	63	35	32	44	32	64	34	36	87	39	36	69	59	36	66	41
OTU1772	Bacteria	Bacteria	Acidobacteria	Acidobacteriia	Subgroup_2	uncultured_bacterium_o_Subgroup_2	uncultured_bacterium_o_Subgroup_2	uncultured_bacterium_o_Subgroup_2	3	6	38	3	3	32	6	12	49	3	23	30	4	32	33	0	30	19	0	1	47	0	0	27	0	2	29	0	1	4	0	0	4	0	0	5	0	2	66	0	4
OTU1840	Bacteria	Bacteria	Acidobacteria	Acidobacteriia	Acidobacteriales	uncultured_bacterium_o_Acidobacteriales	uncultured_bacterium_o_Acidobacteriales	uncultured_bacterium_o_Acidobacteriales	59	75	140	55	87	134	61	63	150	57	64	82	43	49	70	58	51	73	74	120	136	164	106	122	267	104	150	89	96	96	133	76	95	218	88	115	129	84	145	84	112
OTU19	Bacteria	Bacteria	Acidobacteria	Acidobacteriia	Subgroup_2	uncultured_bacterium_o_Subgroup_2	uncultured_bacterium_o_Subgroup_2	uncultured_bacterium_o_Subgroup_2	27	130	332	32	146	348	42	135	396	47	200	381	38	204	345	42	175	516	49	228	378	63	177	446	77	182	461	24	123	231	39	91	223	67	90	230	98	212	501	53	231
OTU1925	Bacteria	Bacteria	Acidobacteria	Acidobacteriia	Subgroup_2	uncultured_bacterium_o_Subgroup_2	uncultured_bacterium_o_Subgroup_2	uncultured_bacterium_o_Subgroup_2	16	18	23	10	21	22	23	26	29	15	14	30	5	11	22	10	15	20	10	11	24	19	19	23	9	16	19	29	17	31	11	20	14	25	21	26	35	28	24	23	23
OTU196	Bacteria	Bacteria	Acidobacteria	Acidobacteriia	Solibacterales	Solibacteraceae_Subgroup_3	Bryobacter	uncultured_bacterium_g_Bryobacter	47	44	28	38	30	20	47	29	25	58	35	47	64	64	29	46	40	42	89	58	51	111	74	60	142	64	48	63	42	45	107	50	51	131	40	47	120	50	40	88	47
OTU1970	Bacteria	Bacteria	Acidobacteria	Acidobacteriia	Subgroup_2	uncultured_bacterium_o_Subgroup_2	uncultured_bacterium_o_Subgroup_2	uncultured_bacterium_o_Subgroup_2	6	1	1	3	6	0	8	3	1	10	2	2	6	2	1	6	2	2	11	2	4	13	0	0	13	6	0	26	9	10	14	14	6	12	8	12	14	2	1	8	2
OTU2	Bacteria	Bacteria	Acidobacteria	Acidobacteriia	Subgroup_2	uncultured_bacterium_o_Subgroup_2	uncultured_bacterium_o_Subgroup_2	uncultured_bacterium_o_Subgroup_2	926	2058	2699	947	2059	2415	996	1938	2354	1185	3188	2857	1309	2541	3131	1252	2643	3241	959	2372	2533	1224	2371	2571	1115	2040	2507	1413	4456	3734	2115	3920	4237	2519	4268	3995	1631	2275	2183	973	1931
OTU2008	Bacteria	Bacteria	Acidobacteria	Acidobacteriia	Solibacterales	Solibacteraceae_Subgroup_3	Bryobacter	uncultured_bacterium_g_Bryobacter	16	3	2	16	4	6	6	7	6	34	5	1	16	6	1	20	5	1	5	3	2	7	2	1	23	2	0	37	2	2	17	4	2	26	5	2	4	2	2	4	2
OTU2118	Bacteria	Bacteria	Acidobacteria	Acidobacteriia	Solibacterales	Solibacteraceae_Subgroup_3	Candidatus_Solibacter	uncultured_bacterium_g_Candidatus_Solibacter	0	5	6	1	2	5	2	5	6	0	2	4	1	1	4	0	1	3	0	7	12	0	5	10	0	5	13	0	12	8	1	13	11	4	12	8	0	7	7	3	8
OTU2161	Bacteria	Bacteria	Acidobacteria	Acidobacteriia	Subgroup_2	uncultured_bacterium_o_Subgroup_2	uncultured_bacterium_o_Subgroup_2	uncultured_bacterium_o_Subgroup_2	7	10	6	14	4	7	8	3	4	6	6	6	11	8	2	6	4	5	11	8	6	28	4	5	16	7	7	12	10	5	19	7	5	27	3	9	31	4	4	18	4
OTU22	Bacteria	Bacteria	Acidobacteria	Acidobacteriia	Acidobacteriales	Koribacteraceae	Candidatus_Koribacter	uncultured_bacterium_g_Candidatus_Koribacter	670	260	117	579	277	56	531	193	68	379	171	57	317	138	103	385	183	81	326	107	48	461	70	33	556	143	54	226	77	53	184	70	42	162	97	68	864	158	58	585	185
OTU2207	Bacteria	Bacteria	Acidobacteria	Acidobacteriia	Solibacterales	Solibacteraceae_Subgroup_3	Candidatus_Solibacter	uncultured_bacterium_g_Candidatus_Solibacter	63	87	58	58	76	39	70	78	32	60	73	52	48	47	64	73	54	42	77	59	39	45	68	32	31	73	44	94	77	50	82	74	57	87	83	56	67	56	35	104	65
OTU226	Bacteria	Bacteria	Acidobacteria	Acidobacteriia	Acidobacteriales	Acidobacteriaceae_Subgroup_1	Granulicella	uncultured_bacterium_g_Granulicella	30	5	9	29	6	10	18	9	12	37	10	16	16	16	17	34	13	17	25	12	8	62	4	4	85	9	5	26	12	15	36	8	16	53	7	13	32	3	8	13	8
OTU234	Bacteria	Bacteria	Acidobacteria	Acidobacteriia	Subgroup_13	uncultured_bacterium_o_Subgroup_13	uncultured_bacterium_o_Subgroup_13	uncultured_bacterium_o_Subgroup_13	2	7	49	3	4	46	2	2	52	1	4	30	1	7	29	1	7	51	4	11	35	1	11	47	4	4	38	1	2	29	0	1	28	1	1	31	4	5	35	1	2
OTU2395	Bacteria	Bacteria	Acidobacteria	Acidobacteriia	Subgroup_2	uncultured_bacterium_o_Subgroup_2	uncultured_bacterium_o_Subgroup_2	uncultured_bacterium_o_Subgroup_2	11	52	131	23	57	122	17	32	98	17	50	92	10	56	89	15	48	69	19	41	99	18	41	101	2	50	93	30	74	85	20	59	75	26	61	77	16	52	141	17	45
OTU2413	Bacteria	Bacteria	Acidobacteria	Acidobacteriia	Solibacterales	Solibacteraceae_Subgroup_3	Candidatus_Solibacter	uncultured_bacterium_g_Candidatus_Solibacter	39	21	20	39	21	14	33	26	18	32	20	21	25	37	32	33	20	24	25	19	17	41	20	22	40	25	13	47	20	17	37	30	17	25	23	20	39	14	15	33	24
OTU247	Bacteria	Bacteria	Acidobacteria	Acidobacteriia	Subgroup_2	uncultured_bacterium_o_Subgroup_2	uncultured_bacterium_o_Subgroup_2	uncultured_bacterium_o_Subgroup_2	55	63	43	55	55	25	48	59	28	43	16	14	21	18	25	29	18	17	71	40	23	89	32	19	98	61	26	86	33	31	40	39	33	45	45	44	102	41	16	46	56
OTU25	Bacteria	Bacteria	Acidobacteria	Acidobacteriia	Acidobacteriales	uncultured_bacterium_o_Acidobacteriales	uncultured_bacterium_o_Acidobacteriales	uncultured_bacterium_o_Acidobacteriales	53	218	345	69	218	300	50	172	326	96	283	287	108	225	248	123	167	239	94	327	322	140	276	332	287	297	303	85	260	259	174	227	331	221	262	306	109	251	307	73	255
OTU2508	Bacteria	Bacteria	Acidobacteria	Acidobacteriia	Acidobacteriales	uncultured_bacterium_o_Acidobacteriales	uncultured_bacterium_o_Acidobacteriales	uncultured_bacterium_o_Acidobacteriales	30	29	22	18	27	26	20	35	30	23	26	38	36	28	37	24	26	38	26	50	29	34	73	24	89	70	25	6	33	20	28	21	25	27	20	23	32	52	49	29	49
OTU26	Bacteria	Bacteria	Acidobacteria	Acidobacteriia	Subgroup_2	uncultured_bacterium_o_Subgroup_2	uncultured_bacterium_o_Subgroup_2	uncultured_bacterium_o_Subgroup_2	267	342	340	289	428	359	329	364	349	379	321	304	301	289	325	299	339	354	327	271	255	585	241	236	400	294	293	253	224	262	240	237	251	290	257	261	429	242	254	283	305
OTU261	Bacteria	Bacteria	Acidobacteria	Acidobacteriia	Acidobacteriales	uncultured_bacterium_o_Acidobacteriales	uncultured_bacterium_o_Acidobacteriales	uncultured_bacterium_o_Acidobacteriales	101	51	38	114	39	35	89	46	41	115	62	41	148	85	49	97	64	66	66	32	29	133	19	25	153	17	29	30	27	21	93	21	31	81	21	23	127	20	20	66	23
OTU2658	Bacteria	Bacteria	Acidobacteria	Acidobacteriia	Solibacterales	Solibacteraceae_Subgroup_3	Candidatus_Solibacter	uncultured_bacterium_g_Candidatus_Solibacter	1	3	13	1	7	3	1	1	6	2	5	10	2	6	24	2	3	7	0	6	9	0	6	1	1	3	1	2	0	12	3	6	14	5	9	14	2	3	4	0	6
OTU2714	Bacteria	Bacteria	Acidobacteria	Acidobacteriia	Solibacterales	Solibacteraceae_Subgroup_3	Bryobacter	uncultured_bacterium_g_Bryobacter	10	5	7	6	4	7	10	14	3	5	6	3	8	7	5	1	3	2	8	5	4	1	13	4	0	9	5	11	11	8	8	8	6	7	14	6	4	15	5	6	13
OTU2801	Bacteria	Bacteria	Acidobacteria	Acidobacteriia	Subgroup_2	uncultured_bacterium_o_Subgroup_2	uncultured_bacterium_o_Subgroup_2	uncultured_bacterium_o_Subgroup_2	31	67	57	43	66	52	36	61	61	80	91	65	73	82	55	62	67	59	69	115	141	75	95	125	50	98	122	103	119	59	123	100	68	143	112	82	64	85	85	54	75
OTU2822	Bacteria	Bacteria	Acidobacteria	Acidobacteriia	Subgroup_2	uncultured_bacterium_o_Subgroup_2	uncultured_bacterium_o_Subgroup_2	uncultured_bacterium_o_Subgroup_2	79	68	41	71	61	39	65	71	44	125	97	48	139	77	40	119	92	53	101	83	53	169	73	61	149	76	56	81	76	46	125	61	73	140	68	70	121	90	70	91	75
OTU289	Bacteria	Bacteria	Acidobacteria	Acidobacteriia	Solibacterales	Solibacteraceae_Subgroup_3	Bryobacter	uncultured_bacterium_g_Bryobacter	38	13	5	38	9	4	26	11	3	14	8	1	17	0	1	17	5	4	35	2	2	28	0	1	38	0	4	34	3	1	24	3	6	39	2	2	28	8	11	23	7
OTU2967	Bacteria	Bacteria	Acidobacteria	Acidobacteriia	Subgroup_2	uncultured_bacterium_o_Subgroup_2	uncultured_bacterium_o_Subgroup_2	uncultured_bacterium_o_Subgroup_2	3	8	11	4	6	7	5	8	5	12	16	8	7	6	13	9	12	5	5	13	6	13	11	6	2	9	5	10	8	4	12	4	6	8	2	5	12	11	8	7	12
OTU300	Bacteria	Bacteria	Acidobacteria	Acidobacteriia	Subgroup_2	uncultured_bacterium_o_Subgroup_2	uncultured_bacterium_o_Subgroup_2	uncultured_bacterium_o_Subgroup_2	5	8	5	5	7	9	3	19	4	16	12	8	8	10	12	8	13	12	2	7	10	3	5	7	9	10	9	13	21	17	20	12	9	13	5	11	13	8	4	6	20
OTU3112	Bacteria	Bacteria	Acidobacteria	Acidobacteriia	Acidobacteriales	uncultured_bacterium_o_Acidobacteriales	uncultured_bacterium_o_Acidobacteriales	uncultured_bacterium_o_Acidobacteriales	23	19	37	22	41	28	27	32	46	27	31	21	28	27	26	27	31	21	22	24	19	33	24	18	38	14	27	32	32	33	55	42	28	63	35	24	34	24	22	19	27
OTU320	Bacteria	Bacteria	Acidobacteria	Acidobacteriia	Subgroup_13	uncultured_bacterium_o_Subgroup_13	uncultured_bacterium_o_Subgroup_13	uncultured_bacterium_o_Subgroup_13	7	14	52	6	24	33	5	20	41	9	22	49	5	26	49	9	23	54	4	32	81	23	32	72	8	30	51	6	22	36	10	12	55	10	23	45	21	27	51	11	25
OTU3218	Bacteria	Bacteria	Acidobacteria	Acidobacteriia	Subgroup_13	uncultured_bacterium_o_Subgroup_13	uncultured_bacterium_o_Subgroup_13	uncultured_bacterium_o_Subgroup_13	1	3	6	1	3	8	0	1	13	1	1	9	1	9	14	0	3	14	7	12	18	7	9	20	2	7	11	0	4	2	0	5	10	0	3	3	6	4	16	1	8
OTU326	Bacteria	Bacteria	Acidobacteria	Acidobacteriia	Solibacterales	Solibacteraceae_Subgroup_3	Candidatus_Solibacter	uncultured_bacterium_g_Candidatus_Solibacter	76	50	35	63	43	33	64	31	47	52	42	28	49	36	20	56	31	42	95	57	53	93	49	35	231	31	28	62	32	33	101	27	48	130	23	50	46	32	26	68	30
OTU327	Bacteria	Bacteria	Acidobacteria	Acidobacteriia	Subgroup_2	uncultured_bacterium_o_Subgroup_2	uncultured_bacterium_o_Subgroup_2	uncultured_bacterium_o_Subgroup_2	4	7	19	3	4	9	3	14	10	3	6	6	6	7	14	2	5	7	7	14	9	19	7	8	17	7	11	22	37	47	22	33	39	32	32	39	9	3	11	4	9
OTU33	Bacteria	Bacteria	Acidobacteria	Acidobacteriia	Acidobacteriales	uncultured_bacterium_o_Acidobacteriales	uncultured_bacterium_o_Acidobacteriales	uncultured_bacterium_o_Acidobacteriales	564	398	319	479	440	322	449	407	350	425	456	320	405	341	335	491	408	391	467	301	233	587	263	229	1086	290	237	454	444	401	706	387	384	894	409	345	717	414	246	504	432
OTU330	Bacteria	Bacteria	Acidobacteria	Acidobacteriia	Acidobacteriales	uncultured_bacterium_o_Acidobacteriales	uncultured_bacterium_o_Acidobacteriales	uncultured_bacterium_o_Acidobacteriales	15	29	51	14	27	43	15	30	53	22	38	58	29	36	66	36	30	82	15	24	42	25	19	41	38	22	37	16	13	49	22	23	70	11	16	56	28	29	35	6	27
OTU332	Bacteria	Bacteria	Acidobacteria	Acidobacteriia	Solibacterales	Solibacteraceae_Subgroup_3	Bryobacter	uncultured_bacterium_g_Bryobacter	41	22	2	34	10	4	28	14	4	48	9	9	39	15	5	50	11	6	15	5	5	11	4	1	43	3	5	16	1	1	21	0	0	19	2	0	11	5	2	11	4
OTU334	Bacteria	Bacteria	Acidobacteria	Acidobacteriia	Acidobacteriales	Acidobacteriaceae_Subgroup_1	Acidipila	uncultured_bacterium_g_Acidipila	35	13	30	27	17	27	20	24	26	31	13	28	23	27	17	31	17	39	30	27	25	67	23	15	144	24	21	44	26	16	53	17	27	68	20	26	31	17	15	20	19
OTU3345	Bacteria	Bacteria	Acidobacteria	Acidobacteriia	Solibacterales	Solibacteraceae_Subgroup_3	Candidatus_Solibacter	uncultured_bacterium_g_Candidatus_Solibacter	58	65	15	68	68	41	52	70	31	49	85	24	45	46	24	55	57	21	41	17	6	31	24	5	20	22	10	38	66	13	37	45	21	19	40	29	40	35	10	46	29
OTU3350	Bacteria	Bacteria	Acidobacteria	Acidobacteriia	Subgroup_2	uncultured_bacterium_o_Subgroup_2	uncultured_bacterium_o_Subgroup_2	uncultured_bacterium_o_Subgroup_2	65	32	34	54	38	28	56	44	53	50	23	28	49	37	21	47	51	42	65	50	49	107	43	50	106	45	43	47	35	36	39	26	46	62	26	49	66	27	30	47	34
OTU336	Bacteria	Bacteria	Acidobacteria	Acidobacteriia	Subgroup_2	uncultured_bacterium_o_Subgroup_2	uncultured_bacterium_o_Subgroup_2	uncultured_bacterium_o_Subgroup_2	3	9	19	6	5	14	4	12	8	12	11	7	6	12	12	6	6	12	12	18	2	7	7	5	17	7	10	11	19	14	15	17	11	20	17	9	7	15	15	7	7
OTU3370	Bacteria	Bacteria	Acidobacteria	Acidobacteriia	Subgroup_2	uncultured_bacterium_o_Subgroup_2	uncultured_bacterium_o_Subgroup_2	uncultured_bacterium_o_Subgroup_2	6	13	10	12	6	9	8	9	6	14	8	10	15	13	16	12	11	12	11	13	9	2	6	10	3	9	10	11	8	19	13	14	20	11	15	17	6	4	10	17	10
OTU338	Bacteria	Bacteria	Acidobacteria	Acidobacteriia	Solibacterales	Solibacteraceae_Subgroup_3	Candidatus_Solibacter	uncultured_bacterium_g_Candidatus_Solibacter	46	17	11	37	24	8	32	14	3	52	18	10	46	17	12	41	19	6	26	10	17	39	9	5	18	16	5	23	7	7	16	7	11	8	6	11	46	11	10	23	13
OTU3402	Bacteria	Bacteria	Acidobacteria	Acidobacteriia	Solibacterales	Solibacteraceae_Subgroup_3	Bryobacter	uncultured_bacterium_g_Bryobacter	2	2	5	1	2	1	1	4	5	3	4	2	7	7	5	9	8	1	6	4	1	3	3	5	5	1	5	1	4	1	4	5	3	3	3	0	6	1	0	4	3
OTU3420	Bacteria	Bacteria	Acidobacteria	Acidobacteriia	Subgroup_2	uncultured_bacterium_o_Subgroup_2	uncultured_bacterium_o_Subgroup_2	uncultured_bacterium_o_Subgroup_2	4	18	147	5	11	123	7	8	133	6	12	50	1	12	55	5	11	54	1	31	122	1	20	127	3	15	112	3	13	72	3	6	101	7	9	69	6	18	102	11	10
OTU343	Bacteria	Bacteria	Acidobacteria	Acidobacteriia	Solibacterales	Solibacteraceae_Subgroup_3	Candidatus_Solibacter	uncultured_bacterium_g_Candidatus_Solibacter	64	17	8	53	14	10	60	25	8	42	6	9	40	19	3	39	12	14	37	7	15	65	8	4	180	19	10	49	24	14	71	14	20	126	22	18	30	7	12	47	8
OTU347	Bacteria	Bacteria	Acidobacteria	Acidobacteriia	Solibacterales	Solibacteraceae_Subgroup_3	Bryobacter	uncultured_bacterium_g_Bryobacter	13	10	7	13	12	13	7	15	12	3	2	0	0	3	0	1	1	0	10	9	1	4	5	2	29	15	3	0	1	0	0	0	0	0	0	0	25	14	8	21	17
OTU348	Bacteria	Bacteria	Acidobacteria	Acidobacteriia	Solibacterales	Solibacteraceae_Subgroup_3	Candidatus_Solibacter	uncultured_bacterium_g_Candidatus_Solibacter	17	7	3	21	4	11	19	7	8	19	4	3	20	5	3	19	7	13	5	6	7	11	4	6	5	5	8	7	1	4	4	2	6	3	3	1	13	6	8	7	2
OTU35	Bacteria	Bacteria	Acidobacteria	Acidobacteriia	Acidobacteriales	uncultured_bacterium_o_Acidobacteriales	uncultured_bacterium_o_Acidobacteriales	uncultured_bacterium_o_Acidobacteriales	178	226	309	165	237	256	152	214	297	254	219	233	189	188	225	254	212	225	265	363	288	478	327	298	984	297	322	206	276	276	313	233	295	465	221	309	397	250	408	224	268
OTU3556	Bacteria	Bacteria	Acidobacteria	Acidobacteriia	Solibacterales	Solibacteraceae_Subgroup_3	Bryobacter	uncultured_bacterium_g_Bryobacter	1	6	5	5	3	3	10	6	3	4	0	0	8	2	3	1	0	1	6	1	4	4	2	4	40	3	2	3	1	1	6	0	0	6	1	2	4	1	4	8	4
OTU3582	Bacteria	Bacteria	Acidobacteria	Acidobacteriia	Solibacterales	Solibacteraceae_Subgroup_3	Bryobacter	uncultured_bacterium_g_Bryobacter	101	75	34	82	66	30	80	59	32	133	81	37	139	96	55	158	64	50	104	42	28	135	44	30	169	60	46	113	57	42	126	47	37	130	66	49	124	58	30	113	63
OTU37	Bacteria	Bacteria	Acidobacteria	Acidobacteriia	Subgroup_2	uncultured_bacterium_o_Subgroup_2	uncultured_bacterium_o_Subgroup_2	uncultured_bacterium_o_Subgroup_2	6	28	233	9	27	208	7	19	233	8	53	113	18	97	96	4	63	88	2	46	317	0	50	371	0	37	328	1	21	74	5	12	157	5	14	114	5	24	504	2	21
OTU375	Bacteria	Bacteria	Acidobacteria	Acidobacteriia	Subgroup_2	uncultured_bacterium_o_Subgroup_2	uncultured_bacterium_o_Subgroup_2	uncultured_bacterium_o_Subgroup_2	15	37	21	14	22	17	20	34	23	16	31	18	11	26	22	17	26	24	9	41	18	26	28	19	24	22	11	7	16	16	12	21	13	16	11	19	43	30	22	35	27
OTU3767	Bacteria	Bacteria	Acidobacteria	Acidobacteriia	Solibacterales	Solibacteraceae_Subgroup_3	Bryobacter	uncultured_bacterium_g_Bryobacter	7	0	2	4	0	1	4	1	0	10	2	1	2	2	1	9	7	1	8	0	1	3	0	1	23	4	0	18	2	1	27	5	0	19	2	5	4	1	5	1	0
OTU3777	Bacteria	Bacteria	Acidobacteria	Acidobacteriia	Acidobacteriales	uncultured_bacterium_o_Acidobacteriales	uncultured_bacterium_o_Acidobacteriales	uncultured_bacterium_o_Acidobacteriales	15	6	6	10	10	11	5	10	5	41	22	14	28	31	15	47	21	19	17	17	6	37	7	8	26	12	11	26	12	8	24	7	14	37	15	14	18	11	11	4	8
OTU3834	Bacteria	Bacteria	Acidobacteria	Acidobacteriia	Acidobacteriales	Koribacteraceae	Candidatus_Koribacter	uncultured_bacterium_g_Candidatus_Koribacter	17	10	4	14	13	6	7	10	5	19	4	1	23	5	4	14	9	9	20	9	3	18	3	2	59	5	3	21	1	4	28	4	4	44	3	4	26	7	1	28	14
OTU3868	Bacteria	Bacteria	Acidobacteria	Acidobacteriia	Acidobacteriales	uncultured_bacterium_o_Acidobacteriales	uncultured_bacterium_o_Acidobacteriales	uncultured_bacterium_o_Acidobacteriales	9	2	7	9	4	2	7	4	10	13	5	7	7	8	3	16	10	7	15	2	8	29	7	5	70	11	6	16	5	9	17	1	7	19	5	8	21	6	8	10	8
OTU39	Bacteria	Bacteria	Acidobacteria	Acidobacteriia	Solibacterales	Solibacteraceae_Subgroup_3	Bryobacter	uncultured_bacterium_g_Bryobacter	221	167	140	200	145	88	213	129	82	126	112	82	111	123	155	150	141	140	178	80	76	158	89	73	374	100	65	319	131	120	275	114	98	330	115	113	182	129	86	219	127
OTU391	Bacteria	Bacteria	Acidobacteria	Acidobacteriia	Subgroup_2	uncultured_bacterium_o_Subgroup_2	uncultured_bacterium_o_Subgroup_2	uncultured_bacterium_o_Subgroup_2	22	28	35	10	29	33	12	37	48	15	25	33	14	15	35	13	19	47	21	36	46	27	28	35	16	26	42	42	35	31	39	29	43	38	21	29	24	36	23	24	26
OTU3920	Bacteria	Bacteria	Acidobacteria	Acidobacteriia	Acidobacteriales	uncultured_bacterium_o_Acidobacteriales	uncultured_bacterium_o_Acidobacteriales	uncultured_bacterium_o_Acidobacteriales	10	10	8	8	6	9	9	12	6	9	4	5	8	5	6	16	8	0	12	12	3	8	5	8	7	7	3	12	2	7	15	12	4	17	2	9	14	12	10	9	11
OTU40	Bacteria	Bacteria	Acidobacteria	Acidobacteriia	Solibacterales	Solibacteraceae_Subgroup_3	Candidatus_Solibacter	uncultured_bacterium_g_Candidatus_Solibacter	200	173	119	170	154	110	164	154	136	138	201	96	165	136	121	165	190	114	251	149	112	160	162	97	598	205	85	277	178	149	356	211	155	444	217	179	308	237	103	359	190
OTU4061	Bacteria	Bacteria	Acidobacteria	Acidobacteriia	Solibacterales	Solibacteraceae_Subgroup_3	Candidatus_Solibacter	uncultured_bacterium_g_Candidatus_Solibacter	12	4	2	15	0	2	12	2	0	9	2	0	0	1	0	6	2	1	4	1	3	12	1	2	12	0	1	2	0	0	3	0	1	2	1	2	15	1	4	8	3
OTU407	Bacteria	Bacteria	Acidobacteria	Acidobacteriia	Solibacterales	Solibacteraceae_Subgroup_3	Bryobacter	uncultured_bacterium_g_Bryobacter	5	1	0	2	2	5	4	7	6	12	12	7	12	9	1	22	11	15	11	8	7	5	2	8	38	3	13	2	3	4	5	5	3	13	3	3	1	11	6	4	0
OTU42	Bacteria	Bacteria	Acidobacteria	Acidobacteriia	Acidobacteriales	uncultured_bacterium_o_Acidobacteriales	uncultured_bacterium_o_Acidobacteriales	uncultured_bacterium_o_Acidobacteriales	239	203	264	205	266	285	192	209	311	268	260	261	276	208	265	304	221	280	228	245	273	375	223	290	537	245	264	263	270	256	383	258	313	500	246	253	293	245	198	195	223
OTU4222	Bacteria	Bacteria	Acidobacteria	Acidobacteriia	Subgroup_2	uncultured_bacterium_o_Subgroup_2	uncultured_bacterium_o_Subgroup_2	uncultured_bacterium_o_Subgroup_2	57	61	31	67	58	38	66	43	29	67	25	27	73	34	24	41	40	28	61	37	29	125	34	29	101	46	48	54	26	26	62	21	36	79	40	20	105	36	35	71	42
OTU4264	Bacteria	Bacteria	Acidobacteria	Acidobacteriia	Acidobacteriales	uncultured_bacterium_o_Acidobacteriales	uncultured_bacterium_o_Acidobacteriales	uncultured_bacterium_o_Acidobacteriales	1	8	2	5	5	3	2	4	7	2	5	5	2	6	6	1	5	3	1	2	6	1	3	3	3	8	4	1	2	3	2	5	3	10	4	3	5	7	5	0	2
OTU4300	Bacteria	Bacteria	Acidobacteria	Acidobacteriia	Subgroup_2	uncultured_bacterium_o_Subgroup_2	uncultured_bacterium_o_Subgroup_2	uncultured_bacterium_o_Subgroup_2	13	86	93	18	68	101	22	73	67	17	93	87	31	69	107	21	77	74	28	94	101	15	101	68	2	88	76	22	109	73	13	86	83	33	103	60	29	109	89	18	108
OTU4325	Bacteria	Bacteria	Acidobacteria	Acidobacteriia	Acidobacteriales	uncultured_bacterium_o_Acidobacteriales	uncultured_bacterium_o_Acidobacteriales	uncultured_bacterium_o_Acidobacteriales	3	7	8	2	10	10	2	14	15	7	8	20	5	12	21	4	8	11	3	10	7	3	10	9	3	9	12	2	8	12	4	12	17	7	8	13	5	5	17	2	11
OTU4356	Bacteria	Bacteria	Acidobacteria	Acidobacteriia	Solibacterales	Solibacteraceae_Subgroup_3	Candidatus_Solibacter	uncultured_bacterium_g_Candidatus_Solibacter	10	5	2	12	4	3	10	13	2	10	9	8	23	11	4	16	13	1	15	7	0	12	4	0	3	2	3	6	4	2	15	5	2	8	7	6	9	5	4	28	5
OTU4460	Bacteria	Bacteria	Acidobacteria	Acidobacteriia	Subgroup_2	uncultured_bacterium_o_Subgroup_2	uncultured_bacterium_o_Subgroup_2	uncultured_bacterium_o_Subgroup_2	2	1	3	0	7	5	1	5	8	2	4	8	0	5	3	0	5	9	0	6	6	2	8	5	0	4	4	5	7	9	5	11	13	8	9	10	4	6	4	1	4
OTU4483	Bacteria	Bacteria	Acidobacteria	Acidobacteriia	Acidobacteriales	uncultured_bacterium_o_Acidobacteriales	uncultured_bacterium_o_Acidobacteriales	uncultured_bacterium_o_Acidobacteriales	8	4	15	6	6	10	6	7	8	7	9	2	10	9	10	8	4	4	11	10	8	12	9	9	8	9	7	6	4	10	9	10	4	12	5	3	7	10	16	6	10
OTU451	Bacteria	Bacteria	Acidobacteria	Acidobacteriia	Solibacterales	Solibacteraceae_Subgroup_3	Candidatus_Solibacter	uncultured_bacterium_g_Candidatus_Solibacter	41	39	39	53	34	37	43	30	21	79	44	32	78	46	55	71	43	34	36	50	23	53	43	30	28	26	28	80	75	62	115	77	69	93	53	63	47	48	33	68	43
OTU4525	Bacteria	Bacteria	Acidobacteria	Acidobacteriia	Subgroup_2	uncultured_bacterium_o_Subgroup_2	uncultured_bacterium_o_Subgroup_2	uncultured_bacterium_o_Subgroup_2	12	1	6	20	5	1	6	7	9	11	2	6	2	3	6	11	1	3	10	4	5	20	1	0	29	1	3	4	2	0	0	0	1	5	2	2	13	2	2	11	0
OTU4602	Bacteria	Bacteria	Acidobacteria	Acidobacteriia	Subgroup_2	uncultured_bacterium_o_Subgroup_2	uncultured_bacterium_o_Subgroup_2	uncultured_bacterium_o_Subgroup_2	7	2	9	7	4	3	6	2	2	4	1	1	4	1	0	1	2	1	10	0	2	10	1	1	20	2	1	9	1	2	8	4	5	11	4	4	10	1	3	10	0
OTU4620	Bacteria	Bacteria	Acidobacteria	Acidobacteriia	Subgroup_2	uncultured_bacterium_o_Subgroup_2	uncultured_bacterium_o_Subgroup_2	uncultured_bacterium_o_Subgroup_2	156	56	25	123	40	12	108	59	11	142	43	22	75	41	46	106	42	24	96	39	15	156	30	10	182	44	27	90	18	21	52	26	16	60	17	19	121	18	13	79	30
OTU4653	Bacteria	Bacteria	Acidobacteria	Acidobacteriia	Acidobacteriales	uncultured_bacterium_o_Acidobacteriales	uncultured_bacterium_o_Acidobacteriales	uncultured_bacterium_o_Acidobacteriales	0	0	4	0	1	5	1	5	8	6	5	14	5	5	10	6	8	16	5	15	5	10	8	12	7	3	8	0	4	7	3	4	5	4	6	11	6	4	4	1	1
OTU4669	Bacteria	Bacteria	Acidobacteria	Acidobacteriia	Solibacterales	Solibacteraceae_Subgroup_3	Candidatus_Solibacter	uncultured_bacterium_g_Candidatus_Solibacter	31	33	15	25	36	20	37	36	12	30	30	25	22	25	17	29	18	17	30	21	13	11	14	14	4	29	11	13	16	10	10	14	5	7	28	14	17	22	19	25	26
OTU4681	Bacteria	Bacteria	Acidobacteria	Acidobacteriia	Solibacterales	Solibacteraceae_Subgroup_3	Candidatus_Solibacter	uncultured_bacterium_g_Candidatus_Solibacter	10	5	8	8	8	6	13	5	3	13	11	11	17	15	10	14	11	13	6	9	5	9	4	3	9	7	4	6	10	9	18	10	14	13	3	12	6	5	9	6	7
OTU482	Bacteria	Bacteria	Acidobacteria	Acidobacteriia	Acidobacteriales	uncultured_bacterium_o_Acidobacteriales	uncultured_bacterium_o_Acidobacteriales	uncultured_bacterium_o_Acidobacteriales	5	6	9	5	5	5	6	7	10	17	12	16	16	11	15	17	10	16	3	12	8	4	7	12	3	3	8	10	12	10	14	9	13	13	7	17	6	7	8	5	4
OTU487	Bacteria	Bacteria	Acidobacteria	Acidobacteriia	Acidobacteriales	uncultured_bacterium_o_Acidobacteriales	uncultured_bacterium_o_Acidobacteriales	uncultured_bacterium_o_Acidobacteriales	4	3	3	8	4	0	6	2	2	3	2	4	6	2	9	4	5	6	8	3	4	11	1	1	31	5	1	8	3	0	7	0	5	17	2	4	6	2	3	9	3
OTU4891	Bacteria	Bacteria	Acidobacteria	Acidobacteriia	Acidobacteriales	uncultured_bacterium_o_Acidobacteriales	uncultured_bacterium_o_Acidobacteriales	uncultured_bacterium_o_Acidobacteriales	6	7	17	2	2	8	9	7	14	6	10	16	6	14	28	9	13	14	10	27	31	13	16	27	13	13	20	20	30	32	31	45	36	38	29	33	5	9	23	6	13
OTU4898	Bacteria	Bacteria	Acidobacteria	Acidobacteriia	Acidobacteriales	uncultured_bacterium_o_Acidobacteriales	uncultured_bacterium_o_Acidobacteriales	uncultured_bacterium_o_Acidobacteriales	18	12	14	11	12	14	19	14	12	9	19	22	18	16	16	16	11	18	5	6	8	18	9	5	23	6	11	6	4	4	11	3	6	17	4	8	30	5	9	12	11
OTU4916	Bacteria	Bacteria	Acidobacteria	Acidobacteriia	Subgroup_2	uncultured_bacterium_o_Subgroup_2	uncultured_bacterium_o_Subgroup_2	uncultured_bacterium_o_Subgroup_2	50	48	24	51	56	35	26	49	24	41	34	20	23	17	16	20	14	19	48	32	20	66	29	23	54	29	20	38	23	23	28	26	16	46	27	19	64	28	32	46	31
OTU4964	Bacteria	Bacteria	Acidobacteria	Acidobacteriia	Acidobacteriales	uncultured_bacterium_o_Acidobacteriales	uncultured_bacterium_o_Acidobacteriales	uncultured_bacterium_o_Acidobacteriales	15	2	10	16	4	4	10	6	6	52	12	6	36	23	4	33	10	1	9	2	1	13	1	2	26	0	0	2	1	1	7	1	2	16	1	2	4	0	0	6	3
OTU5	Bacteria	Bacteria	Acidobacteria	Acidobacteriia	Subgroup_2	uncultured_bacterium_o_Subgroup_2	uncultured_bacterium_o_Subgroup_2	uncultured_bacterium_o_Subgroup_2	375	975	1314	335	1016	1398	358	920	1418	420	1068	1359	411	1005	1275	357	925	1438	570	1327	1406	664	1252	1481	1012	1195	1456	364	973	948	528	811	1139	717	864	1110	635	1364	1537	500	1194
OTU501	Bacteria	Bacteria	Acidobacteria	Acidobacteriia	Acidobacteriales	uncultured_bacterium_o_Acidobacteriales	uncultured_bacterium_o_Acidobacteriales	uncultured_bacterium_o_Acidobacteriales	11	7	5	8	8	2	6	4	6	71	23	28	61	23	20	80	19	23	19	7	4	31	3	3	45	5	3	46	16	18	49	20	11	61	12	10	8	5	0	6	4
OTU510	Bacteria	Bacteria	Acidobacteria	Acidobacteriia	Solibacterales	Solibacteraceae_Subgroup_3	Candidatus_Solibacter	uncultured_bacterium_g_Candidatus_Solibacter	75	33	31	62	32	16	56	38	18	47	15	20	44	22	21	33	33	14	48	9	20	67	16	17	35	23	14	62	20	15	51	18	27	33	23	26	51	20	9	37	21
OTU5199	Bacteria	Bacteria	Acidobacteria	Acidobacteriia	Subgroup_2	uncultured_bacterium_o_Subgroup_2	uncultured_bacterium_o_Subgroup_2	uncultured_bacterium_o_Subgroup_2	41	130	213	42	113	211	22	91	196	53	107	247	55	155	232	42	120	259	41	145	197	58	118	195	46	125	199	86	213	259	122	193	256	141	166	255	51	112	199	40	143
OTU5256	Bacteria	Bacteria	Acidobacteria	Acidobacteriia	Acidobacteriales	Acidobacteriaceae_Subgroup_1	Granulicella	uncultured_bacterium_g_Granulicella	8	3	3	7	1	2	3	0	6	6	2	3	1	0	3	2	3	7	4	9	7	12	5	4	37	4	1	2	1	6	8	2	12	8	1	2	6	2	1	3	1
OTU5310	Bacteria	Bacteria	Acidobacteria	Acidobacteriia	Subgroup_2	uncultured_bacterium_o_Subgroup_2	uncultured_bacterium_o_Subgroup_2	uncultured_bacterium_o_Subgroup_2	31	80	223	38	82	208	28	87	214	57	169	372	69	184	332	64	165	420	58	235	251	58	154	258	53	104	286	79	223	235	118	169	255	171	192	248	60	107	214	30	94
OTU5346	Bacteria	Bacteria	Acidobacteria	Acidobacteriia	Acidobacteriales	Acidobacteriaceae_Subgroup_1	Edaphobacter	uncultured_bacterium_g_Edaphobacter	4	5	9	3	4	12	1	8	13	5	3	4	1	1	2	2	2	7	3	11	6	3	4	6	4	1	4	1	6	17	1	6	20	6	9	8	4	11	20	2	9
OTU537	Bacteria	Bacteria	Acidobacteria	Acidobacteriia	Subgroup_2	uncultured_bacterium_o_Subgroup_2	uncultured_bacterium_o_Subgroup_2	uncultured_bacterium_o_Subgroup_2	0	8	11	4	13	15	1	11	19	4	3	4	3	11	7	3	7	5	3	5	21	3	9	22	10	16	18	2	1	1	1	0	3	1	4	0	10	5	6	1	3
OTU538	Bacteria	Bacteria	Acidobacteria	Acidobacteriia	Acidobacteriales	uncultured_bacterium_o_Acidobacteriales	uncultured_bacterium_o_Acidobacteriales	uncultured_bacterium_o_Acidobacteriales	43	31	35	32	27	42	34	24	42	79	62	100	73	64	101	70	71	123	56	53	49	70	39	46	101	28	64	46	39	29	79	28	47	85	32	46	31	25	43	22	33
OTU5473	Bacteria	Bacteria	Acidobacteria	Acidobacteriia	Solibacterales	Solibacteraceae_Subgroup_3	Candidatus_Solibacter	uncultured_bacterium_g_Candidatus_Solibacter	42	22	13	35	15	7	40	17	12	24	7	5	22	11	0	32	8	2	29	5	6	22	4	2	39	10	8	40	4	3	17	6	6	10	4	2	64	7	5	43	8
OTU55	Bacteria	Bacteria	Acidobacteria	Acidobacteriia	Subgroup_2	uncultured_bacterium_o_Subgroup_2	uncultured_bacterium_o_Subgroup_2	uncultured_bacterium_o_Subgroup_2	194	40	16	168	49	15	155	55	20	156	42	17	117	32	23	136	59	39	160	25	8	255	16	14	345	42	17	108	41	31	135	26	26	151	33	26	162	24	11	122	39
OTU550	Bacteria	Bacteria	Acidobacteria	Acidobacteriia	Solibacterales	Solibacteraceae_Subgroup_3	Bryobacter	uncultured_bacterium_g_Bryobacter	204	134	75	223	123	83	207	133	99	230	100	110	212	127	88	235	120	123	245	116	83	279	109	97	591	100	66	109	64	55	213	66	73	277	53	88	208	87	113	216	86
OTU5537	Bacteria	Bacteria	Acidobacteria	Acidobacteriia	Solibacterales	Solibacteraceae_Subgroup_3	Candidatus_Solibacter	uncultured_bacterium_g_Candidatus_Solibacter	12	13	16	13	14	23	22	23	9	10	21	19	11	12	16	14	27	17	13	17	15	16	24	22	4	21	28	12	27	18	28	17	20	25	20	20	15	21	29	18	22
OTU5619	Bacteria	Bacteria	Acidobacteria	Acidobacteriia	Solibacterales	Solibacteraceae_Subgroup_3	Candidatus_Solibacter	uncultured_bacterium_g_Candidatus_Solibacter	1	3	0	5	1	1	4	1	3	2	7	1	4	9	4	0	3	2	14	5	5	8	5	5	27	5	3	2	2	5	5	2	6	8	3	1	6	3	5	10	4
OTU563	Bacteria	Bacteria	Acidobacteria	Acidobacteriia	Acidobacteriales	Acidobacteriaceae_Subgroup_1	uncultured_bacterium_f_Acidobacteriaceae_Subgroup_1	uncultured_bacterium_f_Acidobacteriaceae_Subgroup_1	6	5	18	5	8	13	8	3	16	10	13	13	10	9	14	15	4	19	11	19	22	19	14	14	18	9	18	9	14	20	19	12	35	33	14	25	7	3	10	3	10
OTU564	Bacteria	Bacteria	Acidobacteria	Acidobacteriia	Solibacterales	Solibacteraceae_Subgroup_3	Bryobacter	uncultured_bacterium_g_Bryobacter	2	4	7	7	6	7	6	5	7	2	2	0	2	6	1	3	4	1	10	10	5	3	4	4	6	8	3	3	5	4	5	3	5	3	3	3	1	3	0	0	1
OTU5647	Bacteria	Bacteria	Acidobacteria	Acidobacteriia	Subgroup_2	uncultured_bacterium_o_Subgroup_2	uncultured_bacterium_o_Subgroup_2	uncultured_bacterium_o_Subgroup_2	8	26	8	8	14	12	16	16	7	13	22	7	12	10	10	23	9	8	19	16	14	7	12	8	5	19	16	10	15	5	18	11	18	15	18	11	12	12	8	11	16
OTU5652	Bacteria	Bacteria	Acidobacteria	Acidobacteriia	Solibacterales	Solibacteraceae_Subgroup_3	Bryobacter	uncultured_bacterium_g_Bryobacter	16	17	13	14	11	3	13	21	6	8	9	8	14	7	4	20	14	12	40	13	6	32	14	12	101	27	15	33	11	5	57	15	8	40	15	6	23	11	5	32	9
OTU5667	Bacteria	Bacteria	Acidobacteria	Acidobacteriia	Solibacterales	Solibacteraceae_Subgroup_3	Bryobacter	uncultured_bacterium_g_Bryobacter	40	32	26	28	29	23	35	38	18	73	26	18	59	43	24	88	36	33	83	43	27	72	34	20	262	45	24	69	40	41	94	36	45	143	38	21	54	49	32	64	34
OTU5765	Bacteria	Bacteria	Acidobacteria	Acidobacteriia	Solibacterales	Solibacteraceae_Subgroup_3	Candidatus_Solibacter	uncultured_bacterium_g_Candidatus_Solibacter	4	9	15	17	9	8	8	10	7	24	17	12	25	15	15	31	19	12	21	18	10	20	13	10	38	19	14	33	20	23	46	19	19	74	11	12	12	10	17	18	14
OTU58	Bacteria	Bacteria	Acidobacteria	Acidobacteriia	Subgroup_2	uncultured_bacterium_o_Subgroup_2	uncultured_bacterium_o_Subgroup_2	uncultured_bacterium_o_Subgroup_2	64	121	65	75	128	105	91	115	121	199	207	191	208	204	153	166	187	248	102	116	128	131	128	140	82	105	159	35	77	95	80	74	113	90	91	111	128	144	117	76	106
OTU586	Bacteria	Bacteria	Acidobacteria	Acidobacteriia	Acidobacteriales	uncultured_bacterium_o_Acidobacteriales	uncultured_bacterium_o_Acidobacteriales	uncultured_bacterium_o_Acidobacteriales	8	6	3	7	6	12	4	6	7	9	6	5	9	8	7	23	8	20	3	6	4	6	7	6	8	6	7	1	4	2	6	1	7	3	1	4	16	7	10	11	10
OTU5864	Bacteria	Bacteria	Acidobacteria	Acidobacteriia	Subgroup_2	uncultured_bacterium_o_Subgroup_2	uncultured_bacterium_o_Subgroup_2	uncultured_bacterium_o_Subgroup_2	6	12	6	8	8	7	8	10	11	8	12	5	3	6	7	5	4	8	8	6	4	5	6	10	1	8	8	9	11	9	7	11	7	12	9	5	8	10	12	9	12
OTU5881	Bacteria	Bacteria	Acidobacteria	Acidobacteriia	Solibacterales	Solibacteraceae_Subgroup_3	Candidatus_Solibacter	uncultured_bacterium_g_Candidatus_Solibacter	6	0	4	4	4	2	6	3	2	9	5	4	9	2	1	11	3	0	5	3	5	0	4	2	0	3	4	8	5	8	3	5	4	3	4	5	5	10	6	6	6
OTU5922	Bacteria	Bacteria	Acidobacteria	Acidobacteriia	Acidobacteriales	Acidobacteriaceae_Subgroup_1	uncultured_bacterium_f_Acidobacteriaceae_Subgroup_1	uncultured_bacterium_f_Acidobacteriaceae_Subgroup_1	0	0	19	0	1	6	1	1	10	2	3	13	0	0	2	2	3	7	0	2	4	0	1	1	0	0	1	4	9	39	3	2	6	6	4	13	0	1	2	0	2
OTU5923	Bacteria	Bacteria	Acidobacteria	Acidobacteriia	Solibacterales	Solibacteraceae_Subgroup_3	Bryobacter	uncultured_bacterium_g_Bryobacter	9	10	4	12	7	3	18	8	3	9	9	8	5	5	2	9	3	6	19	5	5	22	7	4	21	8	1	16	11	5	20	5	0	17	5	5	20	7	3	11	4
OTU5942	Bacteria	Bacteria	Acidobacteria	Acidobacteriia	Subgroup_2	uncultured_bacterium_o_Subgroup_2	uncultured_bacterium_o_Subgroup_2	uncultured_bacterium_o_Subgroup_2	5	4	7	1	7	6	4	4	6	3	6	12	5	7	10	1	7	5	6	8	2	2	6	13	0	5	8	1	5	4	4	4	8	3	19	7	1	12	5	2	9
OTU5943	Bacteria	Bacteria	Acidobacteria	Acidobacteriia	Acidobacteriales	uncultured_bacterium_o_Acidobacteriales	uncultured_bacterium_o_Acidobacteriales	uncultured_bacterium_o_Acidobacteriales	6	3	6	8	10	14	12	8	8	10	7	5	8	10	6	12	15	10	19	4	11	11	9	6	5	2	10	9	11	4	10	8	6	19	15	9	9	11	10	9	12
OTU5944	Bacteria	Bacteria	Acidobacteria	Acidobacteriia	Acidobacteriales	uncultured_bacterium_o_Acidobacteriales	uncultured_bacterium_o_Acidobacteriales	uncultured_bacterium_o_Acidobacteriales	12	11	13	9	27	18	12	5	15	10	8	21	5	13	16	13	13	14	8	11	13	12	11	8	30	9	10	25	27	23	32	25	16	66	26	25	25	26	9	18	16
OTU5997	Bacteria	Bacteria	Acidobacteria	Acidobacteriia	Acidobacteriales	uncultured_bacterium_o_Acidobacteriales	uncultured_bacterium_o_Acidobacteriales	uncultured_bacterium_o_Acidobacteriales	42	31	41	39	35	34	35	21	21	37	16	27	31	33	40	37	26	29	24	30	23	56	26	23	146	24	24	38	43	56	52	56	43	76	51	55	77	26	32	37	35
OTU6024	Bacteria	Bacteria	Acidobacteria	Acidobacteriia	Subgroup_2	uncultured_bacterium_o_Subgroup_2	uncultured_bacterium_o_Subgroup_2	uncultured_bacterium_o_Subgroup_2	8	10	4	7	8	4	14	8	4	11	4	5	4	7	6	7	8	6	8	8	5	5	8	5	1	8	1	15	6	4	5	6	3	4	6	7	17	7	5	7	9
OTU6111	Bacteria	Bacteria	Acidobacteria	Acidobacteriia	Solibacterales	Solibacteraceae_Subgroup_3	Bryobacter	uncultured_bacterium_g_Bryobacter	10	3	2	9	3	3	4	5	4	8	4	1	7	7	0	9	3	3	9	0	3	3	8	1	1	3	2	2	0	0	3	3	1	6	3	4	4	5	1	9	5
OTU6122	Bacteria	Bacteria	Acidobacteria	Acidobacteriia	Subgroup_2	uncultured_bacterium_o_Subgroup_2	uncultured_bacterium_o_Subgroup_2	uncultured_bacterium_o_Subgroup_2	2	11	17	4	7	12	0	9	17	3	7	14	8	11	8	6	4	12	4	8	18	2	12	16	1	13	13	7	7	21	3	13	19	8	13	18	1	12	22	8	9
OTU6153	Bacteria	Bacteria	Acidobacteria	Acidobacteriia	Subgroup_2	uncultured_bacterium_o_Subgroup_2	uncultured_bacterium_o_Subgroup_2	uncultured_bacterium_o_Subgroup_2	5	22	57	8	21	67	12	18	69	14	36	86	19	53	77	6	38	82	6	25	78	14	23	49	5	26	87	1	27	45	7	5	27	6	13	41	5	25	66	5	29
OTU6169	Bacteria	Bacteria	Acidobacteria	Acidobacteriia	Solibacterales	Solibacteraceae_Subgroup_3	Candidatus_Solibacter	uncultured_bacterium_g_Candidatus_Solibacter	4	6	2	4	6	4	9	3	0	3	3	1	6	3	5	5	4	2	7	0	3	7	5	2	1	8	3	8	0	5	4	3	0	2	2	3	4	7	0	7	5
OTU619	Bacteria	Bacteria	Acidobacteria	Acidobacteriia	Solibacterales	Solibacteraceae_Subgroup_3	Bryobacter	uncultured_bacterium_g_Bryobacter	9	5	0	6	3	1	12	2	1	6	2	3	5	0	0	9	3	6	3	2	4	6	1	2	14	2	1	6	3	3	9	0	3	14	1	2	4	1	1	9	1
OTU628	Bacteria	Bacteria	Acidobacteria	Acidobacteriia	Acidobacteriales	uncultured_bacterium_o_Acidobacteriales	uncultured_bacterium_o_Acidobacteriales	uncultured_bacterium_o_Acidobacteriales	1	4	1	1	1	1	2	1	2	18	4	1	9	3	3	13	3	5	3	6	2	4	4	2	23	3	2	0	0	1	1	0	0	2	1	0	8	7	3	15	9
OTU629	Bacteria	Bacteria	Acidobacteria	Acidobacteriia	Subgroup_13	uncultured_bacterium_o_Subgroup_13	uncultured_bacterium_o_Subgroup_13	uncultured_bacterium_o_Subgroup_13	3	3	10	1	8	5	3	4	12	2	11	18	1	12	17	4	4	10	2	7	8	10	6	7	14	6	7	7	5	9	5	7	9	4	3	17	5	2	7	4	6
OTU63	Bacteria	Bacteria	Acidobacteria	Acidobacteriia	Subgroup_2	uncultured_bacterium_o_Subgroup_2	uncultured_bacterium_o_Subgroup_2	uncultured_bacterium_o_Subgroup_2	15	59	230	20	53	213	13	49	209	13	28	84	8	22	99	10	36	83	19	53	207	22	44	207	20	32	183	24	59	145	15	58	119	18	67	114	20	86	318	24	69
OTU631	Bacteria	Bacteria	Acidobacteria	Acidobacteriia	Subgroup_2	uncultured_bacterium_o_Subgroup_2	uncultured_bacterium_o_Subgroup_2	uncultured_bacterium_o_Subgroup_2	19	75	185	10	93	177	19	68	181	40	95	218	34	110	205	33	117	296	15	87	163	29	74	162	24	85	157	19	71	103	32	58	142	43	78	128	51	79	160	28	95
OTU64	Bacteria	Bacteria	Acidobacteria	Acidobacteriia	Subgroup_2	uncultured_bacterium_o_Subgroup_2	uncultured_bacterium_o_Subgroup_2	uncultured_bacterium_o_Subgroup_2	11	74	89	21	93	107	15	77	103	9	55	64	15	32	41	10	56	59	24	59	53	27	75	72	46	75	43	20	96	43	29	79	60	42	80	66	55	101	79	33	91
OTU643	Bacteria	Bacteria	Acidobacteria	Acidobacteriia	Subgroup_13	uncultured_bacterium_o_Subgroup_13	uncultured_bacterium_o_Subgroup_13	uncultured_bacterium_o_Subgroup_13	1	4	3	1	4	7	1	2	8	1	4	6	1	1	3	2	2	10	0	9	15	8	9	7	6	10	9	2	6	4	1	6	3	3	5	2	4	9	10	0	7
OTU654	Bacteria	Bacteria	Acidobacteria	Acidobacteriia	Solibacterales	Solibacteraceae_Subgroup_3	Bryobacter	uncultured_bacterium_g_Bryobacter	25	23	6	19	19	7	18	13	2	25	8	11	20	11	6	20	6	5	27	17	7	36	9	5	80	12	14	14	10	10	43	13	11	51	13	8	28	8	17	36	9
OTU66	Bacteria	Bacteria	Acidobacteria	Acidobacteriia	Solibacterales	Solibacteraceae_Subgroup_3	Bryobacter	uncultured_bacterium_g_Bryobacter	186	132	95	174	129	94	154	135	75	170	128	78	152	111	78	211	101	83	215	97	110	192	116	82	236	111	118	240	107	101	249	104	103	287	95	100	177	125	89	193	117
OTU681	Bacteria	Bacteria	Acidobacteria	Acidobacteriia	Acidobacteriales	uncultured_bacterium_o_Acidobacteriales	uncultured_bacterium_o_Acidobacteriales	uncultured_bacterium_o_Acidobacteriales	3	10	7	7	9	5	1	11	7	3	11	4	7	8	7	5	10	14	6	5	8	8	12	6	14	12	6	3	13	1	14	10	6	10	9	2	14	9	4	4	12
OTU69	Bacteria	Bacteria	Acidobacteria	Acidobacteriia	Subgroup_2	uncultured_bacterium_o_Subgroup_2	uncultured_bacterium_o_Subgroup_2	uncultured_bacterium_o_Subgroup_2	133	226	388	104	228	404	114	189	346	121	202	269	99	165	269	107	170	330	155	176	308	221	196	317	209	212	352	238	352	427	235	278	425	281	290	460	245	218	243	132	208
OTU703	Bacteria	Bacteria	Acidobacteria	Acidobacteriia	Solibacterales	Solibacteraceae_Subgroup_3	Bryobacter	uncultured_bacterium_g_Bryobacter	3	7	2	2	5	1	0	0	4	9	5	1	8	6	1	3	4	1	5	1	4	6	5	3	13	2	3	9	2	2	10	4	5	19	3	0	6	2	3	6	3
OTU718	Bacteria	Bacteria	Acidobacteria	Acidobacteriia	Acidobacteriales	Acidobacteriaceae_Subgroup_1	uncultured_bacterium_f_Acidobacteriaceae_Subgroup_1	uncultured_bacterium_f_Acidobacteriaceae_Subgroup_1	8	9	5	11	4	10	13	7	13	35	13	6	19	17	3	30	20	12	5	6	6	16	8	2	21	4	6	8	8	5	15	7	5	16	10	5	8	11	17	8	14
OTU77	Bacteria	Bacteria	Acidobacteria	Acidobacteriia	Subgroup_2	uncultured_bacterium_o_Subgroup_2	uncultured_bacterium_o_Subgroup_2	uncultured_bacterium_o_Subgroup_2	300	318	361	331	372	320	271	331	351	315	346	366	215	328	418	241	366	523	267	357	320	373	309	308	600	341	328	368	355	344	318	337	379	421	387	459	399	345	348	306	339
OTU791	Bacteria	Bacteria	Acidobacteria	Acidobacteriia	Acidobacteriales	Acidobacteriaceae_Subgroup_1	Edaphobacter	uncultured_bacterium_g_Edaphobacter	11	2	2	6	2	2	9	1	1	6	2	4	3	0	2	5	0	4	10	5	3	24	0	0	48	6	5	7	2	2	8	2	1	16	2	3	8	0	3	0	1
OTU8	Bacteria	Bacteria	Acidobacteria	Acidobacteriia	Acidobacteriales	uncultured_bacterium_o_Acidobacteriales	uncultured_bacterium_o_Acidobacteriales	uncultured_bacterium_o_Acidobacteriales	217	360	597	202	394	796	191	343	888	295	603	1120	328	612	804	342	552	1053	282	547	760	438	465	780	761	383	695	311	557	877	570	584	1029	635	544	911	335	392	470	215	339
OTU80	Bacteria	Bacteria	Acidobacteria	Acidobacteriia	Solibacterales	Solibacteraceae_Subgroup_3	Candidatus_Solibacter	uncultured_bacterium_g_Candidatus_Solibacter	753	643	316	783	637	370	679	660	280	676	505	373	684	501	444	705	589	332	711	462	290	729	436	241	572	586	290	661	541	258	717	478	267	557	446	266	841	662	267	826	649
OTU845	Bacteria	Bacteria	Acidobacteria	Acidobacteriia	Subgroup_2	uncultured_bacterium_o_Subgroup_2	uncultured_bacterium_o_Subgroup_2	uncultured_bacterium_o_Subgroup_2	8	3	4	10	1	1	6	4	6	3	4	1	2	2	0	2	2	0	11	6	4	21	5	2	37	7	0	9	6	2	20	2	8	19	5	3	11	5	2	23	4
OTU85	Bacteria	Bacteria	Acidobacteria	Acidobacteriia	Solibacterales	Solibacteraceae_Subgroup_3	Candidatus_Solibacter	uncultured_bacterium_g_Candidatus_Solibacter	128	150	143	126	112	107	119	132	118	177	149	154	199	182	163	195	117	136	172	130	122	159	147	136	289	159	125	148	116	144	201	175	134	257	169	144	176	185	116	216	141
OTU863	Bacteria	Bacteria	Acidobacteria	Acidobacteriia	Subgroup_2	uncultured_bacterium_o_Subgroup_2	uncultured_bacterium_o_Subgroup_2	uncultured_bacterium_o_Subgroup_2	0	8	12	3	9	10	0	5	22	0	3	2	0	1	2	1	0	2	3	10	13	4	14	9	1	16	9	5	4	4	4	3	4	5	3	5	4	16	63	2	16
OTU878	Bacteria	Bacteria	Acidobacteria	Acidobacteriia	Subgroup_2	uncultured_bacterium_o_Subgroup_2	uncultured_bacterium_o_Subgroup_2	uncultured_bacterium_o_Subgroup_2	72	38	26	76	47	24	60	35	28	66	41	24	45	31	36	50	31	29	31	23	21	36	18	16	73	24	15	51	31	28	34	15	23	60	27	21	42	19	16	37	25
OTU88	Bacteria	Bacteria	Acidobacteria	Acidobacteriia	Acidobacteriales	uncultured_bacterium_o_Acidobacteriales	uncultured_bacterium_o_Acidobacteriales	uncultured_bacterium_o_Acidobacteriales	21	22	47	18	34	50	19	26	68	21	55	95	33	46	65	33	43	77	26	51	63	46	44	61	34	28	50	32	47	62	47	41	53	37	43	40	39	42	76	20	46
OTU888	Bacteria	Bacteria	Acidobacteria	Acidobacteriia	Subgroup_2	uncultured_bacterium_o_Subgroup_2	uncultured_bacterium_o_Subgroup_2	uncultured_bacterium_o_Subgroup_2	0	2	11	1	2	13	0	0	12	0	10	16	2	7	10	1	6	30	2	0	7	4	3	6	3	3	14	2	2	8	1	0	4	2	0	2	1	5	6	0	4
OTU89	Bacteria	Bacteria	Acidobacteria	Acidobacteriia	Solibacterales	Solibacteraceae_Subgroup_3	Candidatus_Solibacter	uncultured_bacterium_g_Candidatus_Solibacter	183	121	81	160	88	63	143	129	61	190	100	87	216	117	115	199	132	96	185	90	67	161	77	60	205	124	73	195	89	81	165	91	78	185	112	90	167	96	96	193	134
OTU905	Bacteria	Bacteria	Acidobacteria	Acidobacteriia	Acidobacteriales	uncultured_bacterium_o_Acidobacteriales	uncultured_bacterium_o_Acidobacteriales	uncultured_bacterium_o_Acidobacteriales	8	2	0	1	3	4	4	4	2	5	3	1	5	1	0	3	0	0	11	5	3	10	4	4	30	5	1	4	2	1	6	1	2	9	2	1	7	4	2	9	2
OTU92	Bacteria	Bacteria	Acidobacteria	Acidobacteriia	Solibacterales	Solibacteraceae_Subgroup_3	Bryobacter	uncultured_bacterium_g_Bryobacter	39	59	57	42	55	52	49	46	61	51	43	20	63	48	29	58	28	40	64	66	29	102	63	42	164	59	43	33	39	60	80	68	61	84	44	48	66	85	67	49	85
OTU938	Bacteria	Bacteria	Acidobacteria	Acidobacteriia	Subgroup_2	uncultured_bacterium_o_Subgroup_2	uncultured_bacterium_o_Subgroup_2	uncultured_bacterium_o_Subgroup_2	47	105	120	61	112	132	58	109	124	73	91	102	64	82	90	74	62	96	60	101	80	101	80	90	44	107	85	110	91	87	111	78	79	124	104	114	101	126	177	54	115
OTU95	Bacteria	Bacteria	Acidobacteria	Acidobacteriia	Subgroup_2	uncultured_bacterium_o_Subgroup_2	uncultured_bacterium_o_Subgroup_2	uncultured_bacterium_o_Subgroup_2	121	134	83	118	152	77	116	158	97	112	133	98	116	123	110	125	130	109	182	149	89	330	108	66	147	122	75	143	149	108	115	135	88	151	114	92	230	131	97	142	156
OTU98	Bacteria	Bacteria	Acidobacteria	Acidobacteriia	Acidobacteriales	Acidobacteriaceae_Subgroup_1	uncultured_bacterium_f_Acidobacteriaceae_Subgroup_1	uncultured_bacterium_f_Acidobacteriaceae_Subgroup_1	65	48	34	74	45	38	51	40	45	146	114	87	173	105	62	143	106	81	105	76	44	170	79	57	279	43	54	55	39	38	124	47	35	140	39	42	142	54	54	68	44
OTU980	Bacteria	Bacteria	Acidobacteria	Acidobacteriia	Solibacterales	Solibacteraceae_Subgroup_3	Bryobacter	uncultured_bacterium_g_Bryobacter	10	8	5	13	6	4	10	4	4	4	5	2	7	4	4	7	6	13	16	4	4	19	3	3	34	8	1	23	7	15	31	6	8	49	9	16	18	3	4	16	8
OTU106	Bacteria	Bacteria	Actinobacteria	Actinobacteria	Micromonosporales	Micromonosporaceae	Rugosimonospora_sp._260305	uncultured_bacterium_g_Rugosimonospora_sp._260305	49	32	15	43	13	8	43	18	16	80	35	25	75	64	21	97	62	44	41	19	12	84	13	13	71	19	12	34	15	13	54	22	9	53	22	15	63	28	25	36	31
OTU116	Bacteria	Bacteria	Actinobacteria	Actinobacteria	Corynebacteriales	Mycobacteriaceae	Mycobacterium	uncultured_bacterium_g_Mycobacterium	12	25	43	5	18	36	12	21	47	9	25	66	6	27	54	10	16	74	8	22	18	15	18	6	29	13	26	18	45	68	44	51	90	57	43	86	6	18	19	2	9
OTU1268	Bacteria	Bacteria	Actinobacteria	Actinobacteria	Frankiales	Acidothermaceae	Acidothermus	uncultured_bacterium_g_Acidothermus	22	25	26	20	14	32	28	20	37	26	27	25	22	26	29	12	25	21	21	26	22	27	23	16	74	30	14	21	29	27	51	36	28	28	33	28	32	26	13	24	23
OTU1505	Bacteria	Bacteria	Actinobacteria	Actinobacteria	Catenulisporales	Catenulisporaceae	Catenulispora	uncultured_bacterium_g_Catenulispora	0	8	14	0	6	14	1	8	13	2	17	12	4	19	41	7	4	16	6	12	9	9	7	3	6	1	15	6	26	23	13	36	17	20	19	32	6	20	30	8	22
OTU160	Bacteria	Bacteria	Actinobacteria	Actinobacteria	Catenulisporales	Catenulisporaceae	Catenulispora	uncultured_bacterium_g_Catenulispora	15	20	36	7	13	44	13	27	39	9	34	78	12	105	43	32	23	35	17	18	21	17	21	23	46	18	19	15	22	23	37	34	40	82	40	31	5	34	39	11	42
OTU1618	Bacteria	Bacteria	Actinobacteria	Actinobacteria	Frankiales	Acidothermaceae	Acidothermus	uncultured_bacterium_g_Acidothermus	2	3	0	10	4	4	3	6	19	3	7	12	9	1	5	9	17	7	11	25	10	14	7	7	33	10	5	16	10	12	26	6	5	16	16	11	3	4	10	10	8
OTU162	Bacteria	Bacteria	Actinobacteria	Actinobacteria	Micrococcales	Micrococcaceae	Sinomonas	uncultured_bacterium_g_Sinomonas	0	4	28	2	6	19	3	4	45	9	26	189	5	28	500	2	27	172	0	2	7	0	3	7	0	2	11	3	4	47	2	11	65	1	10	65	1	3	19	2	3
OTU1623	Bacteria	Bacteria	Actinobacteria	Actinobacteria	Frankiales	Acidothermaceae	Acidothermus	uncultured_bacterium_g_Acidothermus	3	3	2	3	6	0	4	0	1	9	15	1	16	3	1	7	8	13	6	6	7	6	6	5	6	0	4	1	1	3	3	4	2	2	1	3	1	2	0	3	1
OTU164	Bacteria	Bacteria	Actinobacteria	Actinobacteria	Frankiales	Acidothermaceae	Acidothermus	uncultured_bacterium_g_Acidothermus	29	23	26	23	24	24	18	21	16	33	27	23	23	30	30	23	52	41	51	69	49	78	61	42	59	49	43	72	51	84	106	51	77	90	57	68	32	36	31	24	34
OTU1721	Bacteria	Bacteria	Actinobacteria	Actinobacteria	Streptosporangiales	Thermomonosporaceae	Actinomadura	Actinomadura_sp._Shinshu-MS-03	0	1	7	1	2	5	3	2	2	3	9	4	1	11	3	8	10	12	0	5	1	1	5	4	4	2	3	6	13	8	7	3	5	14	8	5	1	3	5	1	2
OTU2258	Bacteria	Bacteria	Actinobacteria	Actinobacteria	Frankiales	Acidothermaceae	Acidothermus	uncultured_bacterium_g_Acidothermus	15	24	12	20	10	10	16	24	9	12	18	5	17	19	16	13	17	5	16	23	13	12	20	10	12	20	17	15	25	19	21	26	18	26	24	16	8	22	10	14	9
OTU24	Bacteria	Bacteria	Actinobacteria	Actinobacteria	Frankiales	Acidothermaceae	Acidothermus	uncultured_bacterium_g_Acidothermus	107	243	326	113	215	318	119	207	356	82	258	328	108	229	324	129	271	409	202	410	415	225	424	411	290	399	339	206	496	477	329	490	515	365	480	464	125	250	318	123	234
OTU2896	Bacteria	Bacteria	Actinobacteria	Actinobacteria	Micromonosporales	Micromonosporaceae	uncultured_bacterium_f_Micromonosporaceae	uncultured_bacterium_f_Micromonosporaceae	3	3	0	6	4	0	5	0	0	1	1	1	1	0	0	3	2	0	12	1	2	20	2	1	19	2	2	0	0	0	0	0	0	0	0	0	20	6	4	17	3
OTU297	Bacteria	Bacteria	Actinobacteria	Actinobacteria	Frankiales	Acidothermaceae	Acidothermus	uncultured_bacterium_g_Acidothermus	16	18	24	11	12	17	15	18	9	9	8	12	12	8	11	6	15	13	15	19	20	26	20	9	25	15	11	22	14	19	33	12	13	23	18	17	23	21	17	15	17
OTU3051	Bacteria	Bacteria	Actinobacteria	Actinobacteria	Frankiales	Acidothermaceae	Acidothermus	uncultured_bacterium_g_Acidothermus	1	3	4	2	8	9	6	3	19	8	10	17	1	5	14	3	6	13	3	14	20	8	8	9	9	3	16	4	7	9	10	8	8	13	4	17	5	4	20	3	8
OTU318	Bacteria	Bacteria	Actinobacteria	Actinobacteria	Micrococcales	Micrococcaceae	Arthrobacter	Paenarthrobacter_nitroguajacolicus	25	36	54	32	54	34	29	40	42	10	4	7	7	9	15	8	2	15	22	4	9	34	6	6	45	14	10	2	3	9	6	2	13	17	1	6	11	3	11	4	3
OTU32	Bacteria	Bacteria	Actinobacteria	Actinobacteria	Frankiales	Acidothermaceae	Acidothermus	uncultured_bacterium_g_Acidothermus	240	338	504	213	297	381	231	345	393	169	344	356	191	277	420	204	355	415	412	530	383	491	499	439	563	423	386	549	641	611	824	629	604	883	724	611	375	408	397	301	377
OTU340	Bacteria	Bacteria	Actinobacteria	Actinobacteria	Catenulisporales	Actinospicaceae	Actinospica	actinobacterium_Aac-9	1	2	12	3	1	7	3	3	5	9	4	10	9	16	5	7	5	5	5	3	8	6	2	6	31	3	3	7	8	4	20	7	24	28	9	5	6	8	4	5	5
OTU3506	Bacteria	Bacteria	Actinobacteria	Actinobacteria	Frankiales	Acidothermaceae	Acidothermus	uncultured_bacterium_g_Acidothermus	94	92	102	100	89	78	112	79	74	84	148	89	96	125	133	92	128	129	108	132	107	129	131	117	223	142	101	136	177	166	188	178	180	208	201	171	97	144	85	87	97
OTU3519	Bacteria	Bacteria	Actinobacteria	Actinobacteria	Micromonosporales	Micromonosporaceae	Luedemannella	Luedemannella_sp._119-1-07	6	5	2	21	10	2	17	8	6	16	8	4	6	1	0	13	14	2	15	2	2	20	3	4	27	4	0	0	0	0	1	0	0	0	0	0	27	5	1	12	2
OTU3593	Bacteria	Bacteria	Actinobacteria	Actinobacteria	Frankiales	Acidothermaceae	Acidothermus	uncultured_bacterium_g_Acidothermus	2	8	4	6	6	11	8	6	3	8	9	7	8	4	6	6	5	5	10	11	7	3	7	10	0	21	13	7	9	8	8	11	16	2	14	11	12	12	5	6	8
OTU382	Bacteria	Bacteria	Actinobacteria	Actinobacteria	Micrococcales	Microbacteriaceae	Pseudoclavibacter	Pseudoclavibacter_sp._KKDK-11	0	1	0	0	0	0	0	0	0	0	0	0	0	0	0	0	0	0	25	2	2	40	1	0	91	3	0	0	0	0	0	0	0	0	0	0	0	0	0	0	0
OTU4076	Bacteria	Bacteria	Actinobacteria	Actinobacteria	Frankiales	Acidothermaceae	Acidothermus	uncultured_bacterium_g_Acidothermus	88	97	194	91	82	140	87	139	126	68	150	163	65	143	146	64	141	172	99	139	118	152	138	151	138	125	119	98	186	184	141	153	181	134	162	178	113	118	125	51	119
OTU419	Bacteria	Bacteria	Actinobacteria	Actinobacteria	Corynebacteriales	Mycobacteriaceae	Mycobacterium	uncultured_bacterium_g_Mycobacterium	12	9	3	6	11	4	14	7	3	7	6	8	7	7	2	14	5	7	8	1	3	4	2	0	21	4	0	14	3	6	10	4	2	13	5	2	10	3	0	5	6
OTU4254	Bacteria	Bacteria	Actinobacteria	Actinobacteria	Frankiales	Acidothermaceae	Acidothermus	Thermomonosporaceae_bacterium_YE4-D4-16-CH2	11	10	2	11	6	2	13	3	3	2	1	2	5	2	1	0	2	2	20	3	3	14	4	4	18	2	2	5	6	2	16	0	3	9	2	0	20	2	5	5	6
OTU4481	Bacteria	Bacteria	Actinobacteria	Actinobacteria	Frankiales	Acidothermaceae	Acidothermus	bacterium_Ellin334	5	4	0	6	6	2	2	2	5	1	1	2	4	7	1	3	1	2	9	6	5	17	6	7	6	4	2	1	2	0	4	2	2	2	1	1	11	6	3	2	1
OTU4521	Bacteria	Bacteria	Actinobacteria	Actinobacteria	Frankiales	Acidothermaceae	Acidothermus	uncultured_bacterium_g_Acidothermus	54	72	61	63	61	72	64	58	77	46	75	53	42	54	55	61	98	67	87	86	46	81	91	66	147	89	68	64	87	75	104	112	63	115	97	67	74	83	67	54	75
OTU465	Bacteria	Bacteria	Actinobacteria	Actinobacteria	Streptomycetales	Streptomycetaceae	Streptomyces	uncultured_bacterium_g_Streptomyces	9	3	3	6	2	3	5	6	11	2	2	4	2	2	1	6	6	2	8	2	3	9	4	3	62	5	5	3	5	7	19	0	3	10	3	14	12	5	7	12	4
OTU494	Bacteria	Bacteria	Actinobacteria	Actinobacteria	Micromonosporales	Micromonosporaceae	Micromonospora	uncultured_bacterium_g_Micromonospora	21	13	11	17	10	12	13	11	19	22	16	14	13	15	21	20	26	27	18	5	7	27	3	1	25	3	8	11	12	10	21	7	6	24	8	13	20	9	10	9	6
OTU5145	Bacteria	Bacteria	Actinobacteria	Actinobacteria	Frankiales	Acidothermaceae	Acidothermus	uncultured_bacterium_g_Acidothermus	6	12	10	10	8	5	9	8	15	10	18	17	5	11	10	7	15	15	16	16	12	14	11	11	25	12	18	15	15	17	30	18	15	31	15	13	10	18	12	4	16
OTU521	Bacteria	Bacteria	Actinobacteria	Actinobacteria	Frankiales	Acidothermaceae	Acidothermus	uncultured_bacterium_g_Acidothermus	10	18	8	12	7	9	9	12	6	8	8	10	10	14	6	11	24	20	21	25	13	33	24	6	31	19	12	30	21	25	35	28	18	31	21	27	6	21	12	14	15
OTU526	Bacteria	Bacteria	Actinobacteria	Actinobacteria	Corynebacteriales	Mycobacteriaceae	Mycobacterium	uncultured_bacterium_g_Mycobacterium	8	6	3	7	5	1	10	4	4	4	2	2	3	6	2	5	6	5	8	1	1	11	1	0	18	2	1	18	3	7	24	6	2	30	7	2	6	3	1	5	3
OTU5356	Bacteria	Bacteria	Actinobacteria	Actinobacteria	Frankiales	Acidothermaceae	Acidothermus	uncultured_bacterium_g_Acidothermus	17	13	13	13	16	23	9	12	12	13	14	24	13	16	10	12	13	28	21	26	23	24	30	13	24	28	16	34	16	27	45	23	23	38	22	27	15	27	15	21	16
OTU54	Bacteria	Bacteria	Actinobacteria	Actinobacteria	Frankiales	Acidothermaceae	Acidothermus	uncultured_bacterium_g_Acidothermus	303	244	132	284	225	162	305	253	130	136	248	110	158	161	138	167	224	132	390	224	130	339	265	163	766	310	143	254	328	189	414	283	190	400	245	192	421	250	122	295	238
OTU549	Bacteria	Bacteria	Actinobacteria	Actinobacteria	Frankiales	Acidothermaceae	Acidothermus	bacterium_Ellin334	8	6	3	13	8	4	8	6	3	8	12	2	10	7	3	11	6	8	11	10	3	14	14	13	20	7	1	13	10	9	22	7	10	19	4	6	14	11	4	6	10
OTU585	Bacteria	Bacteria	Actinobacteria	Actinobacteria	Catenulisporales	Actinospicaceae	Actinospica	uncultured_bacterium_g_Actinospica	1	0	3	0	3	4	0	4	5	0	7	8	1	8	15	2	2	14	4	7	15	3	8	12	4	6	10	0	2	4	1	7	13	6	5	21	2	13	20	1	8
OTU589	Bacteria	Bacteria	Actinobacteria	Actinobacteria	Catenulisporales	Actinospicaceae	Actinospica	Actinobacteria_bacterium_P311-7	1	1	4	1	3	4	0	2	7	5	3	2	1	1	0	3	2	4	2	2	3	2	5	0	3	2	3	2	13	6	15	8	11	23	5	12	2	4	0	3	4
OTU6110	Bacteria	Bacteria	Actinobacteria	Actinobacteria	Catenulisporales	Catenulisporaceae	Catenulispora	Catenulispora_sp.	4	10	13	18	18	12	15	16	13	16	13	13	14	22	15	17	15	11	13	6	8	12	3	11	46	10	9	10	7	10	17	8	15	23	12	3	10	12	10	8	7
OTU615	Bacteria	Bacteria	Actinobacteria	Actinobacteria	Frankiales	Acidothermaceae	Acidothermus	bacterium_Ellin5129	43	29	14	55	29	20	37	24	19	21	16	17	17	20	19	23	16	28	51	20	22	58	17	22	56	19	14	35	12	21	49	18	19	38	9	20	50	17	23	23	23
OTU640	Bacteria	Bacteria	Actinobacteria	Actinobacteria	Frankiales	Acidothermaceae	Acidothermus	uncultured_bacterium_g_Acidothermus	10	7	12	24	11	6	10	11	8	6	15	10	11	14	12	7	8	14	14	6	6	21	17	12	29	10	2	18	15	15	21	28	23	25	12	23	17	6	3	13	14
OTU68	Bacteria	Bacteria	Actinobacteria	Actinobacteria	Streptomycetales	Streptomycetaceae	uncultured_bacterium_f_Streptomycetaceae	uncultured_bacterium_f_Streptomycetaceae	56	84	160	58	83	126	63	89	156	29	54	200	43	82	106	48	67	163	34	57	71	137	59	73	96	52	65	97	52	90	128	54	92	116	45	100	33	53	122	25	59
OTU692	Bacteria	Bacteria	Actinobacteria	Actinobacteria	Micrococcales	Microbacteriaceae	Microbacterium	uncultured_bacterium_g_Microbacterium	12	16	11	18	13	18	19	19	22	9	7	11	8	4	5	8	7	7	12	6	2	16	5	7	4	6	1	1	6	3	0	2	2	0	0	1	3	2	5	2	1
OTU719	Bacteria	Bacteria	Actinobacteria	Actinobacteria	Frankiales	Acidothermaceae	Acidothermus	uncultured_bacterium_g_Acidothermus	1	0	4	0	4	10	0	0	8	1	2	7	2	8	7	2	8	19	2	14	13	4	11	8	0	5	8	1	1	6	0	1	9	0	4	18	2	5	3	0	2
OTU72	Bacteria	Bacteria	Actinobacteria	Actinobacteria	Micromonosporales	Micromonosporaceae	Luedemannella	uncultured_bacterium_g_Luedemannella	108	57	36	96	48	44	102	58	41	58	29	14	62	26	9	65	28	18	103	37	21	114	36	33	162	30	19	36	17	8	59	9	18	63	5	7	112	34	21	76	34
OTU736	Bacteria	Bacteria	Actinobacteria	Actinobacteria	Frankiales	Acidothermaceae	Acidothermus	uncultured_bacterium_g_Acidothermus	8	18	17	6	9	13	5	11	17	9	39	52	8	31	41	12	39	60	22	34	20	12	28	17	22	16	16	18	79	134	42	75	143	51	41	107	4	20	35	8	17
OTU765	Bacteria	Bacteria	Actinobacteria	Actinobacteria	Frankiales	Frankiaceae	Jatrophihabitans	uncultured_bacterium_g_Jatrophihabitans	12	8	6	5	0	6	13	9	6	4	5	6	6	6	10	9	6	9	13	4	3	12	7	4	11	5	6	5	6	4	4	6	6	7	1	4	15	7	3	5	7
OTU965	Bacteria	Bacteria	Actinobacteria	Actinobacteria	Catenulisporales	Actinospicaceae	Actinospica	Persicaria_minor	3	0	4	1	1	2	2	3	2	2	2	5	2	0	2	0	1	0	2	3	13	2	8	18	6	5	8	0	7	0	4	1	1	0	1	0	1	0	15	0	1
OTU994	Bacteria	Bacteria	Actinobacteria	Actinobacteria	Streptosporangiales	Thermomonosporaceae	Actinomadura	Actinomadura_sp._Shinshu-MS-03	0	0	1	0	1	2	0	0	1	1	0	0	1	1	1	4	7	9	4	1	4	6	1	5	7	4	6	3	7	15	12	8	8	5	8	16	1	3	3	1	1
OTU1078	Bacteria	Bacteria	Chloroflexi	AD3	uncultured_bacterium_c_AD3	uncultured_bacterium_c_AD3	uncultured_bacterium_c_AD3	uncultured_bacterium_c_AD3	8	9	14	6	10	5	2	7	15	7	10	8	3	14	9	5	14	7	6	2	8	2	5	3	29	8	5	4	10	4	13	6	3	7	9	4	4	14	5	6	8
OTU1323	Bacteria	Bacteria	Chloroflexi	AD3	uncultured_bacterium_c_AD3	uncultured_bacterium_c_AD3	uncultured_bacterium_c_AD3	uncultured_bacterium_c_AD3	1	1	3	0	4	9	2	3	2	3	5	7	3	4	1	3	7	12	1	5	4	3	5	6	7	1	4	4	4	10	5	5	5	2	4	5	2	6	7	0	3
OTU14	Bacteria	Bacteria	Chloroflexi	AD3	uncultured_bacterium_c_AD3	uncultured_bacterium_c_AD3	uncultured_bacterium_c_AD3	uncultured_bacterium_c_AD3	314	420	630	229	519	615	224	441	744	295	555	812	350	477	706	363	416	755	279	504	504	371	502	466	1092	539	373	164	198	270	218	183	281	282	182	328	357	450	500	258	475
OTU167	Bacteria	Bacteria	Chloroflexi	AD3	uncultured_bacterium_c_AD3	uncultured_bacterium_c_AD3	uncultured_bacterium_c_AD3	uncultured_bacterium_c_AD3	16	7	3	6	9	4	10	9	5	21	19	20	24	15	8	32	17	13	26	15	2	32	12	6	115	12	3	10	14	17	35	8	14	31	13	27	6	10	4	11	9
OTU179	Bacteria	Bacteria	Chloroflexi	AD3	uncultured_bacterium_c_AD3	uncultured_bacterium_c_AD3	uncultured_bacterium_c_AD3	uncultured_bacterium_c_AD3	46	45	44	27	43	32	30	32	59	39	116	92	55	74	64	56	69	131	29	54	73	36	54	66	135	38	45	32	111	170	109	139	155	147	102	169	15	25	18	20	20
OTU206	Bacteria	Bacteria	Chloroflexi	AD3	uncultured_bacterium_c_AD3	uncultured_bacterium_c_AD3	uncultured_bacterium_c_AD3	uncultured_bacterium_c_AD3	9	8	10	4	17	18	8	11	17	16	11	12	8	17	9	11	13	22	11	13	6	3	8	8	19	3	6	6	8	6	27	9	10	19	7	9	4	14	12	8	10
OTU2229	Bacteria	Bacteria	Chloroflexi	AD3	uncultured_bacterium_c_AD3	uncultured_bacterium_c_AD3	uncultured_bacterium_c_AD3	uncultured_bacterium_c_AD3	123	179	152	90	221	161	95	159	138	85	157	174	92	128	165	102	127	174	101	89	118	87	107	98	427	119	75	60	85	116	88	89	101	126	131	131	135	124	60	94	167
OTU2483	Bacteria	Bacteria	Chloroflexi	AD3	uncultured_bacterium_c_AD3	uncultured_bacterium_c_AD3	uncultured_bacterium_c_AD3	uncultured_bacterium_c_AD3	20	62	110	10	50	132	16	49	121	14	62	103	12	32	153	12	28	131	10	33	90	20	40	76	34	41	65	17	46	69	35	45	75	26	56	86	4	36	53	7	33
OTU29	Bacteria	Bacteria	Chloroflexi	AD3	uncultured_bacterium_c_AD3	uncultured_bacterium_c_AD3	uncultured_bacterium_c_AD3	uncultured_bacterium_c_AD3	51	76	176	45	87	193	38	87	207	25	42	104	28	53	105	45	60	100	104	60	106	45	82	121	879	115	103	52	72	75	105	51	93	165	56	99	103	123	122	102	161
OTU2963	Bacteria	Bacteria	Chloroflexi	AD3	uncultured_bacterium_c_AD3	uncultured_bacterium_c_AD3	uncultured_bacterium_c_AD3	uncultured_bacterium_c_AD3	0	4	10	1	2	6	2	2	4	3	4	1	0	5	9	4	1	10	5	4	6	4	6	1	10	2	2	3	2	2	4	3	9	7	3	5	1	2	2	4	1
OTU30	Bacteria	Bacteria	Chloroflexi	AD3	uncultured_bacterium_c_AD3	uncultured_bacterium_c_AD3	uncultured_bacterium_c_AD3	uncultured_bacterium_c_AD3	31	104	326	38	112	326	23	93	326	66	219	566	81	175	466	56	183	653	55	317	602	88	355	703	170	217	434	50	191	539	82	210	593	80	228	630	19	123	239	14	84
OTU3176	Bacteria	Bacteria	Chloroflexi	AD3	uncultured_bacterium_c_AD3	uncultured_bacterium_c_AD3	uncultured_bacterium_c_AD3	uncultured_bacterium_c_AD3	5	9	4	0	4	7	1	2	7	16	12	10	13	16	9	18	19	10	8	5	5	11	5	3	95	1	2	11	8	14	31	6	7	57	10	9	1	4	9	4	3
OTU3763	Bacteria	Bacteria	Chloroflexi	AD3	uncultured_bacterium_c_AD3	uncultured_bacterium_c_AD3	uncultured_bacterium_c_AD3	uncultured_bacterium_c_AD3	5	4	0	6	2	0	9	1	0	8	1	0	4	5	0	4	2	1	14	0	0	9	0	0	35	1	2	5	1	1	12	0	0	9	1	1	8	3	0	4	1
OTU3799	Bacteria	Bacteria	Chloroflexi	AD3	uncultured_bacterium_c_AD3	uncultured_bacterium_c_AD3	uncultured_bacterium_c_AD3	uncultured_bacterium_c_AD3	1	4	4	0	1	6	0	0	5	3	9	30	2	7	23	2	5	29	1	1	8	0	2	16	0	0	13	0	3	4	1	2	5	1	1	4	0	1	10	0	0
OTU385	Bacteria	Bacteria	Chloroflexi	AD3	uncultured_bacterium_c_AD3	uncultured_bacterium_c_AD3	uncultured_bacterium_c_AD3	uncultured_bacterium_c_AD3	3	2	5	1	3	4	7	4	3	10	13	14	9	13	8	8	17	13	9	5	5	8	8	7	15	13	7	0	1	2	1	2	4	4	1	0	6	8	6	0	13
OTU450	Bacteria	Bacteria	Chloroflexi	AD3	uncultured_bacterium_c_AD3	uncultured_bacterium_c_AD3	uncultured_bacterium_c_AD3	uncultured_bacterium_c_AD3	0	3	8	0	1	12	1	3	11	3	9	33	4	16	18	2	6	28	4	11	12	6	6	16	15	7	12	0	2	5	1	1	9	4	2	6	2	2	11	3	6
OTU4623	Bacteria	Bacteria	Chloroflexi	AD3	uncultured_bacterium_c_AD3	uncultured_bacterium_c_AD3	uncultured_bacterium_c_AD3	uncultured_bacterium_c_AD3	2	7	7	0	4	7	2	6	7	5	12	13	3	6	4	7	6	17	6	6	4	3	7	2	11	7	9	5	15	5	29	12	13	12	9	16	2	4	4	1	6
OTU473	Bacteria	Bacteria	Chloroflexi	AD3	uncultured_bacterium_c_AD3	uncultured_bacterium_c_AD3	uncultured_bacterium_c_AD3	uncultured_bacterium_c_AD3	1	1	7	0	1	14	1	2	9	1	10	31	5	19	29	8	14	25	0	1	24	0	2	16	1	4	10	0	0	3	0	0	5	1	0	5	0	0	8	0	0
OTU505	Bacteria	Bacteria	Chloroflexi	AD3	uncultured_bacterium_c_AD3	uncultured_bacterium_c_AD3	uncultured_bacterium_c_AD3	uncultured_bacterium_c_AD3	39	8	9	29	18	15	21	17	10	31	9	8	19	12	11	38	10	15	31	13	8	31	11	7	86	13	6	20	17	10	54	9	13	53	12	4	21	9	4	19	16
OTU5503	Bacteria	Bacteria	Chloroflexi	AD3	uncultured_bacterium_c_AD3	uncultured_bacterium_c_AD3	uncultured_bacterium_c_AD3	uncultured_bacterium_c_AD3	15	66	138	14	87	144	17	67	141	19	96	139	26	58	107	34	56	90	22	48	71	21	49	71	44	37	49	20	47	123	26	53	125	35	50	129	14	57	66	10	57
OTU57	Bacteria	Bacteria	Chloroflexi	AD3	uncultured_bacterium_c_AD3	uncultured_bacterium_c_AD3	uncultured_bacterium_c_AD3	uncultured_bacterium_c_AD3	76	133	172	74	168	178	66	148	162	79	150	177	85	140	206	86	112	132	90	124	136	106	147	98	236	130	87	58	89	91	83	81	87	97	106	129	82	128	81	47	154
OTU712	Bacteria	Bacteria	Chloroflexi	AD3	uncultured_bacterium_c_AD3	uncultured_bacterium_c_AD3	uncultured_bacterium_c_AD3	uncultured_bacterium_c_AD3	11	20	115	15	30	134	16	39	144	52	66	162	41	94	144	80	85	209	48	44	88	30	38	87	335	33	107	13	20	53	23	14	89	31	6	62	12	42	116	18	21
OTU733	Bacteria	Bacteria	Chloroflexi	AD3	uncultured_bacterium_c_AD3	uncultured_bacterium_c_AD3	uncultured_bacterium_c_AD3	uncultured_bacterium_c_AD3	2	6	11	1	13	9	1	10	9	6	5	13	2	3	14	0	2	3	4	9	11	4	6	9	9	9	8	13	10	7	18	8	1	13	9	4	3	3	8	5	9
OTU100	Bacteria	Bacteria	Proteobacteria	Alphaproteobacteria	Rhizobiales	Xanthobacteraceae	GAS113	uncultured_bacterium_g_GAS113	43	44	49	40	47	50	28	32	61	38	37	64	29	43	51	50	50	96	60	37	34	44	26	23	74	39	33	66	55	80	112	68	100	58	45	92	44	68	55	54	74
OTU104	Bacteria	Bacteria	Proteobacteria	Alphaproteobacteria	Rhizobiales	Beijerinckiaceae	alphaI_cluster	uncultured_bacterium_g_alphaI_cluster	11	17	24	6	19	35	14	19	28	15	34	46	19	28	47	28	26	54	15	24	17	14	15	13	29	10	21	17	18	40	41	15	37	22	23	28	7	13	24	8	27
OTU1049	Bacteria	Bacteria	Proteobacteria	Alphaproteobacteria	Rhodospirillales	uncultured_bacterium_o_Rhodospirillales	uncultured_bacterium_o_Rhodospirillales	uncultured_bacterium_o_Rhodospirillales	24	8	6	17	9	9	17	6	7	6	5	6	11	3	7	12	7	6	26	12	8	34	5	3	87	10	12	12	4	8	17	5	6	16	4	11	24	4	8	15	7
OTU111	Bacteria	Bacteria	Proteobacteria	Alphaproteobacteria	Reyranellales	Reyranellaceae	Reyranella	uncultured_bacterium_g_Reyranella	125	86	45	150	77	41	136	43	48	125	38	44	115	65	40	117	54	65	85	23	29	115	23	28	135	20	21	30	17	8	43	14	21	61	15	11	167	43	69	96	51
OTU12	Bacteria	Bacteria	Proteobacteria	Alphaproteobacteria	uncultured_bacterium_c_Alphaproteobacteria	uncultured_bacterium_c_Alphaproteobacteria	uncultured_bacterium_c_Alphaproteobacteria	uncultured_bacterium_c_Alphaproteobacteria	13	113	447	15	113	370	14	116	445	6	69	198	10	46	198	10	58	179	23	283	1416	11	254	1351	17	243	1118	8	73	216	17	83	270	11	85	240	18	129	457	12	129
OTU1224	Bacteria	Bacteria	Proteobacteria	Alphaproteobacteria	Acetobacterales	Acetobacteraceae	uncultured_bacterium_f_Acetobacteraceae	uncultured_bacterium_f_Acetobacteraceae	6	6	1	4	8	0	14	1	5	6	2	1	6	5	0	5	4	4	7	3	1	19	0	1	25	3	2	3	8	2	6	2	2	8	4	2	10	2	6	10	7
OTU1266	Bacteria	Bacteria	Proteobacteria	Alphaproteobacteria	Elsterales	uncultured_bacterium_o_Elsterales	uncultured_bacterium_o_Elsterales	uncultured_bacterium_o_Elsterales	28	36	34	40	43	35	34	41	33	32	50	29	36	38	23	54	46	33	51	74	35	69	74	31	49	63	37	84	95	56	99	123	59	109	91	75	68	82	46	70	78
OTU1318	Bacteria	Bacteria	Proteobacteria	Alphaproteobacteria	Acetobacterales	Acetobacteraceae	Acidisoma	uncultured_bacterium_g_Acidisoma	9	12	8	5	10	8	14	12	4	4	13	2	8	2	1	5	7	0	21	11	5	9	12	2	12	13	10	19	7	4	13	6	8	15	10	7	11	4	6	12	6
OTU1341	Bacteria	Bacteria	Proteobacteria	Alphaproteobacteria	Caulobacterales	Caulobacteraceae	uncultured_bacterium_f_Caulobacteraceae	uncultured_bacterium_f_Caulobacteraceae	9	7	4	8	2	4	9	2	5	1	1	5	6	2	2	9	0	5	18	1	7	14	2	3	43	3	2	7	4	6	20	2	8	10	5	9	23	2	4	18	11
OTU1371	Bacteria	Bacteria	Proteobacteria	Alphaproteobacteria	Elsterales	uncultured_bacterium_o_Elsterales	uncultured_bacterium_o_Elsterales	uncultured_bacterium_o_Elsterales	28	30	46	15	27	23	18	17	18	9	12	24	13	18	44	21	59	86	65	88	63	50	58	33	73	66	52	79	37	82	60	71	45	42	67	72	18	57	43	48	60
OTU1399	Bacteria	Bacteria	Proteobacteria	Alphaproteobacteria	Sphingomonadales	Sphingomonadaceae	Novosphingobium	uncultured_bacterium_g_Novosphingobium	21	7	5	22	4	6	19	7	6	3	0	0	1	1	0	4	4	2	7	2	2	18	0	0	8	2	1	3	1	1	2	0	1	1	0	0	4	2	0	2	0
OTU140	Bacteria	Bacteria	Proteobacteria	Alphaproteobacteria	Elsterales	uncultured_bacterium_o_Elsterales	uncultured_bacterium_o_Elsterales	uncultured_bacterium_o_Elsterales	35	30	37	28	40	31	25	25	28	58	55	48	52	44	34	52	51	65	46	28	16	55	18	26	42	20	33	20	31	32	23	27	50	23	18	39	35	37	25	42	25
OTU1417	Bacteria	Bacteria	Proteobacteria	Alphaproteobacteria	Caulobacterales	Caulobacteraceae	uncultured_bacterium_f_Caulobacteraceae	uncultured_bacterium_f_Caulobacteraceae	33	14	9	26	19	9	24	20	8	26	12	11	24	17	12	39	20	15	48	19	5	70	11	7	101	16	8	41	17	6	49	15	20	44	22	16	54	21	9	42	11
OTU142	Bacteria	Bacteria	Proteobacteria	Alphaproteobacteria	Acetobacterales	Acetobacteraceae	uncultured_bacterium_f_Acetobacteraceae	uncultured_bacterium_f_Acetobacteraceae	128	54	27	114	52	22	103	57	33	122	44	33	101	44	22	114	52	44	143	54	32	135	45	37	291	48	27	126	37	26	151	27	40	138	30	43	108	38	35	114	44
OTU143	Bacteria	Bacteria	Proteobacteria	Alphaproteobacteria	Acetobacterales	Acetobacteraceae	Acidiphilium	uncultured_bacterium_g_Acidiphilium	27	10	4	17	13	8	14	9	7	11	9	18	18	18	15	20	20	39	24	14	12	34	13	10	115	22	11	39	12	15	51	9	11	93	11	9	25	17	12	37	20
OTU144	Bacteria	Bacteria	Proteobacteria	Alphaproteobacteria	Rhizobiales	Rhizobiaceae	Mesorhizobium	Mesorhizobium_sp._TSA41b	9	16	18	13	18	24	9	18	18	41	16	27	43	28	20	32	27	26	18	28	11	26	17	13	15	6	10	9	19	4	15	6	9	15	8	9	8	14	19	4	15
OTU151	Bacteria	Bacteria	Proteobacteria	Alphaproteobacteria	Rhizobiales	Rhizobiaceae	Allorhizobium-Neorhizobium-Pararhizobium-Rhizobium	uncultured_bacterium_g_Allorhizobium-Neorhizobium-Pararhizobium-Rhizobium	24	18	19	19	26	15	25	22	17	20	15	12	21	12	7	31	15	14	29	8	5	28	6	6	28	5	6	8	3	2	16	5	1	20	5	4	18	5	10	12	9
OTU152	Bacteria	Bacteria	Proteobacteria	Alphaproteobacteria	Rhizobiales	Rhizobiales_Incertae_Sedis	Bauldia	uncultured_bacterium_g_Bauldia	28	21	41	33	39	49	30	21	49	42	37	49	35	41	41	29	35	56	29	45	36	30	32	39	34	40	49	36	40	33	48	42	42	65	32	55	22	30	39	16	17
OTU153	Bacteria	Bacteria	Proteobacteria	Alphaproteobacteria	Elsterales	uncultured_bacterium_o_Elsterales	uncultured_bacterium_o_Elsterales	uncultured_bacterium_o_Elsterales	25	23	25	21	32	22	20	26	25	25	23	27	26	18	12	19	15	19	84	21	25	105	22	25	66	36	34	77	36	27	79	27	53	54	29	43	62	22	31	56	32
OTU1549	Bacteria	Bacteria	Proteobacteria	Alphaproteobacteria	Rickettsiales	SM2D12	uncultured_bacterium_f_SM2D12	uncultured_bacterium_f_SM2D12	7	0	0	6	6	2	6	5	6	3	1	1	5	3	0	6	1	2	7	2	1	11	5	1	33	5	1	2	2	6	5	5	7	12	4	8	2	0	1	6	4
OTU1556	Bacteria	Bacteria	Proteobacteria	Alphaproteobacteria	Caulobacterales	Caulobacteraceae	Phenylobacterium	uncultured_bacterium_g_Phenylobacterium	15	6	1	12	7	4	5	7	4	8	6	1	8	4	1	8	5	2	9	4	4	13	3	2	13	3	6	2	0	2	3	2	0	4	1	2	13	3	1	13	3
OTU1584	Bacteria	Bacteria	Proteobacteria	Alphaproteobacteria	Elsterales	uncultured_bacterium_o_Elsterales	uncultured_bacterium_o_Elsterales	uncultured_bacterium_o_Elsterales	5	4	5	5	8	3	2	1	9	11	11	10	5	9	13	8	8	38	7	8	20	2	9	13	12	4	25	24	12	11	25	11	11	28	9	15	14	10	23	19	14
OTU163	Bacteria	Bacteria	Proteobacteria	Alphaproteobacteria	Caulobacterales	Caulobacteraceae	uncultured_bacterium_f_Caulobacteraceae	uncultured_bacterium_f_Caulobacteraceae	91	66	55	70	63	43	90	62	54	73	56	46	47	54	32	83	41	60	116	53	62	132	56	36	297	69	51	55	56	44	100	34	41	117	36	45	110	39	44	69	34
OTU1719	Bacteria	Bacteria	Proteobacteria	Alphaproteobacteria	Rhizobiales	Hyphomicrobiaceae	Pedomicrobium	uncultured_bacterium_g_Pedomicrobium	9	29	23	10	32	23	7	25	33	7	22	26	8	18	15	13	24	66	30	42	69	24	36	62	55	45	66	44	63	85	55	74	69	46	67	83	19	33	33	10	40
OTU1787	Bacteria	Bacteria	Proteobacteria	Alphaproteobacteria	Micropepsales	Micropepsaceae	uncultured_bacterium_f_Micropepsaceae	uncultured_bacterium_f_Micropepsaceae	23	15	2	28	13	2	19	13	3	37	2	5	24	1	3	17	5	2	17	2	3	28	3	0	26	4	9	11	1	1	19	5	3	5	1	5	36	5	5	37	7
OTU18	Bacteria	Bacteria	Proteobacteria	Alphaproteobacteria	Rhizobiales	Hyphomicrobiaceae	Pedomicrobium	uncultured_bacterium_g_Pedomicrobium	144	110	120	109	113	130	104	119	155	79	100	100	88	125	90	99	226	231	197	198	179	129	154	174	372	188	192	320	240	252	364	254	176	337	217	228	134	170	147	219	233
OTU180	Bacteria	Bacteria	Proteobacteria	Alphaproteobacteria	Acetobacterales	Acetobacteraceae	Rhodovastum	uncultured_bacterium_g_Rhodovastum	23	12	10	14	12	4	11	10	10	13	9	19	10	6	16	6	12	18	16	16	9	26	21	18	44	12	10	13	6	9	20	5	10	23	6	7	22	6	5	15	9
OTU183	Bacteria	Bacteria	Proteobacteria	Alphaproteobacteria	Elsterales	uncultured_bacterium_o_Elsterales	uncultured_bacterium_o_Elsterales	uncultured_bacterium_o_Elsterales	30	40	74	20	45	38	22	26	55	18	34	34	26	17	56	17	57	73	38	81	90	53	66	79	51	63	65	60	47	81	70	65	57	72	67	94	45	46	51	37	72
OTU184	Bacteria	Bacteria	Proteobacteria	Alphaproteobacteria	Elsterales	uncultured_bacterium_o_Elsterales	uncultured_bacterium_o_Elsterales	uncultured_bacterium_o_Elsterales	11	0	2	7	2	2	6	4	1	27	18	15	33	24	8	24	24	32	35	16	8	43	9	12	40	12	8	21	4	4	31	4	9	43	4	6	14	1	4	16	4
OTU185	Bacteria	Bacteria	Proteobacteria	Alphaproteobacteria	Caulobacterales	Caulobacteraceae	uncultured_bacterium_f_Caulobacteraceae	uncultured_bacterium_f_Caulobacteraceae	33	10	15	26	19	21	22	16	22	38	33	26	51	36	17	35	23	28	66	23	21	60	31	25	237	29	29	41	23	12	74	6	37	97	13	21	58	28	23	45	22
OTU187	Bacteria	Bacteria	Proteobacteria	Alphaproteobacteria	Elsterales	uncultured_bacterium_o_Elsterales	uncultured_bacterium_o_Elsterales	uncultured_bacterium_o_Elsterales	24	20	13	24	6	10	10	13	5	15	18	10	17	12	8	19	11	14	41	24	7	45	15	4	76	23	9	28	24	25	52	23	16	53	29	20	21	21	11	29	11
OTU1923	Bacteria	Bacteria	Proteobacteria	Alphaproteobacteria	Rhizobiales	Xanthobacteraceae	Rhodoplanes	uncultured_bacterium_g_Rhodoplanes	65	35	20	42	33	26	45	35	21	36	44	38	54	28	24	54	36	26	72	27	34	30	26	29	19	37	38	88	50	41	61	63	48	77	56	59	28	21	30	67	46
OTU1924	Bacteria	Bacteria	Proteobacteria	Alphaproteobacteria	Rhizobiales	Beijerinckiaceae	Roseiarcus	uncultured_bacterium_g_Roseiarcus	12	6	3	6	3	0	15	4	1	6	2	0	11	6	2	7	2	7	18	5	1	21	4	1	28	7	1	11	1	2	4	5	1	11	4	4	10	3	3	20	0
OTU193	Bacteria	Bacteria	Proteobacteria	Alphaproteobacteria	uncultured_bacterium_c_Alphaproteobacteria	uncultured_bacterium_c_Alphaproteobacteria	uncultured_bacterium_c_Alphaproteobacteria	uncultured_bacterium_c_Alphaproteobacteria	13	21	54	20	28	55	15	34	56	13	29	42	18	21	31	11	21	36	13	46	34	14	33	38	24	24	36	5	12	22	14	20	33	27	12	30	10	28	32	5	31
OTU1976	Bacteria	Bacteria	Proteobacteria	Alphaproteobacteria	Micropepsales	Micropepsaceae	uncultured_bacterium_f_Micropepsaceae	uncultured_bacterium_f_Micropepsaceae	36	8	2	36	10	4	26	8	5	41	13	5	32	7	5	14	10	2	25	7	9	20	4	10	4	7	6	16	12	4	17	5	4	12	6	3	28	9	5	35	16
OTU1990	Bacteria	Bacteria	Proteobacteria	Alphaproteobacteria	Acetobacterales	Acetobacteraceae	Acidicaldus	uncultured_bacterium_g_Acidicaldus	22	5	1	9	3	2	10	5	0	6	4	2	2	2	1	8	1	0	13	5	4	18	4	8	62	13	5	26	7	5	52	11	6	30	7	4	10	2	3	18	7
OTU20	Bacteria	Bacteria	Proteobacteria	Alphaproteobacteria	Elsterales	uncultured_bacterium_o_Elsterales	uncultured_bacterium_o_Elsterales	uncultured_bacterium_o_Elsterales	465	258	181	433	192	137	389	213	153	305	318	226	282	172	200	319	270	493	516	256	247	466	277	172	840	364	200	628	559	565	848	798	587	679	633	666	652	331	223	586	355
OTU200	Bacteria	Bacteria	Proteobacteria	Alphaproteobacteria	Micropepsales	Micropepsaceae	uncultured_bacterium_f_Micropepsaceae	uncultured_bacterium_f_Micropepsaceae	11	24	28	15	27	26	8	23	22	16	24	31	19	36	22	28	32	41	25	25	23	28	17	35	19	23	27	18	36	23	19	20	30	18	20	18	26	25	19	17	35
OTU202	Bacteria	Bacteria	Proteobacteria	Alphaproteobacteria	Rhizobiales	Beijerinckiaceae	Roseiarcus	uncultured_bacterium_g_Roseiarcus	83	40	42	74	38	30	74	44	24	53	31	23	58	25	25	89	46	40	96	30	32	104	41	30	227	62	23	124	22	24	90	44	28	90	24	37	105	53	22	112	67
OTU2036	Bacteria	Bacteria	Proteobacteria	Alphaproteobacteria	uncultured_bacterium_c_Alphaproteobacteria	uncultured_bacterium_c_Alphaproteobacteria	uncultured_bacterium_c_Alphaproteobacteria	uncultured_bacterium_c_Alphaproteobacteria	26	38	46	24	41	55	24	25	57	57	53	59	55	35	32	54	54	63	44	42	45	58	31	43	70	35	29	57	48	50	80	30	46	103	37	52	28	58	74	25	69
OTU205	Bacteria	Bacteria	Proteobacteria	Alphaproteobacteria	Elsterales	URHD0088	bacterium_Ellin5299	uncultured_bacterium_g_bacterium_Ellin5299	37	31	32	40	23	29	33	35	38	46	51	55	48	43	32	31	53	56	56	57	32	51	47	40	74	54	46	66	51	40	67	54	56	62	58	56	36	53	53	50	63
OTU2147	Bacteria	Bacteria	Proteobacteria	Alphaproteobacteria	Elsterales	uncultured_bacterium_o_Elsterales	uncultured_bacterium_o_Elsterales	uncultured_bacterium_o_Elsterales	19	66	75	19	65	85	18	58	85	16	65	57	22	48	47	27	54	61	38	101	53	48	76	63	23	80	41	25	78	99	33	76	81	34	65	88	58	133	104	29	111
OTU217	Bacteria	Bacteria	Proteobacteria	Alphaproteobacteria	Rhizobiales	Beijerinckiaceae	Methylovirgula	uncultured_bacterium_g_Methylovirgula	12	25	28	33	26	13	18	22	12	11	18	32	14	14	37	20	33	36	37	28	20	24	23	12	56	38	26	68	33	30	79	42	26	66	48	33	28	14	17	41	38
OTU219	Bacteria	Bacteria	Proteobacteria	Alphaproteobacteria	Rhizobiales	Labraceae	Labrys	Labrys_okinawensis	11	8	3	3	10	5	10	6	5	6	6	8	9	11	4	17	5	6	16	5	4	20	4	1	85	3	7	5	1	5	14	5	11	18	1	5	8	11	14	12	8
OTU2192	Bacteria	Bacteria	Proteobacteria	Alphaproteobacteria	Elsterales	uncultured_bacterium_o_Elsterales	uncultured_bacterium_o_Elsterales	uncultured_bacterium_o_Elsterales	5	15	14	6	13	16	9	18	26	6	11	19	14	15	21	11	44	142	26	64	69	23	63	80	23	53	71	25	22	61	24	40	82	17	43	83	9	43	56	13	35
OTU224	Bacteria	Bacteria	Proteobacteria	Alphaproteobacteria	Caulobacterales	Caulobacteraceae	uncultured_bacterium_f_Caulobacteraceae	uncultured_bacterium_f_Caulobacteraceae	35	11	10	21	17	10	22	11	12	16	16	18	15	12	16	20	30	28	32	15	13	51	18	13	108	17	7	31	13	9	59	12	16	53	10	12	59	24	16	33	26
OTU231	Bacteria	Bacteria	Proteobacteria	Alphaproteobacteria	Rhizobiales	KF-JG30-B3	uncultured_bacterium_f_KF-JG30-B3	uncultured_bacterium_f_KF-JG30-B3	33	22	10	43	33	16	28	30	15	66	29	24	71	40	23	41	31	25	47	13	11	74	17	12	31	20	17	21	20	7	21	16	21	17	16	11	83	28	15	55	30
OTU2318	Bacteria	Bacteria	Proteobacteria	Alphaproteobacteria	Elsterales	uncultured_bacterium_o_Elsterales	uncultured_bacterium_o_Elsterales	uncultured_bacterium_o_Elsterales	10	6	10	5	2	5	8	1	10	12	7	12	13	7	6	11	2	8	4	7	4	17	16	10	21	2	8	7	7	4	7	5	7	11	9	8	8	5	6	5	8
OTU241	Bacteria	Bacteria	Proteobacteria	Alphaproteobacteria	Caulobacterales	Hyphomonadaceae	uncultured_bacterium_f_Hyphomonadaceae	uncultured_bacterium_f_Hyphomonadaceae	16	8	0	21	3	4	13	1	1	16	3	4	13	0	0	10	4	3	26	3	5	28	3	1	49	6	1	13	5	1	12	2	2	27	7	5	35	4	7	31	6
OTU244	Bacteria	Bacteria	Proteobacteria	Alphaproteobacteria	Acetobacterales	Acetobacteraceae	Rhodovastum	Rhodovastum_atsumiense	18	15	7	6	18	5	9	10	5	13	3	10	11	9	14	16	11	22	18	10	15	23	9	9	35	11	7	19	6	7	23	6	3	12	9	11	16	11	9	22	14
OTU251	Bacteria	Bacteria	Proteobacteria	Alphaproteobacteria	Elsterales	Elsteraceae	Aliidongia	Aliidongia_dinghuensis	7	16	32	8	22	40	7	19	47	14	26	44	11	19	28	11	18	50	27	36	40	31	30	47	62	30	41	18	46	38	42	29	49	31	33	52	19	25	43	23	28
OTU2516	Bacteria	Bacteria	Proteobacteria	Alphaproteobacteria	Elsterales	uncultured_bacterium_o_Elsterales	uncultured_bacterium_o_Elsterales	uncultured_bacterium_o_Elsterales	13	14	5	18	7	5	8	8	7	14	9	9	14	12	12	13	28	26	49	30	15	20	37	8	47	35	15	121	27	32	126	52	25	97	38	41	9	25	16	43	35
OTU2526	Bacteria	Bacteria	Proteobacteria	Alphaproteobacteria	Elsterales	uncultured_bacterium_o_Elsterales	uncultured_bacterium_o_Elsterales	uncultured_bacterium_o_Elsterales	9	10	14	12	10	5	11	12	13	12	8	11	9	8	14	12	9	24	27	16	10	14	13	6	30	21	5	46	20	22	37	31	21	31	20	30	12	11	11	18	14
OTU2558	Bacteria	Bacteria	Proteobacteria	Alphaproteobacteria	Elsterales	uncultured_bacterium_o_Elsterales	uncultured_bacterium_o_Elsterales	uncultured_bacterium_o_Elsterales	2	1	2	2	5	2	3	3	2	3	9	4	5	3	2	1	3	8	7	6	5	12	3	6	7	5	4	8	5	8	16	8	11	12	8	12	6	5	3	7	6
OTU2567	Bacteria	Bacteria	Proteobacteria	Alphaproteobacteria	Caulobacterales	Caulobacteraceae	uncultured_bacterium_f_Caulobacteraceae	uncultured_bacterium_f_Caulobacteraceae	6	4	9	9	6	7	12	5	5	15	7	15	9	5	7	19	5	11	11	8	5	17	7	6	59	7	13	9	8	5	20	4	3	33	6	8	9	8	8	7	8
OTU267	Bacteria	Bacteria	Proteobacteria	Alphaproteobacteria	Elsterales	uncultured_bacterium_o_Elsterales	uncultured_bacterium_o_Elsterales	uncultured_bacterium_o_Elsterales	55	48	36	49	59	45	46	50	54	54	48	42	78	37	30	67	54	52	79	80	61	114	69	55	84	48	45	55	37	44	58	44	46	72	32	60	72	55	39	52	53
OTU2676	Bacteria	Bacteria	Proteobacteria	Alphaproteobacteria	Rhizobiales	Xanthobacteraceae	Pseudolabrys	uncultured_bacterium_g_Pseudolabrys	8	2	2	8	3	0	3	3	3	8	10	5	10	4	6	5	5	5	4	3	0	16	0	1	8	1	0	3	2	2	0	1	1	1	2	1	4	2	5	2	4
OTU268	Bacteria	Bacteria	Proteobacteria	Alphaproteobacteria	Caulobacterales	Caulobacteraceae	Phenylobacterium	uncultured_bacterium_g_Phenylobacterium	17	6	1	27	8	7	35	8	3	10	3	3	5	2	2	5	4	7	23	6	0	28	2	2	40	4	1	7	2	2	14	2	2	17	3	6	42	1	2	25	6
OTU277	Bacteria	Bacteria	Proteobacteria	Alphaproteobacteria	Caulobacterales	Caulobacteraceae	uncultured_bacterium_f_Caulobacteraceae	uncultured_bacterium_f_Caulobacteraceae	51	42	25	54	50	38	60	38	34	54	64	45	59	57	44	87	50	62	74	37	30	87	46	47	106	43	40	58	52	44	107	50	62	77	49	60	75	44	22	62	30
OTU2796	Bacteria	Bacteria	Proteobacteria	Alphaproteobacteria	Elsterales	uncultured_bacterium_o_Elsterales	uncultured_bacterium_o_Elsterales	uncultured_bacterium_o_Elsterales	104	63	51	82	46	29	65	40	44	65	50	72	73	54	71	69	59	139	127	83	60	158	60	63	126	67	60	119	39	47	87	38	70	62	37	49	186	62	58	171	76
OTU28	Bacteria	Bacteria	Proteobacteria	Alphaproteobacteria	uncultured_bacterium_c_Alphaproteobacteria	uncultured_bacterium_c_Alphaproteobacteria	uncultured_bacterium_c_Alphaproteobacteria	uncultured_bacterium_c_Alphaproteobacteria	282	193	129	267	203	76	213	125	100	200	108	64	212	117	90	195	138	57	227	153	94	334	113	88	466	180	69	116	62	41	136	69	39	135	71	59	312	169	96	304	171
OTU280	Bacteria	Bacteria	Proteobacteria	Alphaproteobacteria	Elsterales	uncultured_bacterium_o_Elsterales	uncultured_bacterium_o_Elsterales	uncultured_bacterium_o_Elsterales	2	10	11	0	3	6	4	3	17	3	13	14	4	8	12	2	10	25	7	7	10	8	6	11	7	6	12	3	18	34	12	16	24	10	18	26	10	8	13	6	3
OTU3	Bacteria	Bacteria	Proteobacteria	Alphaproteobacteria	Rhizobiales	Xanthobacteraceae	Bradyrhizobium	Bradyrhizobium_sp._TUTAHSA27	606	499	577	504	523	627	507	475	713	450	505	755	481	490	684	520	577	1015	903	591	743	995	580	714	1613	611	733	823	549	825	1013	592	861	1067	568	757	557	571	745	736	621
OTU304	Bacteria	Bacteria	Proteobacteria	Alphaproteobacteria	Micropepsales	Micropepsaceae	uncultured_bacterium_f_Micropepsaceae	uncultured_bacterium_f_Micropepsaceae	84	39	21	83	41	25	63	27	20	60	26	27	57	35	15	58	17	27	67	27	20	118	19	14	63	27	18	44	16	20	36	17	20	31	17	22	82	13	20	43	20
OTU306	Bacteria	Bacteria	Proteobacteria	Alphaproteobacteria	Rhizobiales	Xanthobacteraceae	uncultured_bacterium_f_Xanthobacteraceae	uncultured_bacterium_f_Xanthobacteraceae	6	19	19	12	15	10	5	9	15	3	9	10	9	3	7	4	11	21	27	11	19	33	16	11	27	15	11	20	7	9	19	7	12	12	13	15	11	5	19	16	16
OTU3067	Bacteria	Bacteria	Proteobacteria	Alphaproteobacteria	Micropepsales	Micropepsaceae	uncultured_bacterium_f_Micropepsaceae	uncultured_bacterium_f_Micropepsaceae	23	28	15	41	23	14	35	25	14	16	11	5	3	6	7	16	11	10	37	19	9	59	16	11	28	21	11	14	6	3	11	4	8	21	4	13	55	11	15	33	14
OTU311	Bacteria	Bacteria	Proteobacteria	Alphaproteobacteria	Rhizobiales	Rhodomicrobiaceae	Rhodomicrobium	uncultured_bacterium_g_Rhodomicrobium	20	8	3	20	13	5	13	9	5	13	5	9	10	9	6	8	10	15	20	16	6	24	22	14	29	19	7	32	13	7	41	14	8	34	5	11	17	5	11	20	12
OTU3114	Bacteria	Bacteria	Proteobacteria	Alphaproteobacteria	Rhizobiales	Xanthobacteraceae	uncultured_bacterium_f_Xanthobacteraceae	uncultured_bacterium_f_Xanthobacteraceae	11	12	7	5	3	6	8	4	6	2	9	7	5	13	8	4	9	7	11	6	3	10	4	7	15	4	6	15	7	5	14	5	4	8	9	5	7	7	3	15	4
OTU3160	Bacteria	Bacteria	Proteobacteria	Alphaproteobacteria	Rhizobiales	Xanthobacteraceae	uncultured_bacterium_f_Xanthobacteraceae	uncultured_bacterium_f_Xanthobacteraceae	27	23	17	25	15	22	21	11	23	20	29	26	19	29	28	21	28	36	31	42	39	38	21	18	31	24	25	61	52	59	107	78	61	71	66	58	27	38	20	21	25
OTU3179	Bacteria	Bacteria	Proteobacteria	Alphaproteobacteria	Rhizobiales	Beijerinckiaceae	Roseiarcus	uncultured_bacterium_g_Roseiarcus	41	15	27	37	35	15	25	18	16	15	22	20	29	16	15	25	30	35	31	27	10	44	23	9	66	20	13	71	21	16	52	18	16	52	17	26	32	22	24	47	25
OTU329	Bacteria	Bacteria	Proteobacteria	Alphaproteobacteria	Caulobacterales	Caulobacteraceae	uncultured_bacterium_f_Caulobacteraceae	uncultured_bacterium_f_Caulobacteraceae	9	10	6	11	10	7	7	5	2	16	5	4	7	3	3	9	5	5	11	6	3	30	7	3	23	6	4	14	7	7	10	5	5	16	6	2	25	7	6	8	8
OTU331	Bacteria	Bacteria	Proteobacteria	Alphaproteobacteria	Micropepsales	Micropepsaceae	uncultured_bacterium_f_Micropepsaceae	uncultured_bacterium_f_Micropepsaceae	6	10	10	11	14	18	11	10	20	21	8	18	17	11	10	13	18	13	10	12	19	27	9	10	7	7	15	18	16	9	25	4	21	15	10	7	16	14	12	10	19
OTU3389	Bacteria	Bacteria	Proteobacteria	Alphaproteobacteria	Rhizobiales	Xanthobacteraceae	uncultured_bacterium_f_Xanthobacteraceae	uncultured_bacterium_f_Xanthobacteraceae	9	3	0	9	8	1	11	4	0	8	5	5	8	7	2	16	5	2	7	2	4	2	1	0	4	1	0	1	1	1	4	1	2	4	0	1	6	2	2	13	0
OTU339	Bacteria	Bacteria	Proteobacteria	Alphaproteobacteria	Elsterales	Elsteraceae	uncultured_bacterium_f_Elsteraceae	uncultured_bacterium_f_Elsteraceae	15	16	45	11	18	37	12	22	45	19	14	36	20	20	21	12	20	29	13	22	40	19	20	46	16	16	39	11	15	22	15	20	10	18	12	25	20	29	60	18	25
OTU34	Bacteria	Bacteria	Proteobacteria	Alphaproteobacteria	Elsterales	uncultured_bacterium_o_Elsterales	uncultured_bacterium_o_Elsterales	uncultured_bacterium_o_Elsterales	252	248	262	221	287	214	186	249	217	221	223	234	216	194	241	206	240	247	302	248	182	339	256	198	453	316	212	360	320	256	548	312	250	522	309	269	320	268	211	291	281
OTU3405	Bacteria	Bacteria	Proteobacteria	Alphaproteobacteria	Rhizobiales	Xanthobacteraceae	uncultured_bacterium_f_Xanthobacteraceae	uncultured_bacterium_f_Xanthobacteraceae	33	16	8	28	16	10	23	17	6	10	16	10	10	17	7	23	17	13	36	9	5	16	10	9	3	19	15	48	18	20	33	28	14	26	25	17	13	15	13	35	17
OTU3417	Bacteria	Bacteria	Proteobacteria	Alphaproteobacteria	Elsterales	uncultured_bacterium_o_Elsterales	uncultured_bacterium_o_Elsterales	uncultured_bacterium_o_Elsterales	3	48	94	5	70	99	5	42	114	0	10	39	2	3	17	0	12	26	7	33	147	2	35	147	2	37	116	10	21	55	9	26	75	12	17	77	4	10	21	5	5
OTU3421	Bacteria	Bacteria	Proteobacteria	Alphaproteobacteria	Elsterales	uncultured_bacterium_o_Elsterales	uncultured_bacterium_o_Elsterales	uncultured_bacterium_o_Elsterales	13	10	15	12	11	17	5	6	16	9	7	10	5	9	17	16	17	20	22	14	20	29	18	26	24	26	16	14	15	29	36	21	37	31	21	27	16	14	18	9	13
OTU3440	Bacteria	Bacteria	Proteobacteria	Alphaproteobacteria	Acetobacterales	Acetobacteraceae	uncultured_bacterium_f_Acetobacteraceae	uncultured_bacterium_f_Acetobacteraceae	4	2	8	6	6	1	3	3	7	4	9	4	4	8	2	4	10	6	6	4	14	17	7	6	22	8	10	8	5	7	6	7	9	13	6	5	2	7	4	2	7
OTU345	Bacteria	Bacteria	Proteobacteria	Alphaproteobacteria	Rhizobiales	Xanthobacteraceae	Rhodoplanes	uncultured_bacterium_g_Rhodoplanes	25	32	23	42	28	25	31	32	15	64	33	45	68	46	22	74	42	35	27	28	24	43	17	24	55	21	28	36	36	31	53	37	25	71	27	21	30	20	30	47	25
OTU3460	Bacteria	Bacteria	Proteobacteria	Alphaproteobacteria	Elsterales	uncultured_bacterium_o_Elsterales	uncultured_bacterium_o_Elsterales	uncultured_bacterium_o_Elsterales	3	3	8	2	3	4	2	4	9	5	2	7	3	1	1	2	6	3	2	6	3	6	3	3	2	2	10	3	7	1	10	6	6	6	6	10	2	6	7	2	5
OTU3515	Bacteria	Bacteria	Proteobacteria	Alphaproteobacteria	Elsterales	uncultured_bacterium_o_Elsterales	uncultured_bacterium_o_Elsterales	uncultured_bacterium_o_Elsterales	7	8	3	12	9	0	17	9	3	9	4	5	5	3	10	1	9	7	23	9	6	11	8	3	5	12	4	37	17	8	29	13	6	22	17	5	12	8	1	37	15
OTU3571	Bacteria	Bacteria	Proteobacteria	Alphaproteobacteria	Reyranellales	Reyranellaceae	Reyranella	uncultured_bacterium_g_Reyranella	18	17	6	16	7	9	16	6	5	12	5	9	10	10	10	14	14	6	15	2	7	7	5	9	1	8	6	9	8	7	5	5	3	12	3	4	11	11	9	15	6
OTU3572	Bacteria	Bacteria	Proteobacteria	Alphaproteobacteria	Caulobacterales	Caulobacteraceae	uncultured_bacterium_f_Caulobacteraceae	uncultured_bacterium_f_Caulobacteraceae	27	19	10	28	8	8	22	9	5	11	13	14	17	13	6	26	18	11	21	10	8	23	13	4	6	16	8	35	5	9	29	16	10	16	8	11	13	6	12	22	8
OTU359	Bacteria	Bacteria	Proteobacteria	Alphaproteobacteria	Sphingomonadales	Sphingomonadaceae	Sphingomonas	uncultured_bacterium_g_Sphingomonas	38	12	13	21	13	5	33	18	10	22	15	19	23	12	15	38	18	17	16	9	8	47	6	0	20	5	6	5	1	6	9	2	4	2	1	5	17	7	10	8	10
OTU363	Bacteria	Bacteria	Proteobacteria	Alphaproteobacteria	Rhizobiales	A0839	uncultured_bacterium_f_A0839	uncultured_bacterium_f_A0839	15	7	2	14	9	2	13	3	3	34	3	1	17	4	1	16	8	1	6	3	4	13	2	4	32	3	2	2	4	0	5	0	0	10	1	2	32	1	2	17	5
OTU3632	Bacteria	Bacteria	Proteobacteria	Alphaproteobacteria	Elsterales	uncultured_bacterium_o_Elsterales	uncultured_bacterium_o_Elsterales	uncultured_bacterium_o_Elsterales	43	21	8	43	20	10	42	18	1	20	13	6	25	5	12	28	17	11	59	14	6	35	12	8	24	24	5	68	18	12	46	16	13	42	27	14	54	26	9	89	19
OTU373	Bacteria	Bacteria	Proteobacteria	Alphaproteobacteria	Azospirillales	Inquilinaceae	Inquilinus	uncultured_bacterium_g_Inquilinus	11	7	10	6	16	17	8	11	11	17	15	22	12	23	7	23	14	18	20	13	10	29	15	8	51	10	15	9	21	17	24	8	22	35	10	22	16	17	16	15	17
OTU377	Bacteria	Bacteria	Proteobacteria	Alphaproteobacteria	Elsterales	uncultured_bacterium_o_Elsterales	uncultured_bacterium_o_Elsterales	uncultured_bacterium_o_Elsterales	16	6	5	14	2	5	11	3	0	1	0	3	0	0	2	2	0	3	70	2	5	42	3	1	78	7	3	0	3	0	0	1	1	2	0	0	2	0	0	0	0
OTU3861	Bacteria	Bacteria	Proteobacteria	Alphaproteobacteria	Azospirillales	Inquilinaceae	Inquilinus	uncultured_bacterium_g_Inquilinus	3	2	2	2	3	6	3	2	9	3	4	5	2	2	1	3	3	10	3	3	6	5	1	2	5	5	13	2	5	5	4	10	9	3	5	4	0	5	5	2	5
OTU392	Bacteria	Bacteria	Proteobacteria	Alphaproteobacteria	Elsterales	uncultured_bacterium_o_Elsterales	uncultured_bacterium_o_Elsterales	uncultured_bacterium_o_Elsterales	93	68	65	78	58	26	67	46	23	46	56	58	61	33	82	51	65	91	100	78	37	98	57	34	180	93	35	131	117	88	176	137	82	158	122	112	157	69	51	109	113
OTU399	Bacteria	Bacteria	Proteobacteria	Alphaproteobacteria	Azospirillales	Inquilinaceae	Inquilinus	uncultured_bacterium_g_Inquilinus	9	6	5	11	9	9	12	4	6	15	11	11	11	5	10	9	4	17	23	7	9	30	4	3	34	8	7	9	6	7	20	4	8	15	4	14	21	6	7	10	12
OTU3992	Bacteria	Bacteria	Proteobacteria	Alphaproteobacteria	Elsterales	uncultured_bacterium_o_Elsterales	uncultured_bacterium_o_Elsterales	uncultured_bacterium_o_Elsterales	0	4	7	1	5	3	1	5	7	0	3	7	3	13	4	1	8	10	0	1	5	0	2	3	1	1	5	2	7	9	6	1	16	8	9	7	0	1	8	0	0
OTU4	Bacteria	Bacteria	Proteobacteria	Alphaproteobacteria	Rhizobiales	Xanthobacteraceae	uncultured_bacterium_f_Xanthobacteraceae	uncultured_bacterium_f_Xanthobacteraceae	1015	932	857	962	813	889	938	782	1058	913	968	1003	1079	965	923	1047	1331	1430	1383	1131	992	1411	1008	924	1969	1012	1054	1984	1320	1247	2221	1601	1249	1992	1320	1331	1144	969	953	1196	1143
OTU4028	Bacteria	Bacteria	Proteobacteria	Alphaproteobacteria	Micropepsales	Micropepsaceae	uncultured_bacterium_f_Micropepsaceae	uncultured_bacterium_f_Micropepsaceae	9	8	2	8	3	3	2	5	2	5	6	4	6	3	7	3	10	9	7	5	3	5	1	3	4	6	8	3	0	7	4	4	9	2	5	5	9	7	8	9	4
OTU408	Bacteria	Bacteria	Proteobacteria	Alphaproteobacteria	Elsterales	uncultured_bacterium_o_Elsterales	uncultured_bacterium_o_Elsterales	uncultured_bacterium_o_Elsterales	28	40	47	20	48	63	20	49	57	33	48	45	46	39	31	44	41	53	42	47	35	42	49	57	25	48	43	77	62	58	79	51	80	58	48	64	40	43	48	30	44
OTU41	Bacteria	Bacteria	Proteobacteria	Alphaproteobacteria	Rhizobiales	Beijerinckiaceae	Roseiarcus	uncultured_bacterium_g_Roseiarcus	99	136	174	89	121	144	56	128	143	79	132	166	62	95	173	82	126	246	77	138	129	117	118	119	101	126	97	173	153	156	121	177	193	117	166	186	111	142	171	97	174
OTU410	Bacteria	Bacteria	Proteobacteria	Alphaproteobacteria	Micropepsales	Micropepsaceae	uncultured_bacterium_f_Micropepsaceae	uncultured_bacterium_f_Micropepsaceae	43	31	9	44	17	9	45	19	6	43	6	7	62	8	2	37	18	8	33	15	5	66	17	3	32	21	8	21	4	6	18	2	9	11	7	7	63	9	3	43	10
OTU414	Bacteria	Bacteria	Proteobacteria	Alphaproteobacteria	uncultured_bacterium_c_Alphaproteobacteria	uncultured_bacterium_c_Alphaproteobacteria	uncultured_bacterium_c_Alphaproteobacteria	uncultured_bacterium_c_Alphaproteobacteria	2	3	3	1	3	4	2	1	7	0	2	3	2	1	4	3	2	5	3	1	4	8	5	6	7	4	3	7	4	2	10	5	3	6	4	3	7	1	6	6	5
OTU428	Bacteria	Bacteria	Proteobacteria	Alphaproteobacteria	Rhodospirillales	Magnetospirillaceae	uncultured_bacterium_f_Magnetospirillaceae	uncultured_bacterium_f_Magnetospirillaceae	2	1	5	2	4	9	5	7	7	9	10	9	5	7	2	8	5	9	7	10	12	21	6	8	14	13	6	7	6	4	8	3	17	4	8	1	2	7	5	2	8
OTU438	Bacteria	Bacteria	Proteobacteria	Alphaproteobacteria	uncultured_bacterium_c_Alphaproteobacteria	uncultured_bacterium_c_Alphaproteobacteria	uncultured_bacterium_c_Alphaproteobacteria	uncultured_bacterium_c_Alphaproteobacteria	6	10	12	6	11	7	7	11	12	13	22	14	18	11	19	28	27	29	14	14	12	9	14	10	15	15	16	5	8	14	17	10	32	14	12	19	6	11	16	6	11
OTU4420	Bacteria	Bacteria	Proteobacteria	Alphaproteobacteria	Elsterales	uncultured_bacterium_o_Elsterales	uncultured_bacterium_o_Elsterales	uncultured_bacterium_o_Elsterales	10	3	8	7	6	3	6	2	6	14	6	12	23	9	7	18	13	6	22	10	7	31	5	10	16	8	8	25	8	8	35	7	8	30	10	9	8	7	6	7	4
OTU447	Bacteria	Bacteria	Proteobacteria	Alphaproteobacteria	Elsterales	uncultured_bacterium_o_Elsterales	uncultured_bacterium_o_Elsterales	uncultured_bacterium_o_Elsterales	16	14	10	7	9	10	9	16	12	23	41	38	23	26	17	23	28	36	15	14	8	15	10	9	14	6	10	21	38	25	30	28	45	18	34	45	9	12	13	10	10
OTU4507	Bacteria	Bacteria	Proteobacteria	Alphaproteobacteria	Acetobacterales	Acetobacteraceae	Acidiphilium	uncultured_bacterium_g_Acidiphilium	22	9	6	14	12	5	19	8	7	12	1	5	11	4	10	21	9	8	30	4	5	17	2	6	84	7	6	26	9	9	26	3	5	42	5	7	19	9	4	29	6
OTU453	Bacteria	Bacteria	Proteobacteria	Alphaproteobacteria	Caulobacterales	Hyphomonadaceae	uncultured_bacterium_f_Hyphomonadaceae	uncultured_bacterium_f_Hyphomonadaceae	2	6	8	4	3	5	5	5	6	1	3	6	0	4	2	2	5	5	7	2	8	3	1	4	18	7	6	2	8	9	6	4	12	9	3	5	4	5	4	9	6
OTU4543	Bacteria	Bacteria	Proteobacteria	Alphaproteobacteria	Azospirillales	uncultured_bacterium_o_Azospirillales	uncultured_bacterium_o_Azospirillales	uncultured_bacterium_o_Azospirillales	0	12	14	0	9	7	2	5	11	1	6	10	2	4	8	0	5	4	2	7	5	1	10	11	0	17	4	4	19	34	3	32	22	5	31	14	2	2	4	5	7
OTU4547	Bacteria	Bacteria	Proteobacteria	Alphaproteobacteria	Elsterales	uncultured_bacterium_o_Elsterales	uncultured_bacterium_o_Elsterales	uncultured_bacterium_o_Elsterales	8	6	10	0	13	6	3	5	8	1	6	8	2	4	5	2	3	7	9	10	4	10	5	6	1	9	5	2	8	11	6	15	13	10	6	9	6	4	8	3	16
OTU472	Bacteria	Bacteria	Proteobacteria	Alphaproteobacteria	Caulobacterales	Hyphomonadaceae	SWB02	uncultured_bacterium_g_SWB02	9	1	0	11	1	1	10	1	1	14	3	0	13	3	1	16	4	1	10	0	0	11	1	0	11	3	0	1	0	0	2	3	0	2	1	0	5	1	1	8	3
OTU477	Bacteria	Bacteria	Proteobacteria	Alphaproteobacteria	Acetobacterales	Acetobacteraceae	Rhodovastum	uncultured_bacterium_g_Rhodovastum	5	2	1	3	4	1	4	5	14	3	2	4	4	2	3	6	2	5	8	6	1	13	5	1	9	1	5	0	3	0	0	1	0	2	1	0	6	2	3	4	4
OTU4776	Bacteria	Bacteria	Proteobacteria	Alphaproteobacteria	Rhizobiales	Xanthobacteraceae	uncultured_bacterium_f_Xanthobacteraceae	uncultured_bacterium_f_Xanthobacteraceae	26	13	10	30	26	3	29	12	9	48	19	8	34	23	7	33	27	12	57	17	10	46	15	13	44	16	9	49	12	14	56	18	9	36	22	15	46	17	11	39	18
OTU4812	Bacteria	Bacteria	Proteobacteria	Alphaproteobacteria	Rhizobiales	Xanthobacteraceae	uncultured_bacterium_f_Xanthobacteraceae	uncultured_bacterium_f_Xanthobacteraceae	6	5	1	5	5	3	3	6	2	15	3	0	7	7	0	9	7	2	5	2	4	5	2	1	14	2	2	3	2	4	9	2	1	15	4	2	6	3	3	6	6
OTU4889	Bacteria	Bacteria	Proteobacteria	Alphaproteobacteria	uncultured_bacterium_c_Alphaproteobacteria	uncultured_bacterium_c_Alphaproteobacteria	uncultured_bacterium_c_Alphaproteobacteria	uncultured_bacterium_c_Alphaproteobacteria	18	116	194	11	117	187	18	70	220	11	73	164	14	43	194	13	57	159	38	135	118	33	133	119	44	203	118	47	364	484	79	362	398	76	310	383	22	107	78	12	121
OTU491	Bacteria	Bacteria	Proteobacteria	Alphaproteobacteria	Elsterales	uncultured_bacterium_o_Elsterales	uncultured_bacterium_o_Elsterales	uncultured_bacterium_o_Elsterales	2	5	1	2	5	5	2	1	8	0	2	5	0	3	0	0	3	7	2	17	9	4	8	9	4	8	7	4	3	10	4	13	5	6	7	6	1	6	7	2	3
OTU5087	Bacteria	Bacteria	Proteobacteria	Alphaproteobacteria	uncultured_bacterium_c_Alphaproteobacteria	uncultured_bacterium_c_Alphaproteobacteria	uncultured_bacterium_c_Alphaproteobacteria	uncultured_bacterium_c_Alphaproteobacteria	0	3	7	1	6	4	1	5	12	0	4	4	1	3	7	0	2	2	6	1	3	0	5	2	0	4	3	1	10	13	0	11	9	5	10	8	1	6	3	0	5
OTU5134	Bacteria	Bacteria	Proteobacteria	Alphaproteobacteria	Acetobacterales	Acetobacteraceae	uncultured_bacterium_f_Acetobacteraceae	uncultured_bacterium_f_Acetobacteraceae	8	7	1	6	2	4	10	3	0	8	5	1	4	1	4	12	2	1	10	1	3	10	2	1	14	3	6	3	3	1	9	0	1	6	1	1	8	1	3	8	3
OTU530	Bacteria	Bacteria	Proteobacteria	Alphaproteobacteria	Elsterales	uncultured_bacterium_o_Elsterales	uncultured_bacterium_o_Elsterales	uncultured_bacterium_o_Elsterales	10	31	45	14	26	37	16	33	57	15	46	61	17	25	42	14	36	47	33	55	30	52	41	31	33	43	43	59	72	50	64	58	63	60	53	56	20	38	28	22	37
OTU533	Bacteria	Bacteria	Proteobacteria	Alphaproteobacteria	Elsterales	uncultured_bacterium_o_Elsterales	uncultured_bacterium_o_Elsterales	uncultured_bacterium_o_Elsterales	18	3	0	13	5	2	16	10	2	14	7	2	10	5	1	9	5	0	40	5	1	41	8	3	52	11	2	28	3	2	29	6	7	34	4	1	27	5	5	20	4
OTU541	Bacteria	Bacteria	Proteobacteria	Alphaproteobacteria	Rhizobiales	Beijerinckiaceae	Methylosinus	Methylosinus_sp._NCIMB_13214	5	12	11	9	6	7	6	4	18	8	9	20	6	8	12	13	7	26	6	13	16	12	11	11	23	10	10	16	7	4	27	17	17	29	17	9	8	15	15	8	8
OTU5522	Bacteria	Bacteria	Proteobacteria	Alphaproteobacteria	Elsterales	URHD0088	uncultured_bacterium_f_URHD0088	uncultured_bacterium_f_URHD0088	0	5	5	0	5	3	1	5	12	5	4	5	4	7	8	0	5	15	3	9	7	5	10	15	2	2	13	4	6	6	15	6	11	5	7	14	3	9	9	2	6
[truncated: 724 more rows]
[truncated: 4 more columns]
